# Supplementary material for: The Importance of Protein Phosphorylation for Signaling and Metabolism in Response to Diel Light Cycling and Nutrient Availability in a Marine Diatom
Source: Biology (Basel). 2020 Jul 6;9(7):155. doi: 10.3390/biology9070155 (PMC7408324; doi:10.3390/biology9070155)
Supplement: Supplementary file 1 [file biology-09-00155-s001.zip]

Archive with 10 entries (10 files):
- ROUND2_Supp/Figure S1.pdf
- ROUND2_Supp/Figure S2.pdf
- ROUND2_Supp/Figure S3.pdf
- ROUND2_Supp/Table S1 Cell counts.docx
- ROUND2_Supp/Table S2 Phosphoproteome_Raw.xlsx
- ROUND2_Supp/Table S3 Phossites_CompleteList.xlsx
- ROUND2_Supp/Table S4 LFePhos_ProtPhos.xlsx
- ROUND2_Supp/Table S5 DielPhos_ProtPhos.xlsx
- ROUND2_Supp/Table S6 NPhos_TransProtPhos.xlsx
- ROUND2_Supp/Table S7 Phosphorylation_Summary.docx
