# Supplementary material for: The Importance of Protein Phosphorylation for Signaling and Metabolism in Response to Diel Light Cycling and Nutrient Availability in a Marine Diatom
Source: Biology (Basel). 2020 Jul 6;9(7):155. doi: 10.3390/biology9070155 (PMC7408324; doi:10.3390/biology9070155)
Supplement: Supplementary file 1 [file biology-09-00155-s001.zip › ROUND2_Supp/Table S2 Phosphoproteome_Raw.xlsx]

## Sheet: Sheet1
Table S1: Manually curated phosphoproteome log abundance data.
Protein ID	pt3	pt2	PepCount_or_Phosphopeptide	Protein Pattern	Pattern	pt3_KOG_desc	pt3_KOG_class	pt3_KOG_group	pt3_KO_desc	pt3_KO_pathway	pt2_kegg_annotation	BBH protein names_y	Subsystem	Rxn description	NAME	Hypothesized Pathway	L_10AM_A	L_2PM_A	L_6PM_A	L_10PM_A	L_2AM_A	L_6AM_A	M_10AM_A	M_2PM_A	M_6PM_A	M_10PM_A	M_2AM_A	M_6AM_A	H_10AM_A	H_2PM_A	H_6PM_A	H_10PM_A	H_2AM_A	H_6AM_A	L_10AM_B	L_2PM_B	L_6PM_B	L_10PM_B	L_2AM_B	L_6AM_B	M_10AM_B	M_2PM_B	M_6PM_B	M_10PM_B	M_2AM_B	M_6AM_B	H_10AM_B	H_2PM_B	H_6PM_B
Phatr3_Jdraft825	304098	825_bd	AADNSDDAAS#IAGCVAGAK	prot1111	p0000	Fructose 16-bisphosphate aldolase	Carbohydrate transport and metabolism	METABOLISM	fructose-bisphosphate aldolase class II [EC:4.1.2.13]	Glycolysis / Gluconeogenesis || Pentose phosphate pathway || Fructose and mannose metabolism || Methane metabolism || Carbon fixation in photosynthetic organisms	FbaC1; fructose-bisphosphate aldolase; K01624 fructose-bisphosphate aldolase class II [EC:4.1.2.13]	Fructose-bisphosphate aldolase (FBP aldolase) (FBPA) (EC 4.1.2.13) (Fructose-1,6-bisphosphate aldolase)	Calvin-Benson cycle	Fructose-bisphosphate aldolase, chloroplast	FBAC1 - Phatr3_Jdraft825	Calvin Benson	3.5	3.5	3.5	3.5	3.5	3.5	3.5	3.5	3.5	3.5	3.5	3.5	3.5	3.5	3.5	3.5	3.5	3.5	3.5	3.5	3.5	3.5	3.5	3.5	3.5	3.5	3.5	3.5	3.5	3.5	3.5	3.5	3.5
Phatr3_J54442	301824	54442	AAEYS#SM*REAFTPEAVEDLLR	prot1111	p0000	Vesicle coat complex AP-2 alpha subunit	Intracellular trafficking secretion and vesicular transport	CELLULAR PROCESSES AND SIGNALING	AP-2 complex subunit alpha	Endocytosis || Synaptic vesicle cycle || Endocrine and other factor-regulated calcium reabsorption || Huntington's disease	AP1alpha; hypothetical protein; K11824 AP-2 complex subunit alpha	AP-2 complex subunit alpha-1 (Adaptor protein complex AP-2 subunit alpha-1) (Adaptor-related protein complex 2 subunit alpha-1) (Alpha-adaptin 1) (Clathrin assembly protein complex 2 alpha large chain 1) (At-a-Ad) (At-alpha-Ad)					3.5	3.5	3.5	3.5	3.5	3.5	3.5	3.5	3.5	3.5	3.5	3.5	3.5	3.5	3.5	3.5	3.5	3.5	11.1225	11.1579	11.1153	11.3969	11.1498	11.6894	3.5	3.5	3.5	3.5	3.5	3.5	3.5	3.5	3.5
Phatr3_J46029	312013	46029	AAFSS#IQHGLR	prot0001	p0000	Rho GTPase effector BNI1 and related formins	Signal transduction mechanisms	CELLULAR PROCESSES AND SIGNALING			hypothetical protein	Formin-like protein 5 (OsFH5)					3.5	3.5	3.5	3.5	3.5	3.5	3.5	3.5	3.5	3.5	3.5	3.5	3.5	3.5	3.5	3.5	3.5	3.5	3.5	3.5	3.5	3.5	3.5	3.5	14.3297	14.4196	14.4726	14.5006	14.0473	14.084	14.3888	13.8674	14.5214
Phatr3_J48508	304725	48508	AAGQVDVSGPS#TAHIK	prot1111	p0001	Signal recognition particle subunit Srp72	Intracellular trafficking secretion and vesicular transport	CELLULAR PROCESSES AND SIGNALING	signal recognition particle subunit SRP72	Protein export	hypothetical protein; K03108 signal recognition particle subunit SRP72	Signal recognition particle subunit SRP72 (Signal recognition particle 72 kDa protein homolog)					3.5	3.5	3.5	3.5	3.5	3.5	3.5	3.5	3.5	3.5	3.5	3.5	3.5	3.5	3.5	3.5	3.5	3.5	3.5	3.5	3.5	3.5	3.5	3.5	3.5	3.5	3.5	3.5	3.5	3.5	3.5	3.5	3.5
Phatr3_EG02272	308606	47558	AANNYGVNS#PNVASNM*SSPR	prot1111	p0001						hypothetical protein						3.5	3.5	3.5	3.5	3.5	3.5	3.5	3.5	3.5	3.5	3.5	3.5	3.5	3.5	3.5	3.5	3.5	3.5	3.5	3.5	3.5	3.5	3.5	3.5	3.5	3.5	3.5	3.5	3.5	3.5	3.5	3.5	3.5
Phatr3_EG02272	308606	47558	AANNYGVNSPNVAS#NM*SSPR	prot1111	p0001						hypothetical protein						3.5	3.5	3.5	3.5	3.5	3.5	3.5	3.5	3.5	3.5	3.5	3.5	3.5	3.5	3.5	3.5	3.5	3.5	3.5	3.5	3.5	3.5	3.5	3.5	3.5	3.5	3.5	3.5	3.5	3.5	3.5	3.5	3.5
Phatr3_Jdraft310	310246		AANPS#NPAALAAR	prot1111	p0000	CCAAT-binding factor subunit C (HAP5)	Transcription	INFORMATION STORAGE AND PROCESSING			hypothetical protein	Nuclear transcription factor Y subunit C-3 (AtNF-YC-3)					3.5	3.5	3.5	3.5	3.5	3.5	3.5	3.5	3.5	3.5	3.5	3.5	3.5	3.5	3.5	3.5	3.5	3.5	3.5	3.5	3.5	3.5	3.5	3.5	3.5	3.5	3.5	3.5	3.5	3.5	3.5	3.5	3.5
Phatr3_J8737	304904		AAPAFM*GES#PSSLR	prot0001	p0000	HMG box-containing protein	General function prediction only	POORLY CHARACTERIZED			hypothetical protein						3.5	3.5	3.5	3.5	3.5	3.5	11.4914	11.1131	11.0604	10.9653	11.2159	11.7276	3.5	3.5	3.5	3.5	3.5	3.5	3.5	3.5	3.5	3.5	3.5	3.5	3.5	3.5	3.5	3.5	3.5	3.5	12.2634	12.0423	12.6004
Phatr3_J42957	300861	42957	AAQAIVGSEDGS#DVEDM*DEIDLLK	prot1111	p0001						hypothetical protein						3.5	3.5	3.5	3.5	3.5	3.5	3.5	3.5	3.5	3.5	3.5	3.5	3.5	3.5	3.5	3.5	3.5	3.5	3.5	3.5	3.5	3.5	3.5	3.5	3.5	3.5	3.5	3.5	3.5	3.5	3.5	3.5	3.5
Phatr3_J42957	300861	42957	AAQAIVGSEDGS#DVEDMDEIDLLK	prot1111	p0000						hypothetical protein						3.5	3.5	3.5	3.5	3.5	3.5	3.5	3.5	3.5	3.5	3.5	3.5	3.5	3.5	3.5	3.5	3.5	3.5	3.5	3.5	3.5	3.5	3.5	3.5	3.5	3.5	3.5	3.5	3.5	3.5	3.5	3.5	3.5
Phatr3_J46453	308315	46453	AAS#ASTTLLR	prot1111	p0011	Choline kinase	Cell wall/membrane/envelope biogenesis	CELLULAR PROCESSES AND SIGNALING			hypothetical protein		Phosphoglycerolipid metabolism	Choline kinase			14.0434	14.5088	15.1914	14.9031	15.2751	14.2916	3.5	3.5	3.5	3.5	3.5	3.5	15.4277	14.9472	15.3923	15.7148	15.9851	15.577	3.5	3.5	3.5	3.5	3.5	3.5	14.7238	15.3677	15.4043	14.5946	15.4779	15.5297	15.7881	14.9456	15.9803
Phatr3_EG02352	309827		AAS#DAALIR	prot1111	p0000	Microtubule-binding protein involved in cell cycle control	Cell cycle control cell division chromosome partitioning	CELLULAR PROCESSES AND SIGNALING			hypothetical protein	Microtubule-associated protein RP/EB family member 1B (APC-binding protein EB1B) (End-binding protein 1) (AtEB1) (End-binding protein 1B) (AtEB1B) (Protein ATEB1 homolog 2) (ATEB1H2)					3.5	3.5	3.5	3.5	3.5	3.5	3.5	3.5	3.5	3.5	3.5	3.5	3.5	3.5	3.5	3.5	3.5	3.5	3.5	3.5	3.5	3.5	3.5	3.5	15.7384	15.5292	15.3495	14.8988	15.6084	15.4079	3.5	3.5	3.5
Phatr3_J47686	306560	47686	AAS#EM*SIDDEER	prot0001	p0001						hypothetical protein	bZIP transcription factor 49 (AtbZIP49)					3.5	3.5	3.5	3.5	3.5	3.5	3.5	3.5	3.5	3.5	3.5	3.5	3.5	3.5	3.5	3.5	3.5	3.5	3.5	3.5	3.5	3.5	3.5	3.5	3.5	3.5	3.5	3.5	3.5	3.5	3.5	3.5	3.5
Phatr3_J9123	309059		AAS#FTGVVANNANDDPALTK	prot1111	p1101	Putative GTPase activating proteins (GAPs)	Signal transduction mechanisms	CELLULAR PROCESSES AND SIGNALING	Arf-GAP with coiled-coil ANK repeat and PH domain-containing protein	Endocytosis	hypothetical protein	Arf-GAP with coiled-coil, ANK repeat and PH domain-containing protein 3 (Centaurin-beta-5) (Cnt-b5)					13.5707	11.4931	18.8015	3.5	3.5	3.5	10.6485	10.3892	10.7743	10.8335	10.2989	10.0804	14.2925	14.3693	14.0418	14.3668	14.2013	14.1124	13.4147	13.7155	13.3955	13.1864	13.4442	13.9352	12.9338	12.6942	13.3814	12.6122	13.1446	12.7597	3.5	3.5	3.5
Phatr3_J22122	308678	22122	AAS#GNIIPSSTGAAK	prot1111	p1111	Glyceraldehyde 3-phosphate dehydrogenase	Carbohydrate transport and metabolism	METABOLISM	glyceraldehyde 3-phosphate dehydrogenase [EC:1.2.1.12]	Glycolysis / Gluconeogenesis || Carbon fixation in photosynthetic organisms || HIF-1 signaling pathway || Alzheimer's disease	GapC1; glyceraldehyde-3-phosphate dehydrogenase precursor; K00134 glyceraldehyde 3-phosphate dehydrogenase [EC:1.2.1.12]	Glyceraldehyde-3-phosphate dehydrogenase, chloroplastic (EC 1.2.1.59) (NAD(P)-dependent glyceraldehyde-3-phosphate dehydrogenase)	Calvin-Benson cycle	Glyceraldehyde-3-phosphate dehydrogenase (NAD)	GAPDHchl - Phatr3_J22122	Calvin Benson	13.9556	13.6465	14.3682	14.1063	12.579	13.6655	12.9924	13.953	13.4842	13.4692	13.466	13.5784	13.5267	14.0171	13.3393	12.4403	13.5632	13.7124	12.8705	13.3923	13.0924	13.1328	13.4598	14.3412	12.8918	12.7208	12.9077	11.8652	12.8704	13.3368	13.0784	13.1917	12.7402
Phatr3_J12424	310086		AAS#GVTDYFNR	prot0001	p1011	Predicted small molecule transporter	Intracellular trafficking secretion and vesicular transport	CELLULAR PROCESSES AND SIGNALING			hypothetical protein	SPX and EXS domain-containing protein 1					14.0357	14.5865	14.6992	13.9795	13.9159	13.9764	14.3044	14.8549	14.8207	15.1179	13.7501	13.9873	14.3994	14.1918	14.7935	14.3673	14.0069	14.2068	13.9873	14.1478	14.1252	13.5061	13.7864	14.0619	3.5	3.5	3.5	3.5	3.5	3.5	14.1389	14.5634	14.8219
Phatr3_J47080	300283	47080	AAS#LFTVNTPK	prot0101	p1110	HVA22/DP1 gene product-related proteins	Defense mechanisms	CELLULAR PROCESSES AND SIGNALING			hypothetical protein						12.9081	14.0175	13.1642	13.6867	13.4648	13.0383	13.2267	13.9637	14.0812	14.4712	12.8226	12.9994	13.2766	13.6445	13.743	13.5682	13.1216	14.0511	13.8475	13.1653	13.0574	13.0494	14.6869	13.3545	12.8133	13.736	12.419	12.3646	13.86	13.9969	13.451	14.0303	13.2963
Phatr3_J10499	305603	10499	AAS#PLPSAAIR	prot0000	p1100	Tousled-like protein kinase	Signal transduction mechanisms	CELLULAR PROCESSES AND SIGNALING	tousled-like kinase [EC:2.7.11.1]		hypothetical protein; K08864 tousled-like kinase [EC:2.7.11.1]	Serine/threonine-protein kinase TOUSLED (EC 2.7.11.1)					13.5704	13.2415	13.6493	13.6995	13.6454	13.8058	14.5242	14.3191	14.1696	14.2688	14.6605	14.6546	3.5	3.5	3.5	3.5	3.5	3.5	13.2979	13.5299	13.4943	13.4558	13.9622	13.5233	14.4192	12.778	14.2968	14.7581	14.7712	14.0571	13.7893	12.9069	14.3534
Phatr3_J33295	301478	33295	AAS#SLALLDSASGR	prot1111	p0001	Histone transcription regulator HIRA WD repeat superfamily	Cell cycle control cell division chromosome partitioning	CELLULAR PROCESSES AND SIGNALING	protein HIRA/HIR1		hypothetical protein; K11293 protein HIRA/HIR1	Protein HIRA (Histone regulator protein)					3.5	3.5	3.5	3.5	3.5	3.5	3.5	3.5	3.5	3.5	3.5	3.5	3.5	3.5	3.5	3.5	3.5	3.5	3.5	3.5	3.5	3.5	3.5	3.5	3.5	3.5	3.5	3.5	3.5	3.5	3.5	3.5	3.5
Phatr3_J40626	303118	40626	AAS#SSELLKPTK	prot1111	p1110				plasminogen activator inhibitor 1 RNA-binding protein		hypothetical protein; K13199 plasminogen activator inhibitor 1 RNA-binding protein|| hypothetical protein						14.1677	14.1115	14.2123	14.3373	14.0616	14.8125	14.6775	15.1908	15.031	15.4239	15.0665	14.3532	13.884	13.0748	14.5599	13.5973	13.6945	14.3384	14.527	14.4267	13.5724	13.4373	14.6425	14.8635	15.9225	14.8274	14.0096	13.3665	15.2025	15.021	15.354	15.2455	14.8823
Phatr3_J40626	303118	40626	AAS#SSELLKPTKER	prot1111	p0000				plasminogen activator inhibitor 1 RNA-binding protein		hypothetical protein; K13199 plasminogen activator inhibitor 1 RNA-binding protein|| hypothetical protein						3.5	3.5	3.5	3.5	3.5	3.5	3.5	3.5	3.5	3.5	3.5	3.5	3.5	3.5	3.5	3.5	3.5	3.5	3.5	16.0716	15.1975	15.319	15.5232	16.7235	3.5	3.5	3.5	3.5	3.5	3.5	3.5	3.5	3.5
Phatr3_J44591	311638	44591	AAS#SWVVNDQDHTTPR	prot1111	p0001						hypothetical protein						3.5	3.5	3.5	3.5	3.5	3.5	3.5	3.5	3.5	3.5	3.5	3.5	3.5	3.5	3.5	3.5	3.5	3.5	3.5	3.5	3.5	3.5	3.5	3.5	3.5	3.5	3.5	3.5	3.5	3.5	3.5	3.5	3.5
Phatr3_J44301	307709	44301	AAS#TGTDVSKFR	prot0001	p0001						hypothetical protein						3.5	3.5	3.5	3.5	3.5	3.5	3.5	3.5	3.5	3.5	3.5	3.5	3.5	3.5	3.5	3.5	3.5	3.5	3.5	3.5	3.5	3.5	3.5	3.5	3.5	3.5	3.5	3.5	3.5	3.5	13.4744	13.852	13.2338
Phatr3_J47686	306560	47686	AASEM*S#IDDEER	prot0001	p0000						hypothetical protein	bZIP transcription factor 49 (AtbZIP49)					3.5	3.5	3.5	3.5	3.5	3.5	3.5	3.5	3.5	3.5	3.5	3.5	3.5	3.5	3.5	3.5	3.5	3.5	3.5	3.5	3.5	3.5	3.5	3.5	3.5	3.5	3.5	3.5	3.5	3.5	3.5	3.5	3.5
Phatr3_J9123	309059		AASFT#GVVANNANDDPALTK	prot1111	p0010	Putative GTPase activating proteins (GAPs)	Signal transduction mechanisms	CELLULAR PROCESSES AND SIGNALING	Arf-GAP with coiled-coil ANK repeat and PH domain-containing protein	Endocytosis	hypothetical protein	Arf-GAP with coiled-coil, ANK repeat and PH domain-containing protein 3 (Centaurin-beta-5) (Cnt-b5)					3.5	3.5	3.5	3.5	3.5	3.5	13.779	13.0516	13.3894	13.2432	13.1976	13.6744	14.0758	14.0544	3.5	3.5	13.7792	14.4125	3.5	3.5	3.5	3.5	3.5	3.5	3.5	3.5	3.5	3.5	3.5	3.5	13.8827	13.5914	13.8462
Phatr3_J33400	309643	33400	AASINAS#SGAIK	prot0001	p0010				programmed cell death protein 5		hypothetical protein; K06875 programmed cell death protein 5	Programmed cell death protein 5 (TF-1 cell apoptosis-related protein 19) (Protein TFAR19)					12.5845	12.0868	11.6539	12.4785	11.4332	12.4575	3.5	3.5	3.5	3.5	3.5	3.5	12.4637	12.6493	12.0668	12.1929	12.534	12.1292	3.5	3.5	3.5	3.5	3.5	3.5	13.554	11.5665	13.3448	12.1807	12.3511	12.8615	12.6506	12.1053	11.9886
Phatr3_J44591	311638	44591	AASS#WVVNDQDHTTPR	prot1111	p0000						hypothetical protein						3.5	3.5	3.5	3.5	3.5	3.5	3.5	3.5	3.5	3.5	3.5	3.5	3.5	3.5	3.5	3.5	3.5	3.5	3.5	3.5	3.5	3.5	3.5	3.5	3.5	3.5	3.5	3.5	3.5	3.5	3.5	3.5	3.5
Phatr3_EG01071	312062		AASSGYQVGSES#GDEELVSDEK	prot0001	p0001												3.5	3.5	3.5	3.5	3.5	3.5	3.5	3.5	3.5	3.5	3.5	3.5	3.5	3.5	3.5	3.5	3.5	3.5	3.5	3.5	3.5	3.5	3.5	3.5	3.5	3.5	3.5	3.5	3.5	3.5	3.5	3.5	3.5
Phatr3_J44828	307822	44828	AATLS#PHTGLK	prot0000	p1100						hypothetical protein						14.6903	13.759	13.7693	13.3858	14.2879	14.4543	13.088	12.7223	12.6953	12.6832	13.1241	13.2254	3.5	3.5	3.5	3.5	3.5	3.5	12.8669	13.1727	12.7122	12.3968	13.274	13.4842	13.8338	12.7327	13.1825	13.1335	13.5093	13.2121	3.5	3.5	3.5
Phatr3_EG02078	303725	44901	AATSESS#PVANPSVK	prot0001	p0000	PHD finger protein BR140/LIN-49	General function prediction only	POORLY CHARACTERIZED			hypothetical protein	Peregrin (Bromodomain and PHD finger-containing protein 1) (Protein Br140)					3.5	3.5	3.5	3.5	3.5	3.5	3.5	3.5	3.5	3.5	3.5	3.5	3.5	3.5	3.5	3.5	3.5	3.5	3.5	3.5	3.5	3.5	3.5	3.5	3.5	3.5	3.5	3.5	3.5	3.5	3.5	3.5	3.5
Phatr3_J37858	306545	37858	AATVS#AADLSSK	prot0000	p0001							Homogentisate phytyltransferase 1, chloroplastic (AtHPT1) (EC 2.5.1.115) (Tocopherol polyprenyltransferase 1) (Vitamin E pathway gene 2-1 protein) (AtVTE2-1)	Biosynthesis of steroids: Ubiquinone/Terpenoid-quinone biosynthesis	Homogentisate phytyltransferase			3.5	3.5	3.5	3.5	3.5	3.5	3.5	3.5	3.5	3.5	3.5	3.5	3.5	3.5	3.5	3.5	3.5	3.5	3.5	3.5	3.5	3.5	3.5	3.5	3.5	3.5	3.5	3.5	3.5	3.5	3.5	3.5	3.5
Phatr3_J45703	310024	45703	AAVEVLSSHDPAEDNFDPYAS#PK	prot1111	p0000	CREB binding protein/P300 and related TAZ Zn-finger proteins	Transcription	INFORMATION STORAGE AND PROCESSING			hypothetical protein						3.5	3.5	3.5	3.5	3.5	3.5	10.1311	10.9467	10.7839	10.7324	11.0774	10.261	3.5	3.5	3.5	3.5	3.5	3.5	3.5	3.5	3.5	3.5	3.5	3.5	3.5	3.5	3.5	3.5	3.5	3.5	3.5	3.5	3.5
Phatr3_EG02240	300708	48819	ADAAVM*VT#ASHLPR	prot1110	p0000	Phosphoglucomutase/phosphomannomutase	Carbohydrate transport and metabolism	METABOLISM			hypothetical protein	Phosphoglucomutase (PGM) (EC 5.4.2.2) (Glucose phosphomutase)	Glycolysis/Gluconeogenesis/Entner-Doudoroff pathway	Phosphoglucomutase, chloroplast	PGM chloro	Carbohydrate Biosynthesis	14.669	3.5	14.1619	3.5	15.3804	14.6061	13.9288	13.038	13.3209	14.3202	13.9708	14.0404	3.5	3.5	3.5	3.5	3.5	3.5	3.5	3.5	3.5	3.5	3.5	3.5	3.5	3.5	3.5	3.5	3.5	3.5	3.5	3.5	3.5
Phatr3_EG02240	300708	48819	ADAAVM*VTAS#HLPR	prot1110	p1110	Phosphoglucomutase/phosphomannomutase	Carbohydrate transport and metabolism	METABOLISM			hypothetical protein	Phosphoglucomutase (PGM) (EC 5.4.2.2) (Glucose phosphomutase)	Glycolysis/Gluconeogenesis/Entner-Doudoroff pathway	Phosphoglucomutase, chloroplast	PGM chloro	Carbohydrate Biosynthesis	13.8906	13.4807	13.093	13.9657	13.9524	14.3211	13.5939	13.7162	12.505	14.0974	14.3557	13.8475	13.5108	13.5589	13.3861	13.3667	13.832	13.6149	13.3825	13.8503	13.3305	13.6301	14.1824	13.6734	13.3705	13.0325	13.2996	13.2991	13.9967	13.9375	14.1013	13.6546	13.8776
Phatr3_EG00527	302619		ADAGLDDLLNS#GLSNAK	prot1111	p0100												10.7823	11.6145	10.9584	10.7038	10.7676	10.8997	11.6004	11.5343	11.1014	11.4479	11.5894	11.0139	11.19	11.667	12.228	12.2865	12.2188	3.5	3.5	3.5	3.5	3.5	3.5	3.5	13.4589	13.6593	13.5904	13.8403	14.0055	13.9366	3.5	3.5	3.5
Phatr3_EG00527	302619		ADAGLDDLLNSGLS#NAK	prot1111	p0000												3.5	3.5	3.5	3.5	3.5	3.5	3.5	3.5	3.5	3.5	3.5	3.5	10.0924	11.2287	11.2718	12.1092	11.4209	12.2989	3.5	3.5	3.5	3.5	3.5	3.5	3.5	3.5	3.5	3.5	3.5	3.5	3.5	3.5	3.5
Phatr3_J44308	307726	44308	ADDDFDDDIS#VVGVSR	prot0111	p0000						hypothetical protein						3.5	3.5	3.5	3.5	3.5	3.5	3.5	3.5	3.5	3.5	3.5	3.5	3.5	3.5	3.5	3.5	3.5	3.5	3.5	3.5	3.5	3.5	3.5	3.5	3.5	3.5	3.5	3.5	3.5	3.5	3.5	3.5	3.5
Phatr3_J44084	307642	44084	ADDDS#IEHLSAGSPR	prot1111	p0001						hypothetical protein						3.5	3.5	3.5	3.5	3.5	3.5	3.5	3.5	3.5	3.5	3.5	3.5	3.5	3.5	3.5	3.5	3.5	3.5	3.5	3.5	3.5	3.5	3.5	3.5	3.5	3.5	3.5	3.5	3.5	3.5	3.5	3.5	3.5
Phatr3_J54534	306071	54534	ADDS#FNTFFSETSSGSHVPR	prot1111	p1110	Alpha tubulin	Cytoskeleton	CELLULAR PROCESSES AND SIGNALING	tubulin alpha	Phagosome || Gap junction || Pathogenic Escherichia coli infection	hypothetical protein; K07374 tubulin alpha	Tubulin alpha-2 chain					10.2388	11.353	11.201	11.8572	11.6723	11.2902	10.1452	10.9	10.9394	10.2772	10.1253	10.3885	3.5	10.8147	12.293	11.5707	11.6387	12.5491	13.1973	11.8048	12.1064	12.3913	12.5134	12.5964	12.235	13.2703	3.5	3.5	13.1268	12.2534	12.2046	12.7763	11.6245
Phatr3_J54534	306071	54534	ADDSFNTFFSETSS#GSHVPR	prot1111	p0000	Alpha tubulin	Cytoskeleton	CELLULAR PROCESSES AND SIGNALING	tubulin alpha	Phagosome || Gap junction || Pathogenic Escherichia coli infection	hypothetical protein; K07374 tubulin alpha	Tubulin alpha-2 chain					3.5	3.5	3.5	3.5	3.5	3.5	3.5	3.5	3.5	3.5	3.5	3.5	3.5	3.5	3.5	3.5	3.5	3.5	11.6396	11.733	11.8743	3.5	12.4607	11.6298	12.2607	12.9558	11.9566	11.7911	12.871	12.7716	12.1346	13	11.2176
Phatr3_J46710	308396	46710	ADGY#SQASNLGSPSAR	prot1111	p0000						hypothetical protein						3.5	3.5	3.5	3.5	3.5	3.5	3.5	3.5	3.5	3.5	3.5	3.5	3.5	3.5	3.5	3.5	3.5	3.5	3.5	3.5	3.5	3.5	3.5	3.5	3.5	3.5	3.5	3.5	3.5	3.5	3.5	3.5	3.5
Phatr3_J46710	308396	46710	ADGYS#QASNLGSPSAR	prot1111	p1111						hypothetical protein						11.8354	11.4696	11.1091	11.6526	10.7425	11.8892	11.9621	12.2269	11.8486	12.4446	11.6613	12.5269	11.8942	11.7002	12.007	11.4897	11.2575	11.4045	12.1747	12.7865	13.3118	13.0032	12.7302	12.8357	11.6089	11.8446	12.1713	12.0031	11.9517	12.1645	12.3915	12.0232	11.8126
Phatr3_J45275	303813	45275	ADS#FLVAR	prot0000	p0000						hypothetical protein						3.5	3.5	3.5	3.5	3.5	3.5	3.5	3.5	3.5	3.5	3.5	3.5	3.5	3.5	3.5	3.5	3.5	3.5	3.5	3.5	3.5	3.5	3.5	3.5	3.5	3.5	3.5	3.5	3.5	3.5	14.1087	14.2888	13.6385
Phatr3_EG02468	309048	42738	ADT#TPGAFHQPGIGSDR	prot0000	p0001						hypothetical protein						3.5	3.5	3.5	3.5	3.5	3.5	3.5	3.5	3.5	3.5	3.5	3.5	3.5	3.5	3.5	3.5	3.5	3.5	3.5	3.5	3.5	3.5	3.5	3.5	3.5	3.5	3.5	3.5	3.5	3.5	3.5	3.5	3.5
Phatr3_J47022	300243	47022	AEEAS#LGEGSFQSHGANK	prot1111	p0001						hypothetical protein						3.5	3.5	3.5	3.5	3.5	3.5	3.5	3.5	3.5	3.5	3.5	3.5	3.5	3.5	3.5	3.5	3.5	3.5	3.5	3.5	3.5	3.5	3.5	3.5	3.5	3.5	3.5	3.5	3.5	3.5	3.5	3.5	3.5
Phatr3_J47930	308625	47930	AELATTS#SPTSTFAVK	prot0000	p0000	Sensory transduction histidine kinase	Signal transduction mechanisms	CELLULAR PROCESSES AND SIGNALING									3.5	3.5	3.5	3.5	3.5	3.5	3.5	3.5	3.5	3.5	3.5	3.5	10.3314	10.4206	10.9777	10.6853	10.8416	10.6859	3.5	3.5	3.5	3.5	3.5	3.5	3.5	3.5	3.5	3.5	3.5	3.5	3.5	3.5	3.5
Phatr3_J779	307734		AEQDAS#FM*ISDETASK	prot1111	p0000	Kinesin (KAR3 subfamily)	Cytoskeleton	CELLULAR PROCESSES AND SIGNALING			Pt-KIF5; kinesin family-like protein	Kinesin-4 (Kinesin-like protein D)					3.5	3.5	3.5	3.5	3.5	3.5	3.5	3.5	3.5	3.5	3.5	3.5	3.5	3.5	3.5	3.5	3.5	3.5	3.5	3.5	3.5	3.5	3.5	3.5	3.5	3.5	3.5	3.5	3.5	3.5	3.5	3.5	3.5
Phatr3_J44383	301609	44383	AERDS#FFNR	prot1111	p0001	Translation initiation factor 4F ribosome/mRNA-bridging subunit (eIF-4G)	Translation ribosomal structure and biogenesis	INFORMATION STORAGE AND PROCESSING			hypothetical protein						13.9865	14.7142	14.7035	15.0485	14.0528	14.3924	14.9078	15.1141	14.9729	14.9949	14.4134	14.866	14.8755	15.0277	16.59	16.054	16.4771	15.6394	3.5	3.5	3.5	3.5	3.5	3.5	3.5	3.5	3.5	3.5	3.5	3.5	3.5	3.5	3.5
Phatr3_J33623	311555	33623	AES#DDFSITALR	prot0000	p0000	Oxidation resistance protein	Replication recombination and repair	INFORMATION STORAGE AND PROCESSING			hypothetical protein						3.5	3.5	3.5	3.5	3.5	3.5	3.5	3.5	3.5	3.5	3.5	3.5	3.5	3.5	3.5	3.5	3.5	3.5	3.5	3.5	3.5	3.5	3.5	3.5	3.5	3.5	3.5	3.5	3.5	3.5	3.5	3.5	3.5
Phatr3_J44086	303525	44086	AES#DLVTER	prot1111	p0000	Transcription factor/CCAAT displacement protein CDP1	Transcription	INFORMATION STORAGE AND PROCESSING	homeobox protein cut-like		hypothetical protein; K09313 homeobox protein cut-like	Protein CASP					3.5	3.5	3.5	3.5	3.5	3.5	3.5	3.5	3.5	3.5	3.5	3.5	3.5	3.5	3.5	3.5	3.5	3.5	3.5	3.5	3.5	3.5	3.5	3.5	3.5	3.5	3.5	3.5	3.5	3.5	3.5	3.5	3.5
Phatr3_J54560	300135	54560	AES#SREVLSGER	prot0000	p0000						hypothetical protein						3.5	3.5	3.5	3.5	3.5	3.5	3.5	3.5	3.5	3.5	3.5	3.5	3.5	3.5	3.5	3.5	3.5	3.5	3.5	3.5	3.5	3.5	3.5	3.5	3.5	3.5	3.5	3.5	3.5	3.5	3.5	3.5	3.5
Phatr3_J47936	306575	47936	AETDS#VGAAATLR	prot1111	p0000	Microtubule-associated protein	Cytoskeleton	CELLULAR PROCESSES AND SIGNALING			hypothetical protein	Protein MOR1 (Protein GEM1) (Protein MICROTUBULE ORGANIZATION 1)					3.5	3.5	3.5	3.5	3.5	3.5	3.5	3.5	3.5	3.5	3.5	3.5	3.5	3.5	3.5	3.5	3.5	3.5	3.5	3.5	3.5	3.5	3.5	3.5	3.5	3.5	3.5	3.5	3.5	3.5	3.5	3.5	3.5
Phatr3_J26975	301721	26975	AEYIALLGGY#DSEDDSHYVIR	prot1111	p0000	Translation initiation factor 3 subunit b (eIF-3b)	Translation ribosomal structure and biogenesis	INFORMATION STORAGE AND PROCESSING	translation initiation factor 3 subunit B	RNA transport	hypothetical protein; K03253 translation initiation factor 3 subunit B	Eukaryotic translation initiation factor 3 subunit B (eIF3b) (Eukaryotic translation initiation factor 3 subunit 9) (eIF-3-eta)					3.5	3.5	3.5	3.5	3.5	3.5	3.5	3.5	3.5	3.5	3.5	3.5	3.5	3.5	3.5	3.5	3.5	3.5	3.5	3.5	3.5	3.5	3.5	3.5	3.5	3.5	3.5	3.5	3.5	3.5	3.5	3.5	3.5
Phatr3_J26975	301721	26975	AEYIALLGGYDS#EDDSHYVIR	prot1111	p0000	Translation initiation factor 3 subunit b (eIF-3b)	Translation ribosomal structure and biogenesis	INFORMATION STORAGE AND PROCESSING	translation initiation factor 3 subunit B	RNA transport	hypothetical protein; K03253 translation initiation factor 3 subunit B	Eukaryotic translation initiation factor 3 subunit B (eIF3b) (Eukaryotic translation initiation factor 3 subunit 9) (eIF-3-eta)					3.5	3.5	3.5	3.5	3.5	3.5	3.5	3.5	3.5	3.5	3.5	3.5	3.5	3.5	3.5	3.5	3.5	3.5	3.5	3.5	3.5	3.5	3.5	3.5	3.5	3.5	3.5	3.5	3.5	3.5	3.5	3.5	3.5
Phatr3_EG02194	300795	32327	AFATDPS#ASTHAR	prot1111	p0001						hypothetical protein						3.5	3.5	3.5	3.5	3.5	3.5	3.5	3.5	3.5	3.5	3.5	3.5	3.5	3.5	3.5	3.5	3.5	3.5	3.5	3.5	3.5	3.5	3.5	3.5	3.5	3.5	3.5	3.5	3.5	3.5	3.5	3.5	3.5
Phatr3_EG01598	301578		AFEGSNS#DVQGDELAK	prot1111	p0001												3.5	3.5	3.5	3.5	3.5	3.5	3.5	3.5	3.5	3.5	3.5	3.5	3.5	3.5	3.5	3.5	3.5	3.5	3.5	3.5	3.5	3.5	3.5	3.5	3.5	3.5	3.5	3.5	3.5	3.5	3.5	3.5	3.5
Phatr3_EG02613	312085	50445	AFGAFILT#ASHNPGGPTEDFGIK	prot1111	p0100	Phosphoglucomutase	Carbohydrate transport and metabolism	METABOLISM				Probable phosphoglucomutase, cytoplasmic 2 (PGM 2) (EC 5.4.2.2) (Glucose phosphomutase 2)	Galactose metabolism	UDP-Glucose-Pyrophosphorylase/Phosphoglucomutase fusion protein	UGP PGM cyto	Carbohydrate Biosynthesis	12.7105	13.5301	12.7862	12.6427	3.5	3.5	3.5	13.6805	13.3874	13.2352	12.5032	11.2817	12.6511	3.5	3.5	3.5	13.1398	13.125	3.5	3.5	3.5	3.5	3.5	3.5	13.7844	14.2632	13.4618	13.3815	14.9251	13.5963	3.5	3.5	3.5
Phatr3_EG02613	312085	50445	AFGAFILTAS#HNPGGPTEDFGIK	prot1111	p0110	Phosphoglucomutase	Carbohydrate transport and metabolism	METABOLISM				Probable phosphoglucomutase, cytoplasmic 2 (PGM 2) (EC 5.4.2.2) (Glucose phosphomutase 2)	Galactose metabolism	UDP-Glucose-Pyrophosphorylase/Phosphoglucomutase fusion protein	UGP PGM cyto	Carbohydrate Biosynthesis	3.5	3.5	3.5	3.5	3.5	3.5	10.9154	13.7009	13.2292	13.4422	12.6849	11.287	12.9135	12.2582	12.5165	13.7555	13.6481	13.3577	13.4155	12.6472	12.5258	11.1732	13.2345	11.9989	12.1717	12.6167	12.0373	10.0544	13.0851	12.6593	12.1981	13.357	13.21
Phatr3_J54534	306071	54534	AFHENLTVAEITNS#VFEP*SNMM*TK	prot1111	p0000	Alpha tubulin	Cytoskeleton	CELLULAR PROCESSES AND SIGNALING	tubulin alpha	Phagosome || Gap junction || Pathogenic Escherichia coli infection	hypothetical protein; K07374 tubulin alpha	Tubulin alpha-2 chain					3.5	3.5	3.5	3.5	3.5	3.5	3.5	3.5	3.5	3.5	3.5	3.5	3.5	3.5	3.5	3.5	3.5	3.5	3.5	3.5	3.5	3.5	3.5	3.5	3.5	3.5	3.5	3.5	3.5	3.5	3.5	10.918	3.5
Phatr3_EG02390	307697	44467	AFS#ADRPSYK	prot1111	p0000						hypothetical protein						3.5	3.5	3.5	3.5	3.5	3.5	3.5	3.5	3.5	3.5	3.5	3.5	3.5	3.5	3.5	3.5	3.5	3.5	3.5	3.5	3.5	3.5	3.5	3.5	3.5	3.5	3.5	3.5	3.5	3.5	3.5	3.5	3.5
Phatr3_EG01549	305690	26057	AFS#EPDVSGVR	prot0000	p0101	FOG: Predicted E3 ubiquitin ligase	Posttranslational modification protein turnover chaperones	CELLULAR PROCESSES AND SIGNALING				Uncharacterized RING finger protein P32A8.03c					3.5	3.5	3.5	3.5	3.5	3.5	14.7312	14.8758	14.674	14.9465	15.1519	15.3294	14.7348	14.4243	15.1993	14.7133	15.4698	14.7857	16.5415	16.9196	15.8959	16.5438	16.8616	16.7408	15.6157	14.9874	15.4429	15.1527	14.7851	15.4396	3.5	3.5	3.5
Phatr3_J19152	305637	19152	AFS#LTVQR	prot1111	p1000	60s ribosomal protein L24	Translation ribosomal structure and biogenesis	INFORMATION STORAGE AND PROCESSING	large subunit ribosomal protein L24e	Ribosome	hypothetical protein; K02896 large subunit ribosomal protein L24e	60S ribosomal protein L24					15.9396	15.6259	15.312	16.156	15.2885	16.0198	3.5	3.5	3.5	3.5	3.5	3.5	3.5	3.5	3.5	3.5	3.5	3.5	14.0341	14.6753	13.91	14.5942	14.5605	14.9104	3.5	3.5	3.5	3.5	3.5	3.5	3.5	3.5	3.5
Phatr3_J14849	302555	14849	AFS#PLSHLEIR	prot1111	p0001	Stress-induced protein UVI31+	Signal transduction mechanisms	CELLULAR PROCESSES AND SIGNALING	BolA protein		hypothetical protein; K05527 BolA protein	BolA-like protein 1					3.5	3.5	3.5	3.5	3.5	3.5	10.8111	11.5149	11.2576	11.6141	11.6326	10.9837	3.5	3.5	3.5	3.5	3.5	3.5	12.2283	11.4067	12.0556	11.4598	11.7044	11.1819	3.5	3.5	3.5	3.5	3.5	3.5	12.478	11.6778	12.4425
Phatr3_J42831	302775	42831	AFS#VANIGR	prot1001	p1011	GTP-binding protein AARP2 involved in 40S ribosome biogenesis	Translation ribosomal structure and biogenesis	INFORMATION STORAGE AND PROCESSING	ribosome biogenesis protein BMS1	Ribosome biogenesis in eukaryotes	BMS1; ribosome biogenesis protein BMS1; K14569 ribosome biogenesis protein BMS1	Ribosome biogenesis protein bms1					15.4707	15.8006	15.453	15.6239	14.3448	15.5969	3.5	3.5	3.5	3.5	3.5	3.5	16.7537	16.8237	16.2423	15.9271	15.3505	16.681	14.2943	14.7886	14.3936	14.5702	15.2653	14.6934	3.5	3.5	3.5	3.5	3.5	3.5	14.3777	15.3327	15.0453
Phatr3_EG01947	300931	39528	AFS#VGQAVAK	prot1111	p1111	Multifunctional pyrimidine synthesis protein CAD (includes carbamoyl-phophate synthetase aspartate transcarbamylase and glutamine amidotransferase)	General function prediction only	POORLY CHARACTERIZED			CPS-II; hypothetical protein		Urea cycle	Carbamoyl phosphate synthase (glutamine)	CPS-II	Urea Cycle	17.3677	16.3289	16.2099	15.7363	15.7412	15.2276	16.8252	16.9653	16.7913	17.2693	16.707	15.8778	17.0297	17.0435	16.5475	16.1374	17.0798	16.4568	16.8664	16.6488	16.3692	15.7949	16.4302	16.2152	16.8614	17.2497	16.9575	16.6627	17.0279	16.3856	16.3671	17.0227	16.6635
Phatr3_EG01046	310046		AFSTPSS#PYQFSPDTASLGK	prot1111	p0010												3.5	3.5	3.5	3.5	3.5	3.5	3.5	3.5	3.5	3.5	3.5	3.5	11.5971	11.6261	10.9789	11.2874	3.5	11.9892	3.5	10.3127	11.2168	10.4662	10.4823	11.3438	3.5	3.5	3.5	3.5	3.5	3.5	9.98562	10.5616	9.5058
Phatr3_EG01046	310046		AFSTPSSPYQFS#PDTASLGK	prot1111	p0000												3.5	3.5	3.5	3.5	3.5	3.5	3.5	3.5	3.5	3.5	3.5	3.5	3.5	3.5	3.5	3.5	3.5	3.5	11.8991	11.4704	3.5	3.5	11.6259	12.2056	3.5	3.5	3.5	3.5	3.5	3.5	11.7944	11.5794	3.5
Phatr3_J47334	306515	47334	AFT#PVPTTAAEQIEAAR	prot0000	p0010	CREB binding protein/P300 and related TAZ Zn-finger proteins	Transcription	INFORMATION STORAGE AND PROCESSING			hypothetical protein						11.2774	11.2607	11.1201	11.1061	12.3847	12.4245	3.5	3.5	3.5	3.5	3.5	3.5	11.7145	11.2825	11.1942	10.7189	10.927	11.6038	3.5	3.5	3.5	3.5	3.5	3.5	11.0552	11.1619	11.0444	9.97263	11.0611	11.6868	10.9125	11.2588	11.1533
Phatr3_J48252	306664	48252	AFVAQPS#SPK	prot0001	p0000						hypothetical protein	Protein ref(2)P (Refractory to sigma P)					3.5	3.5	3.5	3.5	3.5	3.5	3.5	3.5	3.5	3.5	3.5	3.5	3.5	3.5	3.5	3.5	3.5	3.5	3.5	3.5	3.5	3.5	3.5	3.5	3.5	3.5	3.5	3.5	3.5	3.5	3.5	3.5	3.5
Phatr3_J52368	302587	52368	AFYAEAS#VPTPR	prot1111	p0110	P-type ATPase	General function prediction only	POORLY CHARACTERIZED	phospholipid-transporting ATPase [EC:3.6.3.1]		ATPase-P4; P4 P type ATPase; K14802 phospholipid-transporting ATPase [EC:3.6.3.1]	Phospholipid-transporting ATPase 3 (AtALA3) (EC 3.6.3.1) (Aminophospholipid ATPase 3) (Aminophospholipid flippase 3) (Protein IRREGULAR TRICHOME BRANCH 2)					3.5	3.5	3.5	3.5	3.5	3.5	13.737	13.7298	14.1319	13.1393	13.6969	13.4187	14.5293	14.4549	14.7338	14.2692	14.1131	14.5117	15.1648	15.5505	15.3909	14.8495	15.2756	15.5228	16.8819	16.3877	16.2939	16.4163	16.5415	16.2638	16.8864	16.1823	16.08
Phatr3_EG02323	306100	27838	AGEALDS#EEEELAFEKELV	prot1111	p1111	ATPase component of ABC transporters with duplicated ATPase domains/Translation elongation factor EF-3b	Amino acid transport and metabolism	METABOLISM	elongation factor 3		hypothetical protein; K03235 elongation factor 3	Elongation factor 3A (EF-3) (EF-3A) (Eukaryotic elongation factor 3) (eEF3) (Translation elongation factor 3A) (Yeast elongation factor 3)				Transport	12.7768	12.4042	11.7784	10.9717	11.8907	12.3339	12.9676	12.9719	12.6548	12.76	12.9874	13.3162	13.5599	12.6104	13.0716	12.9222	13.0048	13.224	12.1846	12.6315	12.4539	11.8065	12.4055	12.4572	12.2417	11.9555	12.6057	12.4876	11.7782	11.8874	12.1025	12.3103	12.4677
Phatr3_J28620	300355	28620	AGES#VYHSTNR	prot1111	p0000	NADH:ubiquinone oxidoreductase B16.6 subunit/cell death-regulatory protein	Energy production and conversion	METABOLISM	NADH dehydrogenase (ubiquinone) 1 alpha subcomplex 13 [EC:1.6.5.3 1.6.99.3]	Oxidative phosphorylation || Alzheimer's disease || Parkinson's disease || Huntington's disease	hypothetical protein; K11353 NADH dehydrogenase (ubiquinone) 1 alpha subcomplex 13 [EC:1.6.5.3 1.6.99.3]	NADH dehydrogenase [ubiquinone] 1 alpha subcomplex subunit 13 (Cell death regulatory protein GRIM-19) (Complex I-B16.6) (CI-B16.6) (Gene associated with retinoic and interferon-induced mortality 19 protein) (GRIM-19) (Gene associated with retinoic and IFN-induced mortality 19 protein) (NADH-ubiquinone oxidoreductase B16.6 subunit)	Oxidative phosphorylation	NADH-ubiquinone oxidoreductase		OxPhos	3.5	3.5	3.5	3.5	3.5	3.5	3.5	3.5	3.5	3.5	3.5	3.5	3.5	3.5	3.5	3.5	3.5	3.5	3.5	3.5	3.5	3.5	3.5	3.5	3.5	3.5	3.5	3.5	3.5	3.5	3.5	3.5	3.5
Phatr3_J6934	308981		AGFSGPSSPS#PK	prot1111	p0000	Myo-inositol-1-phosphate synthase	Lipid transport and metabolism	METABOLISM			hypothetical protein						3.5	3.5	3.5	3.5	3.5	3.5	3.5	3.5	3.5	3.5	3.5	3.5	11.7912	11.952	11.9682	11.9444	11.2624	11.4281	3.5	3.5	3.5	3.5	3.5	3.5	11.8679	11.7221	11.6423	11.1483	11.2621	11.0634	3.5	3.5	3.5
Phatr3_J55073	311200	55073	AGGGEGAGSQS#PKTTENLVNTAR	prot1011	p0000						hypothetical protein						3.5	3.5	3.5	3.5	3.5	3.5	3.5	3.5	3.5	3.5	3.5	3.5	3.5	3.5	3.5	3.5	3.5	3.5	3.5	3.5	3.5	3.5	3.5	3.5	3.5	3.5	3.5	3.5	3.5	3.5	3.5	3.5	3.5
Phatr3_J50130	309388	50130	AGPEGSS#HAFLQAR	prot0001	p0000	U1-like Zn-finger protein	General function prediction only	POORLY CHARACTERIZED	U4/U6.U5 tri-snRNP component SNU23	Spliceosome	hypothetical protein; K12848 U4/U6.U5 tri-snRNP component SNU23	Zinc finger matrin-type protein 2					3.5	3.5	3.5	3.5	3.5	3.5	3.5	3.5	3.5	3.5	3.5	3.5	3.5	3.5	3.5	3.5	3.5	3.5	3.5	3.5	3.5	3.5	3.5	3.5	3.5	3.5	3.5	3.5	3.5	3.5	3.5	3.5	3.5
Phatr3_J43336	311425	43336	AGPVS#PGSSIDIR	prot1111	p0001						hypothetical protein						14.0645	13.9633	13.8292	14.5464	14.4016	13.6454	14.824	14.385	14.998	14.1981	3.5	13.4154	14.8646	15.1157	15.7315	14.6231	15.238	14.719	3.5	3.5	3.5	3.5	3.5	3.5	3.5	3.5	3.5	3.5	3.5	3.5	3.5	3.5	3.5
Phatr3_J32113	308924	32113	AGRGT#PTTLPDDFLR	prot1111	p1000						hypothetical protein						12.2675	11.8935	11.5957	11.5721	11.6606	12.1966	3.5	3.5	3.5	3.5	3.5	3.5	13.351	11.983	12.3813	12.7631	12.3832	12.9019	14.1135	14.0169	14.1631	14.6469	14.2526	14.2625	3.5	3.5	3.5	3.5	3.5	3.5	3.5	3.5	3.5
Phatr3_J47120	306427	47120	AGS#EFVLLPR	prot0001	p0000	Predicted metal-dependent hydrolase (beta-lactamase superfamily)	General function prediction only	POORLY CHARACTERIZED	ribonuclease Z [EC:3.1.26.11]	RNA transport	hypothetical protein; K00784 ribonuclease Z [EC:3.1.26.11]	Ribonuclease Z, mitochondrial (RNase Z) (EC 3.1.26.11) (Juvenile hormone-inducible protein 1) (dRNAse Z) (tRNA 3 endonuclease) (DmeZ) (tRNase Z)					3.5	3.5	3.5	3.5	3.5	3.5	3.5	3.5	3.5	3.5	3.5	3.5	3.5	3.5	3.5	3.5	3.5	3.5	3.5	3.5	3.5	3.5	3.5	3.5	10.9155	12.4454	10.2698	12.6836	12.069	12.0588	11.601	12.4092	11.4042
Phatr3_EG01125	308098		AGS#FLGHIR	prot0111	p1111												15.4487	16.0702	16.3987	16.2794	16.6652	15.4629	16.1321	16.7825	16.5545	16.973	16.3819	15.1309	15.973	16.7816	16.6292	16.5244	16.3539	17.0298	15.1427	14.7759	15.3098	15.1041	14.9622	14.8943	15.7851	15.5361	15.9068	16.1758	16.1519	15.5043	15.0231	14.5891	14.7625
Phatr3_J46086	306083	46086	AGS#INAIDATTR	prot1111	p0001	eIF2-interacting protein ABC50 (ABC superfamily)	Translation ribosomal structure and biogenesis	INFORMATION STORAGE AND PROCESSING			hypothetical protein					Transport	3.5	3.5	3.5	3.5	3.5	3.5	3.5	3.5	3.5	3.5	3.5	3.5	3.5	3.5	3.5	3.5	3.5	3.5	3.5	3.5	3.5	3.5	3.5	3.5	3.5	3.5	3.5	3.5	3.5	3.5	15.3855	15.3289	14.352
Phatr3_J18579	303545	18579	AGS#LTNLAK	prot1111	p0000	Ribosome biogenesis protein - Nop56p/Sik1p	RNA processing and modification	INFORMATION STORAGE AND PROCESSING	nucleolar protein 56	Ribosome biogenesis in eukaryotes	hypothetical protein; K14564 nucleolar protein 56	Nucleolar protein 56 (Nucleolar protein 5A)					3.5	3.5	3.5	3.5	3.5	3.5	3.5	3.5	3.5	3.5	3.5	3.5	3.5	3.5	3.5	3.5	3.5	3.5	3.5	3.5	3.5	3.5	3.5	3.5	13.593	13.3019	3.5	13.5866	13.8032	13.5244	3.5	3.5	3.5
Phatr3_J47531	300394	47531	AGS#RYSTESVLSR	prot1011	p0000						hypothetical protein						3.5	3.5	3.5	3.5	3.5	3.5	3.5	3.5	3.5	3.5	3.5	3.5	3.5	3.5	3.5	3.5	3.5	3.5	3.5	3.5	3.5	3.5	3.5	3.5	3.5	3.5	3.5	3.5	3.5	3.5	3.5	3.5	3.5
Phatr3_J50527	305484	50527	AGS#SPQEM*ADSSTK	prot0001	p0001						hypothetical protein						3.5	3.5	3.5	3.5	3.5	3.5	3.5	3.5	3.5	3.5	3.5	3.5	3.5	3.5	3.5	3.5	3.5	3.5	3.5	3.5	3.5	3.5	3.5	3.5	3.5	3.5	3.5	3.5	3.5	3.5	3.5	3.5	3.5
Phatr3_EG02243	302947	39734	AGS#SPSPTISPR	prot1111	p0001	Calmodulin-binding protein CRAG contains DENN domain	Signal transduction mechanisms	CELLULAR PROCESSES AND SIGNALING			hypothetical protein						3.5	3.5	3.5	3.5	3.5	3.5	3.5	3.5	3.5	3.5	3.5	3.5	3.5	3.5	3.5	3.5	3.5	3.5	3.5	3.5	3.5	3.5	3.5	3.5	3.5	3.5	3.5	3.5	3.5	3.5	3.5	3.5	3.5
Phatr3_J48625	310800	48625	AGS#STTSAFQR	prot1111	p0000						hypothetical protein	Urease accessory protein D (AtURED)					3.5	3.5	3.5	3.5	3.5	3.5	3.5	3.5	3.5	3.5	3.5	3.5	3.5	3.5	3.5	3.5	3.5	3.5	3.5	3.5	3.5	3.5	3.5	3.5	3.5	3.5	3.5	3.5	3.5	3.5	3.5	3.5	3.5
Phatr3_J48485	302638	48485	AGS#VASGVSGLAQHAK	prot1111	p0001						hypothetical protein						3.5	3.5	3.5	3.5	3.5	3.5	3.5	3.5	3.5	3.5	3.5	3.5	3.5	3.5	3.5	3.5	3.5	3.5	3.5	3.5	3.5	3.5	3.5	3.5	3.5	3.5	3.5	3.5	3.5	3.5	3.5	3.5	3.5
Phatr3_J21548	308498	21548	AGS#VAYSSVSAIK	prot1111	p1111	Multidrug/pheromone exporter ABC superfamily	Secondary metabolites biosynthesis transport and catabolism	METABOLISM	ATP-binding cassette subfamily B (MDR/TAP) member 1	ABC transporters || Bile secretion	hypothetical protein; K05658 ATP-binding cassette subfamily B (MDR/TAP) member 1					Transport	13.6364	13.8401	12.922	14.0978	13.1803	13.9365	13.6294	13.7981	13.7084	13.6744	14.0009	13.9722	13.772	13.5921	14.0097	13.4277	13.6191	13.4673	13.1292	13.9516	13.9742	14.0225	14.1047	13.9033	13.1188	13.3655	13.4055	13.5406	13.1721	13.5377	13.3422	12.952	12.8269
Phatr3_J26925	301757	26925	AGS#VGQLSIR	prot0001	p0101	Cdc2-related protein kinase	Cell cycle control cell division chromosome partitioning	CELLULAR PROCESSES AND SIGNALING	cyclin-dependent kinase 12/13 [EC:2.7.11.22 2.7.11.23]		CDKC2; hypothetical protein; K08819 Cdc2-related kinase arginine/serine-rich [EC:2.7.11.22]	Cyclin-dependent kinase C-1 (CDKC;1) (EC 2.7.11.22) (EC 2.7.11.23)					3.5	3.5	3.5	3.5	3.5	3.5	15.9468	15.3447	14.9261	15.9445	15.1452	14.9434	15.8191	15.9573	16.1989	16.0162	17.0405	15.2902	16.1389	15.2955	15.4638	14.7893	14.7693	14.9485	15.6663	16.5072	16.0871	15.838	15.4429	15.1764	3.5	3.5	3.5
Phatr3_EG02243	302947	39734	AGSS#PSPTISPR	prot1111	p0000	Calmodulin-binding protein CRAG contains DENN domain	Signal transduction mechanisms	CELLULAR PROCESSES AND SIGNALING			hypothetical protein						3.5	3.5	3.5	3.5	3.5	3.5	3.5	3.5	3.5	3.5	3.5	3.5	3.5	3.5	3.5	3.5	3.5	3.5	3.5	3.5	3.5	3.5	3.5	3.5	3.5	3.5	3.5	3.5	3.5	3.5	3.5	3.5	3.5
Phatr3_J48485	302638	48485	AGSVAS#GVSGLAQHAK	prot1111	p0000						hypothetical protein						3.5	3.5	3.5	3.5	3.5	3.5	3.5	3.5	3.5	3.5	3.5	3.5	3.5	3.5	3.5	3.5	3.5	3.5	3.5	3.5	3.5	3.5	3.5	3.5	3.5	3.5	3.5	3.5	3.5	3.5	3.5	3.5	3.5
Phatr3_J21548	308498	21548	AGSVAYSS#VSAIK	prot1111	p0000	Multidrug/pheromone exporter ABC superfamily	Secondary metabolites biosynthesis transport and catabolism	METABOLISM	ATP-binding cassette subfamily B (MDR/TAP) member 1	ABC transporters || Bile secretion	hypothetical protein; K05658 ATP-binding cassette subfamily B (MDR/TAP) member 1					Transport	13.2701	13.0413	12.8289	12.5746	12.3094	13.8655	3.5	3.5	3.5	3.5	3.5	3.5	3.5	3.5	3.5	3.5	3.5	3.5	3.5	3.5	3.5	3.5	3.5	3.5	13.0181	12.9412	12.5959	13.3786	13.1205	13.2793	3.5	3.5	3.5
Phatr3_J47212	310448	47212	AGT#PDATDEDYDDGAR	prot0001	p0001						hypothetical protein						3.5	3.5	3.5	3.5	3.5	3.5	3.5	3.5	3.5	3.5	3.5	3.5	3.5	3.5	3.5	3.5	3.5	3.5	3.5	3.5	3.5	3.5	3.5	3.5	3.5	3.5	3.5	3.5	3.5	3.5	3.5	3.5	3.5
Phatr3_J54375	301763	54375	AHFGLPSIS#ASDIDPEAK	prot1111	p0000	Adaptor complexes medium subunit family	Intracellular trafficking secretion and vesicular transport	CELLULAR PROCESSES AND SIGNALING	AP-1 complex subunit mu	Lysosome	AP1mu; hypothetical protein; K12393 AP-1 complex subunit mu	AP-1 complex subunit mu (AP-1 adaptor complex mu1 subunit) (Adaptor protein complex AP-1 subunit mu) (Adaptor-related protein complex 1 subunit mu) (Clathrin-adaptor medium chain Apm1) (Mu1-adaptin)					11.1916	11.1999	11.2233	11.6493	11.1713	11.1233	10.4051	10.7324	10.9423	10.6802	10.6758	9.41804	3.5	3.5	3.5	3.5	3.5	3.5	3.5	3.5	3.5	3.5	3.5	3.5	3.5	3.5	3.5	3.5	3.5	3.5	3.5	3.5	3.5
Phatr3_EG01798	306871		AHGGGAFS#STHVR	prot1111	p0001												3.5	3.5	3.5	3.5	3.5	3.5	3.5	3.5	3.5	3.5	3.5	3.5	3.5	3.5	3.5	3.5	3.5	3.5	3.5	3.5	3.5	3.5	3.5	3.5	3.5	3.5	3.5	3.5	3.5	3.5	3.5	3.5	3.5
Phatr3_J47936	306575	47936	AHLEQVS#PAFR	prot1111	p0000	Microtubule-associated protein	Cytoskeleton	CELLULAR PROCESSES AND SIGNALING			hypothetical protein	Protein MOR1 (Protein GEM1) (Protein MICROTUBULE ORGANIZATION 1)					10.9436	10.5809	11.3393	11.1212	10.698	10.7746	3.5	3.5	3.5	3.5	3.5	3.5	3.5	3.5	3.5	3.5	3.5	3.5	3.5	3.5	3.5	3.5	3.5	3.5	3.5	3.5	3.5	3.5	3.5	3.5	3.5	3.5	3.5
Phatr3_J43531	309559	43531	AHQYGVS#PVALAR	prot0000	p0000	Oxidation resistance protein	Replication recombination and repair	INFORMATION STORAGE AND PROCESSING			hypothetical protein						3.5	3.5	3.5	3.5	3.5	3.5	3.5	3.5	3.5	3.5	3.5	3.5	3.5	3.5	3.5	3.5	3.5	3.5	3.5	3.5	3.5	3.5	3.5	3.5	3.5	3.5	3.5	3.5	3.5	3.5	3.5	3.5	3.5
Phatr3_J49896	301148	49896	AHS#LGGLDPAALR	prot1111	p1111						hypothetical protein						16.1278	16.0954	15.7445	15.8911	15.7676	15.6747	16.213	16.3284	16.1404	16.4811	16.6322	16.5354	16.1496	16.0153	16.092	16.777	16.6194	16.2706	16.497	16.0962	16.4721	16.2513	16.3887	16.1011	16.4976	16.5687	16.7172	16.3782	16.8662	16.3192	16.4315	16.5248	16.5487
Phatr3_Jdraft1767	306204	1767_bd	AHT#EM*DDTPR	prot0111	p0000						hypothetical protein					Autophagy	3.5	3.5	3.5	3.5	3.5	3.5	3.5	3.5	3.5	3.5	3.5	3.5	3.5	3.5	3.5	3.5	3.5	3.5	3.5	3.5	3.5	3.5	3.5	3.5	3.5	3.5	3.5	3.5	3.5	3.5	3.5	3.5	3.5
Phatr3_J44251	307752	44251	AHY#GTTT	prot0000	p0000	Ca2+/calmodulin-dependent protein kinase EF-Hand protein superfamily	Signal transduction mechanisms	CELLULAR PROCESSES AND SIGNALING			hypothetical protein						3.5	3.5	3.5	3.5	3.5	3.5	3.5	3.5	3.5	3.5	3.5	3.5	3.5	3.5	3.5	3.5	3.5	3.5	3.5	3.5	3.5	3.5	3.5	3.5	3.5	3.5	3.5	3.5	3.5	3.5	12.2099	13.8736	14.5754
Phatr3_J44086	303525	44086	AIAT#PSAATSR	prot1111	p0000	Transcription factor/CCAAT displacement protein CDP1	Transcription	INFORMATION STORAGE AND PROCESSING	homeobox protein cut-like		hypothetical protein; K09313 homeobox protein cut-like	Protein CASP					3.5	3.5	3.5	3.5	3.5	3.5	3.5	3.5	3.5	3.5	3.5	3.5	3.5	3.5	3.5	3.5	3.5	3.5	3.5	3.5	3.5	3.5	3.5	3.5	3.5	3.5	3.5	3.5	3.5	3.5	3.5	3.5	3.5
Phatr3_J45247	301765	45247	AIEVRS#PFQK	prot0001	p0000	Predicted Mg2+-dependent phosphodiesterase TTRAP	Signal transduction mechanisms	CELLULAR PROCESSES AND SIGNALING			hypothetical protein						3.5	3.5	3.5	3.5	3.5	3.5	3.5	3.5	3.5	3.5	3.5	3.5	3.5	3.5	3.5	3.5	3.5	3.5	3.5	3.5	3.5	3.5	3.5	3.5	3.5	3.5	3.5	3.5	3.5	3.5	3.5	3.5	3.5
Phatr3_J1785	306978	1785	AIGES#PTFETAK	prot1111	p0000	Histone acetyltransferase complex SAGA/ADA subunit ADA2	Chromatin structure and dynamics	INFORMATION STORAGE AND PROCESSING	transcriptional adapter 2-alpha		hypothetical protein; K11314 transcriptional adapter 2-alpha	Transcriptional adapter ADA2					3.5	3.5	3.5	3.5	3.5	3.5	3.5	3.5	3.5	3.5	3.5	3.5	3.5	3.5	3.5	3.5	3.5	3.5	3.5	3.5	3.5	3.5	3.5	3.5	3.5	3.5	3.5	3.5	3.5	3.5	3.5	3.5	3.5
Phatr3_J48390	304671	48390	AILTPAT#SLPEDSSPAK	prot0001	p0000	Uncharacterized conserved protein contains DEP domain	Signal transduction mechanisms	CELLULAR PROCESSES AND SIGNALING			hypothetical protein	DEP domain-containing protein 5					3.5	3.5	3.5	3.5	3.5	3.5	3.5	3.5	3.5	3.5	3.5	3.5	3.5	3.5	3.5	3.5	3.5	3.5	3.5	3.5	3.5	3.5	3.5	3.5	3.5	3.5	3.5	3.5	3.5	3.5	3.5	3.5	3.5
Phatr3_J37959	308552	37959	AINYQPGAAS#TEFGR	prot1111	p1000						hypothetical protein	Protein Thf1					12.7919	12.2283	12.1629	12.1057	11.8071	13.0636	3.5	3.5	3.5	3.5	3.5	3.5	3.5	3.5	3.5	3.5	3.5	3.5	3.5	15.3977	3.5	14.8409	13.928	15.4434	12.4298	12.6021	12.185	12.4403	12.5944	12.4161	14.0611	14.6461	14.1578
Phatr3_J54983	311070	54983	AIPVPFLNS#RNEAR	prot1111	p1110	Sulfite oxidase molybdopterin-binding component	Energy production and conversion	METABOLISM			hypothetical protein	Nitrate reductase [NADH] (NR) (EC 1.7.1.1)	Nitrogen metabolism	Nitrate reductase (NADH)	NR	Nitrogen Assimilation	12.5691	12.3278	3.5	13.8438	11.5939	11.3699	12.5175	12.0205	11.935	13.9685	12.0775	11.9082	14.6795	14.9604	12.452	13.5782	15.0828	11.8231	13.2974	10.5021	12.5648	10.7113	11.8363	11.5389	10.8455	15.6834	10.9275	3.5	11.6757	10.1632	11.0394	15.4893	11.4727
Phatr3_J8773	300885	8773	AIQEAAS#ATPPAFSPGGSR	prot1111	p0001	Serine/threonine protein kinase	Signal transduction mechanisms	CELLULAR PROCESSES AND SIGNALING	5'-AMP-activated protein kinase catalytic alpha subunit [EC:2.7.11.11]	Regulation of autophagy || mTOR signaling pathway || PI3K-Akt signaling pathway || Circadian rhythm || Insulin signaling pathway || Adipocytokine signaling pathway || Hypertrophic cardiomyopathy (HCM)	MARK3; hypothetical protein; K07198 5'-AMP-activated protein kinase catalytic alpha subunit [EC:2.7.11.11]	SNF1-related protein kinase catalytic subunit alpha KIN10 (AKIN10) (EC 2.7.11.1) (AKIN alpha-2) (AKINalpha2)					3.5	3.5	3.5	3.5	3.5	3.5	3.5	3.5	3.5	3.5	3.5	3.5	3.5	3.5	3.5	3.5	3.5	3.5	3.5	3.5	3.5	3.5	3.5	3.5	3.5	3.5	3.5	3.5	3.5	3.5	3.5	3.5	3.5
Phatr3_J8773	300885	8773	AIQEAASAT#PPAFSPGGSR	prot1111	p0000	Serine/threonine protein kinase	Signal transduction mechanisms	CELLULAR PROCESSES AND SIGNALING	5'-AMP-activated protein kinase catalytic alpha subunit [EC:2.7.11.11]	Regulation of autophagy || mTOR signaling pathway || PI3K-Akt signaling pathway || Circadian rhythm || Insulin signaling pathway || Adipocytokine signaling pathway || Hypertrophic cardiomyopathy (HCM)	MARK3; hypothetical protein; K07198 5'-AMP-activated protein kinase catalytic alpha subunit [EC:2.7.11.11]	SNF1-related protein kinase catalytic subunit alpha KIN10 (AKIN10) (EC 2.7.11.1) (AKIN alpha-2) (AKINalpha2)					3.5	3.5	3.5	3.5	3.5	3.5	3.5	3.5	3.5	3.5	3.5	3.5	3.5	3.5	3.5	3.5	3.5	3.5	3.5	3.5	3.5	3.5	3.5	3.5	3.5	3.5	3.5	3.5	3.5	3.5	3.5	3.5	3.5
Phatr3_EG01955	310789	54926	AIS#HSSGLVTDVGALR	prot1111	p0000	Acetyl-CoA carboxylase	Lipid transport and metabolism	METABOLISM	acetyl-CoA carboxylase / biotin carboxylase [EC:6.4.1.2 6.3.4.14]	Fatty acid biosynthesis || Pyruvate metabolism || Propanoate metabolism || Insulin signaling pathway	ACC1; acetyl-coa carboxylase (EC:6.3.4.14 6.4.1.2); K11262 acetyl-CoA carboxylase / biotin carboxylase [EC:6.4.1.2 6.3.4.14]		Cofactor biosynthesis: Biotin biosynthesis	Biotin-acetyl-CoA carboxy ligase	ACCase -chl	Pyruvate Hub (chloroplast)	3.5	3.5	3.5	3.5	3.5	3.5	3.5	3.5	3.5	3.5	3.5	3.5	3.5	3.5	3.5	3.5	3.5	3.5	3.5	3.5	3.5	3.5	3.5	3.5	3.5	3.5	3.5	3.5	3.5	3.5	3.5	3.5	3.5
Phatr3_J46405	306246	46405	AISAAIDSEAASAS#FQQR	prot1111	p0110						hypothetical protein						12.023	11.8542	12.3495	12.1043	11.7116	11.1574	12.1798	12.0683	12.569	12.378	12.4149	12.1352	12.3869	12.361	12.5367	12.1456	12.4977	12.2794	3.5	3.5	3.5	3.5	3.5	3.5	12.3866	12.389	12.0348	12.5293	12.3837	12.4717	12.8446	12.6506	12.6514
Phatr3_J19805	307898	19805	AIVDGLRT#SIVDFSDHVEGSSTK	prot1111	p0010	Prohibitins and stomatins of the PID superfamily	Energy production and conversion	METABOLISM			hypothetical protein	Hypersensitive-induced response protein 3 (AtHIR3)					3.5	3.5	3.5	3.5	3.5	3.5	11.8365	12.7588	12.6913	10.7544	11.0119	11.7102	11.2762	11.6547	11.8392	11.5626	10.8854	11.9173	3.5	3.5	3.5	3.5	3.5	3.5	3.5	3.5	3.5	3.5	3.5	3.5	11.1859	12.4765	10.2288
Phatr3_J10499	305603	10499	AKAAS#PTNAAVR	prot0000	p0000	Tousled-like protein kinase	Signal transduction mechanisms	CELLULAR PROCESSES AND SIGNALING	tousled-like kinase [EC:2.7.11.1]		hypothetical protein; K08864 tousled-like kinase [EC:2.7.11.1]	Serine/threonine-protein kinase TOUSLED (EC 2.7.11.1)					3.5	3.5	3.5	3.5	3.5	3.5	3.5	3.5	3.5	3.5	3.5	3.5	3.5	3.5	3.5	3.5	3.5	3.5	3.5	3.5	3.5	3.5	3.5	3.5	3.5	3.5	3.5	3.5	3.5	3.5	3.5	3.5	3.5
Phatr3_J16281	311231		AKVS#YASNLTTGTR	prot1111	p0000	Translation initiation factor 3 subunit g (eIF-3g)	Translation ribosomal structure and biogenesis	INFORMATION STORAGE AND PROCESSING	translation initiation factor 3 subunit G	RNA transport	hypothetical protein; K03248 translation initiation factor 3 subunit G	Eukaryotic translation initiation factor 3 subunit G-A (eIF3g-A) (Eukaryotic translation initiation factor 3 RNA-binding subunit A) (eIF-3 RNA-binding subunit A) (Eukaryotic translation initiation factor 3 subunit 4-A)					3.5	3.5	3.5	3.5	3.5	3.5	3.5	3.5	3.5	3.5	3.5	3.5	14.8527	14.3716	13.7428	14.0256	13.367	14.9771	3.5	3.5	3.5	3.5	3.5	3.5	3.5	3.5	3.5	3.5	3.5	3.5	3.5	3.5	3.5
Phatr3_J31147	311347	31147	ALAGEADAHSDS#PVAGTIR	prot1111	p1111	Class II aldolase/adducin N-terminal domain protein	Carbohydrate transport and metabolism	METABOLISM	enolase-phosphatase E1 [EC:3.1.3.77]	Cysteine and methionine metabolism	hypothetical protein; K09880 enolase-phosphatase E1 [EC:3.1.3.77]	Probable bifunctional methylthioribulose-1-phosphate dehydratase/enolase-phosphatase E1 [Includes: Methylthioribulose-1-phosphate dehydratase (MTRu-1-P dehydratase) (EC 4.2.1.109); Enolase-phosphatase E1 (EC 3.1.3.77) (2,3-diketo-5-methylthio-1-phosphopentane phosphatase)]	Amino acid metabolism: Cysteine and Methionine metabolism	2,3-Diketo-5-methylthiopentyl-1-phosphate phosphohydrolase	ALDO cyto	Pentose Phosphate Pathway	12.2801	12.0432	11.544	12.3669	12.0688	12.5989	11.6778	11.4792	11.9212	12.4964	12.527	12.2894	12.465	11.452	13.4071	13.6857	14.3906	13.0467	12.4165	12.0249	12.1967	12.3234	12.3922	12.3558	12.1894	11.537	12.0299	11.3731	11.9385	12.0147	12.9581	11.6371	12.1651
Phatr3_J45227	301760	45227	ALAQAKVES#M*R	prot1111	p0000						hypothetical protein						3.5	3.5	3.5	3.5	3.5	3.5	3.5	3.5	3.5	3.5	3.5	3.5	3.5	3.5	3.5	3.5	3.5	3.5	3.5	3.5	3.5	3.5	3.5	3.5	3.5	3.5	3.5	3.5	3.5	3.5	3.5	3.5	3.5
Phatr3_J12118	310052		ALENDEVFIRQS#K	prot1011	p0000	Cdk activating kinase (CAK)/RNA polymerase II transcription initiation/nucleotide excision repair factor TFIIH/TFIIK kinase subunit CDK7	Cell cycle control cell division chromosome partitioning	CELLULAR PROCESSES AND SIGNALING			hypothetical protein						3.5	3.5	3.5	3.5	3.5	3.5	3.5	3.5	3.5	3.5	3.5	3.5	11.451	11.3529	11.6592	11.4953	11.2032	11.4521	11.8157	12.4069	12.0488	11.7359	12.0992	12.2148	3.5	3.5	3.5	3.5	3.5	3.5	3.5	3.5	3.5
Phatr3_J45136	301740	45136	ALHRES#PTAAIVNPQSAQK	prot0001	p0000						hypothetical protein						3.5	3.5	3.5	3.5	3.5	3.5	11.7468	10.585	10.3904	10.4716	10.8028	11.6299	3.5	3.5	3.5	3.5	3.5	3.5	3.5	3.5	3.5	3.5	3.5	3.5	3.5	3.5	3.5	3.5	3.5	3.5	3.5	3.5	3.5
Phatr3_Jdraft741	306190	741_bd	ALIPPS#SIVLVPR	prot1111	p0000	Uncharacterized conserved protein	Function unknown	POORLY CHARACTERIZED			hypothetical protein	SH3 domain-containing protein PJ696.02					3.5	3.5	3.5	3.5	3.5	3.5	3.5	3.5	3.5	3.5	3.5	3.5	3.5	3.5	3.5	3.5	3.5	3.5	3.5	3.5	3.5	3.5	3.5	3.5	11.0053	11.1005	11.4078	11.0809	11.5195	10.7919	3.5	3.5	3.5
Phatr3_J29223	302515	29223	ALIQGEPNVSY#ICSR	prot0001	p0001	Glycogen synthase kinase-3	Carbohydrate transport and metabolism	METABOLISM	glycogen synthase kinase 3 beta [EC:2.7.11.26]	ErbB signaling pathway || Chemokine signaling pathway || Cell cycle || PI3K-Akt signaling pathway || Wnt signaling pathway || Hedgehog signaling pathway || Axon guidance || Hippo signaling pathway || Focal adhesion || T cell receptor signaling pathway || B cell receptor signaling pathway || Circadian rhythm - fly || Neurotrophin signaling pathway || Dopaminergic synapse || Insulin signaling pathw…	hypothetical protein; K03083 glycogen synthase kinase 3 beta [EC:2.7.11.26]	Glycogen synthase kinase-3 beta (GSK-3 beta) (EC 2.7.11.26) (Serine/threonine-protein kinase GSK3B) (EC 2.7.11.1)				KOG Class Carbohydrate	3.5	3.5	3.5	3.5	3.5	3.5	3.5	3.5	3.5	3.5	3.5	3.5	3.5	3.5	3.5	3.5	3.5	3.5	3.5	3.5	3.5	3.5	3.5	3.5	3.5	3.5	3.5	3.5	3.5	3.5	3.5	3.5	3.5
Phatr3_J55090	303061	55090	ALM*ETNPSVAVYLNS#IHDM*ETGK	prot1111	p0000						Sit1; hypothetical protein|| hypothetical protein					Transport	11.6445	11.5244	11.9518	11.846	11.3497	11.7921	3.5	3.5	3.5	3.5	3.5	3.5	3.5	3.5	3.5	3.5	3.5	3.5	3.5	3.5	3.5	3.5	3.5	3.5	3.5	3.5	3.5	3.5	3.5	3.5	11.0761	10.2123	3.5
Phatr3_J32038	300782	32038	ALMADY#LLKRGNK	prot0011	p0000	Predicted GTPase	General function prediction only	POORLY CHARACTERIZED	GTP-binding protein		hypothetical protein; K03978 GTP-binding protein	Probable GTP-binding protein EngB					10.6207	10.0464	8.86668	10.1957	8.70093	9.92577	3.5	3.5	3.5	3.5	3.5	3.5	3.5	3.5	3.5	3.5	3.5	3.5	3.5	3.5	3.5	3.5	3.5	3.5	3.5	3.5	3.5	3.5	3.5	3.5	3.5	3.5	3.5
Phatr3_Jdraft1756	306187	1756_bd	ALPKGS#VEESSGVASIAAIR	prot0001	p0001	GABA-B ion channel receptor subunit GABABR1 and related subunits G-protein coupled receptor superfamily	Inorganic ion transport and metabolism	METABOLISM			GABAR1 G protein-coupled GABA receptor	Gamma-aminobutyric acid type B receptor subunit 2 (GABA-B receptor 2) (GABA-B-R2) (GABA-BR2) (GABABR2) (Gb2) (G-protein coupled receptor 51)					3.5	3.5	3.5	3.5	3.5	3.5	3.5	3.5	3.5	3.5	3.5	3.5	3.5	3.5	3.5	3.5	3.5	3.5	3.5	3.5	3.5	3.5	3.5	3.5	3.5	3.5	3.5	3.5	3.5	3.5	3.5	3.5	3.5
Phatr3_J54411	303889	54411	ALPKGS#VEESSGVTSIASIR	prot0000	p0000	GABA-B ion channel receptor subunit GABABR1 and related subunits G-protein coupled receptor superfamily	Inorganic ion transport and metabolism	METABOLISM			hypothetical protein; K02058 simple sugar transport system substrate-binding protein	Gamma-aminobutyric acid type B receptor subunit 2 (GABA-B receptor 2) (GABA-B-R2) (GABA-BR2) (GABABR2) (Gb2) (G-protein coupled receptor 51)					3.5	3.5	3.5	3.5	3.5	3.5	3.5	3.5	3.5	3.5	3.5	3.5	3.5	3.5	3.5	3.5	3.5	3.5	3.5	3.5	3.5	3.5	3.5	3.5	3.5	3.5	3.5	3.5	3.5	3.5	3.5	3.5	3.5
Phatr3_J43116	309067	43116	ALS#SHSFN	prot1111	p0000						hypothetical protein		Galactoglycerolipid metabolism	Galactolipid galactosyltransferase(20:5(5Z,8Z,11Z,14Z,17Z)/20:5(5Z,8Z,11Z,14Z,17Z))			3.5	3.5	3.5	3.5	3.5	3.5	3.5	3.5	3.5	3.5	3.5	3.5	14.9212	14.5269	14.2073	14.1072	14.1635	14.7083	3.5	3.5	3.5	3.5	3.5	3.5	15.3014	14.7001	14.9167	14.6535	14.8503	14.8727	3.5	3.5	3.5
Phatr3_J42689	310975	42689	ALS#TLTSIVR	prot1111	p1110						hypothetical protein						14.015	15.1795	15.494	14.6936	15.0272	13.061	13.7134	14.0171	14.4202	14.1662	14.0111	13.0251	13.6222	13.7932	14.173	14.1574	13.7359	14.3457	14.6219	12.5063	13.9884	13.4467	14.3221	13.615	13.8833	14.4509	14.4521	13.5727	14.4005	14.0948	15.0426	14.401	14.49
Phatr3_J49720	305203	49720	ALSLLADT#FSPR	prot0001	p0000						hypothetical protein						10.1885	9.49901	10.6593	10.5585	10.7506	3.5	3.5	3.5	3.5	3.5	3.5	3.5	3.5	3.5	3.5	3.5	3.5	3.5	3.5	3.5	3.5	3.5	3.5	3.5	12.6351	12.4403	13.4283	14.1248	13.5616	12.6363	3.5	3.5	3.5
Phatr3_EG01894	301183	50157	ALSPFGS#TSTK	prot1111	p0001												12.9541	13.0845	13.0953	11.7152	12.2702	12.603	3.5	3.5	3.5	3.5	3.5	3.5	3.5	3.5	3.5	3.5	3.5	3.5	3.5	3.5	3.5	3.5	3.5	3.5	13.0008	12.8375	13.0329	12.0081	13.3311	13.1462	3.5	3.5	3.5
Phatr3_EG01894	301183	50157	ALSPFGSTS#TK	prot1111	p0000												11.1711	12.3235	12.7487	12.1919	12.7356	11.6435	3.5	3.5	3.5	3.5	3.5	3.5	3.5	3.5	3.5	3.5	3.5	3.5	3.5	3.5	3.5	3.5	3.5	3.5	3.5	3.5	3.5	3.5	3.5	3.5	3.5	3.5	3.5
Phatr3_J42428	300789	42428	ALYEQS#LTSIVR	prot0101	p0010						hypothetical protein						3.5	3.5	3.5	3.5	3.5	3.5	3.5	3.5	3.5	3.5	3.5	3.5	13.7052	13.8664	13.0067	13.6949	13.6898	13.7999	3.5	3.5	3.5	3.5	3.5	3.5	11.3284	13.4247	13.2713	12.9235	13.2742	13.0606	3.5	13.4062	3.5
Phatr3_J44804	307834	44804	ALYT#DSASSSR	prot1111	p0001						hypothetical protein	Syntaxin-71 (AtSYP71)					3.5	3.5	3.5	3.5	3.5	3.5	3.5	3.5	3.5	3.5	3.5	3.5	3.5	3.5	3.5	3.5	3.5	3.5	3.5	3.5	3.5	3.5	3.5	3.5	3.5	3.5	3.5	3.5	3.5	3.5	3.5	3.5	3.5
Phatr3_J44804	307834	44804	ALYTDS#ASSSRK	prot1111	p0000						hypothetical protein	Syntaxin-71 (AtSYP71)					3.5	3.5	3.5	3.5	3.5	3.5	3.5	3.5	3.5	3.5	3.5	3.5	3.5	3.5	3.5	3.5	3.5	3.5	3.5	3.5	3.5	3.5	3.5	3.5	3.5	3.5	3.5	3.5	3.5	3.5	3.5	3.5	3.5
Phatr3_J10893	307774	10893	AM*EEPVART#FLGTR	prot1111	p0000	Ca2+/calmodulin-dependent protein kinase EF-Hand protein superfamily	Signal transduction mechanisms	CELLULAR PROCESSES AND SIGNALING			hypothetical protein						3.5	3.5	3.5	3.5	3.5	3.5	13.9384	13.1982	13.8472	13.5362	13.7864	14.3994	3.5	3.5	3.5	3.5	3.5	3.5	3.5	3.5	3.5	3.5	3.5	3.5	3.5	3.5	3.5	3.5	3.5	3.5	3.5	3.5	3.5
Phatr3_Jdraft1731	302091	1731_bd	AM*PPAPLAS#PTGLR	prot1111	p0010						hypothetical protein						3.5	3.5	3.5	3.5	3.5	3.5	3.5	3.5	3.5	3.5	3.5	3.5	12.2722	12.2792	11.0162	10.4319	10.5445	11.3713	3.5	3.5	3.5	3.5	3.5	3.5	12.7163	12.2802	12.1557	12.349	12.1316	12.3244	12.8787	12.8857	12.3969
Phatr3_J45399	305924	45399	AM*S#EGVSSM*LR	prot0001	p1000						hypothetical protein	MLO-like protein 4 (AtMlo4)					11.193	11.0783	11.2161	11.1493	10.605	11.2563	11.4325	10.9021	10.8843	11.5761	11.1143	11.6962	3.5	3.5	3.5	3.5	3.5	3.5	11.3376	11.5605	12.1354	11.7527	11.1016	11.3652	3.5	3.5	3.5	3.5	3.5	3.5	3.5	3.5	3.5
Phatr3_J44807	309870	44807	AM*S#VATGTPNVETVVVK	prot0001	p1101						hypothetical protein						12.0535	12.0483	10.4313	11.6282	10.981	10.6777	12.1264	12.9308	3.5	13.4273	3.5	12.1209	13.4979	13.3598	12.1192	12.4277	13.0929	12.3324	12.799	12.0503	12.3681	11.9418	12.1551	12.0271	11.2489	13.4128	13.0266	3.5	12.7177	12.2489	3.5	3.5	3.5
Phatr3_J44886	311717	44886	AM*T#PDRYM*GAAYNSNAAAEEVPLR	prot1111	p0001						hypothetical protein						3.5	3.5	3.5	3.5	3.5	3.5	3.5	3.5	3.5	3.5	3.5	3.5	3.5	3.5	3.5	3.5	3.5	3.5	3.5	3.5	3.5	3.5	3.5	3.5	3.5	3.5	3.5	3.5	3.5	3.5	3.5	3.5	3.5
Phatr3_J48306	306726	48306	ANDTTDST#SITSDTIK	prot1111	p0000	Predicted translation initiation factor related to eIF-3a	Translation ribosomal structure and biogenesis	INFORMATION STORAGE AND PROCESSING	translation initiation factor 2A		hypothetical protein; K15026 translation initiation factor 2A	Eukaryotic translation initiation factor 2A (eIF-2A)					3.5	3.5	3.5	3.5	3.5	3.5	3.5	3.5	3.5	3.5	3.5	3.5	3.5	3.5	3.5	3.5	3.5	3.5	3.5	3.5	3.5	3.5	3.5	3.5	3.5	3.5	3.5	3.5	3.5	3.5	3.5	3.5	3.5
Phatr3_J48306	306726	48306	ANDTTDSTS#ITSDTIK	prot1111	p0001	Predicted translation initiation factor related to eIF-3a	Translation ribosomal structure and biogenesis	INFORMATION STORAGE AND PROCESSING	translation initiation factor 2A		hypothetical protein; K15026 translation initiation factor 2A	Eukaryotic translation initiation factor 2A (eIF-2A)					3.5	3.5	3.5	3.5	3.5	3.5	3.5	3.5	3.5	3.5	3.5	3.5	3.5	3.5	3.5	3.5	3.5	3.5	3.5	3.5	3.5	3.5	3.5	3.5	3.5	3.5	3.5	3.5	3.5	3.5	3.5	3.5	3.5
Phatr3_J44308	307726	44308	ANGIVS#PTLR	prot0111	p0000						hypothetical protein						15.4063	13.4653	13.712	3.5	14.4736	15.2095	15.2213	14.0576	14.4738	14.8253	14.619	14.8428	3.5	3.5	3.5	3.5	3.5	3.5	3.5	3.5	3.5	3.5	3.5	3.5	3.5	3.5	3.5	3.5	3.5	3.5	3.5	3.5	3.5
Phatr3_J432	303731	432	ANILTGS#ESPKQHR	prot1111	p0001	Myosin class V heavy chain	Cytoskeleton	CELLULAR PROCESSES AND SIGNALING	myosin V		myoA4; hypothetical protein; K10357 myosin V	Myosin-6 (AtMYA2)					3.5	3.5	3.5	3.5	3.5	3.5	13.4407	12.8557	13.0224	13.4953	12.7977	13.2948	12.7929	13.002	14.0278	13.6474	13.9885	13.0269	11.3822	11.8809	12.0934	11.3054	11.608	11.5746	3.5	3.5	3.5	3.5	3.5	3.5	3.5	3.5	3.5
Phatr3_J45002	301672	45002	ANLATKFS#PPPPLPR	prot0001	p0000						hypothetical protein						3.5	3.5	3.5	3.5	3.5	3.5	3.5	3.5	3.5	3.5	3.5	3.5	3.5	3.5	3.5	3.5	3.5	3.5	3.5	3.5	3.5	3.5	3.5	3.5	3.5	3.5	3.5	3.5	3.5	3.5	3.5	3.5	3.5
Phatr3_J46021	310158	46021	ANS#AQTSSHFVEAAAVTNR	prot0001	p0001						hypothetical protein						3.5	3.5	3.5	3.5	3.5	3.5	3.5	3.5	3.5	3.5	3.5	3.5	3.5	3.5	3.5	3.5	3.5	3.5	3.5	3.5	3.5	3.5	3.5	3.5	3.5	3.5	3.5	3.5	3.5	3.5	3.5	3.5	3.5
Phatr3_J46123	302012	46123	ANS#GALSTAR	prot0000	p0001	DHHC-type Zn-finger proteins	General function prediction only	POORLY CHARACTERIZED			hypothetical protein						3.5	3.5	3.5	3.5	3.5	3.5	3.5	3.5	3.5	3.5	3.5	3.5	3.5	3.5	3.5	3.5	3.5	3.5	3.5	3.5	3.5	3.5	3.5	3.5	3.5	3.5	3.5	3.5	3.5	3.5	3.5	3.5	3.5
Phatr3_J42729	309069	42729	ANS#TDGELNLPQR	prot0001	p0001	Ubiquitin carboxyl-terminal hydrolase	Posttranslational modification protein turnover chaperones	CELLULAR PROCESSES AND SIGNALING	ubiquitin carboxyl-terminal hydrolase 36/42 [EC:3.1.2.15]		hypothetical protein; K11855 ubiquitin carboxyl-terminal hydrolase 36/42 [EC:3.1.2.15]	Ubiquitin carboxyl-terminal hydrolase 36 (EC 3.4.19.12) (Deubiquitinating enzyme 36) (Ubiquitin thioesterase 36) (Ubiquitin-specific-processing protease 36)					3.5	3.5	3.5	3.5	3.5	3.5	3.5	3.5	3.5	3.5	3.5	3.5	3.5	3.5	3.5	3.5	3.5	3.5	3.5	3.5	3.5	3.5	3.5	3.5	3.5	3.5	3.5	3.5	3.5	3.5	3.5	3.5	3.5
Phatr3_J50701	303352	50701	ANS#VTAM*K	prot1111	p0001	40S ribosomal protein S23	Translation ribosomal structure and biogenesis	INFORMATION STORAGE AND PROCESSING	small subunit ribosomal protein S23e	Ribosome	hypothetical protein; K02973 small subunit ribosomal protein S23e	40S ribosomal protein S23					3.5	3.5	3.5	3.5	3.5	3.5	3.5	3.5	3.5	3.5	3.5	3.5	3.5	3.5	3.5	3.5	3.5	3.5	3.5	3.5	3.5	3.5	3.5	3.5	3.5	3.5	3.5	3.5	3.5	3.5	3.5	3.5	3.5
Phatr3_J42513	306938	42513	ANT#SSPNVSHRYT	prot0000	p0000						hypothetical protein						3.5	3.5	3.5	3.5	3.5	3.5	3.5	3.5	3.5	3.5	3.5	3.5	3.5	3.5	3.5	3.5	3.5	3.5	3.5	3.5	3.5	3.5	3.5	3.5	3.5	3.5	3.5	3.5	3.5	3.5	3.5	3.5	3.5
Phatr3_J41029	307343	41029	AP*MLTAEPDSS#FSLAK	prot1111	p0000						hypothetical protein						11.6996	12.0479	12.3194	12.0076	12.0221	12.2938	3.5	3.5	3.5	3.5	3.5	3.5	3.5	3.5	3.5	3.5	3.5	3.5	3.5	3.5	3.5	3.5	3.5	3.5	3.5	3.5	3.5	3.5	3.5	3.5	3.5	3.5	3.5
Phatr3_J26862	305829	26862	AP*S#MVELKQF	prot0000	p0000	UDP-glucose 4-epimerase/UDP-sulfoquinovose synthase	Cell wall/membrane/envelope biogenesis	CELLULAR PROCESSES AND SIGNALING			nad-dependent epimerase/dehydratase						3.5	3.5	3.5	3.5	3.5	3.5	15.6623	13.8122	12.2581	13.278	12.1532	13.099	3.5	3.5	3.5	3.5	3.5	3.5	3.5	3.5	3.5	3.5	3.5	3.5	3.5	3.5	3.5	3.5	3.5	3.5	3.5	3.5	3.5
Phatr3_J42494	300887	42494	AP*STPSFGS#FFSPP*SPK	prot1111	p0000						hypothetical protein						3.5	3.5	3.5	3.5	3.5	3.5	3.5	3.5	3.5	3.5	3.5	3.5	3.5	3.5	3.5	3.5	3.5	3.5	3.5	11.3486	3.5	11.1224	11.218	11.7554	3.5	3.5	3.5	3.5	3.5	3.5	3.5	3.5	3.5
Phatr3_J49081	307067	49081	APAAT#PPRPR	prot1111	p0011						hypothetical protein						3.5	3.5	3.5	3.5	3.5	3.5	13.356	13.5523	13.563	14.414	13.7484	13.7717	14.1759	13.7966	14.0391	15.0803	14.8234	13.689	3.5	3.5	3.5	3.5	3.5	3.5	3.5	3.5	3.5	3.5	3.5	3.5	13.7213	13.0553	14.6026
Phatr3_J45492	301851	45492	APAEVAS#PLHTPSR	prot0000	p0000	FOG: RCC1 domain	Function unknown	POORLY CHARACTERIZED			hypothetical protein						3.5	3.5	3.5	3.5	3.5	3.5	3.5	3.5	3.5	3.5	3.5	3.5	3.5	3.5	3.5	3.5	3.5	3.5	3.5	3.5	3.5	3.5	3.5	3.5	3.5	3.5	3.5	3.5	3.5	3.5	3.5	3.5	3.5
Phatr3_J22064	302503	22064	APAHTGT#FQP*MVHR	prot1111	p0000	Cell cycle-associated protein Mob1-1	Cell cycle control cell division chromosome partitioning	CELLULAR PROCESSES AND SIGNALING	MOB kinase activator 1	Cell cycle - yeast || Hippo signaling pathway || Hippo signaling pathway - fly	Mob1; hypothetical protein; K06685 maintenance of ploidy protein MOB1 (MPS1 binder 1)	MOB kinase activator-like 1B (Mob1 homolog 1B) (Mps one binder kinase activator-like 1B)					11.2394	10.4653	10.8966	11.3498	11.2661	11.4923	3.5	3.5	3.5	3.5	3.5	3.5	3.5	3.5	3.5	3.5	3.5	3.5	3.5	3.5	3.5	3.5	3.5	3.5	3.5	3.5	3.5	3.5	3.5	3.5	3.5	3.5	3.5
Phatr3_J22064	302503	22064	APAHTGT#FQPM*VHR	prot1111	p0000	Cell cycle-associated protein Mob1-1	Cell cycle control cell division chromosome partitioning	CELLULAR PROCESSES AND SIGNALING	MOB kinase activator 1	Cell cycle - yeast || Hippo signaling pathway || Hippo signaling pathway - fly	Mob1; hypothetical protein; K06685 maintenance of ploidy protein MOB1 (MPS1 binder 1)	MOB kinase activator-like 1B (Mob1 homolog 1B) (Mps one binder kinase activator-like 1B)					12.2558	11.2545	11.331	12.1319	11.8278	11.9039	12.3436	11.669	11.6779	12.153	11.259	12.5387	12.4986	12.2878	12.1273	12.502	11.9719	12.3127	3.5	3.5	3.5	3.5	3.5	3.5	3.5	3.5	3.5	3.5	3.5	3.5	3.5	3.5	3.5
Phatr3_J8970	302749		APES#GGSFVVPSR	prot0001	p0010	LRR-containing protein	Function unknown	POORLY CHARACTERIZED			hypothetical protein						15.0166	15.8931	3.5	3.5	16.0324	15.8102	3.5	3.5	3.5	3.5	3.5	3.5	13.9465	13.5231	14.5106	3.5	14.8921	14.7358	3.5	3.5	3.5	3.5	3.5	3.5	14.6687	14.6765	3.5	14.1177	14.5719	14.3058	15.1601	14.7145	3.5
Phatr3_J49081	307067	49081	APES#PETAPAR	prot1111	p0001						hypothetical protein						3.5	3.5	3.5	3.5	3.5	3.5	3.5	3.5	3.5	3.5	3.5	3.5	3.5	3.5	3.5	3.5	3.5	3.5	3.5	3.5	3.5	3.5	3.5	3.5	3.5	3.5	3.5	3.5	3.5	3.5	3.5	3.5	3.5
Phatr3_J49081	307067	49081	APES#PETAPARR	prot1111	p0001						hypothetical protein						3.5	3.5	3.5	3.5	3.5	3.5	3.5	3.5	3.5	3.5	3.5	3.5	3.5	3.5	3.5	3.5	3.5	3.5	3.5	3.5	3.5	3.5	3.5	3.5	3.5	3.5	3.5	3.5	3.5	3.5	3.5	3.5	3.5
Phatr3_EG01125	308098		APES#PSAAPS#PHPR	prot0111	p0000												3.5	3.5	3.5	3.5	3.5	3.5	3.5	3.5	3.5	3.5	3.5	3.5	3.5	3.5	3.5	3.5	3.5	3.5	3.5	3.5	3.5	3.5	3.5	3.5	3.5	3.5	3.5	3.5	3.5	3.5	3.5	3.5	3.5
Phatr3_EG01125	308098		APES#PSAAPSPHPR	prot0111	p0001												3.5	3.5	3.5	3.5	3.5	3.5	3.5	3.5	3.5	3.5	3.5	3.5	3.5	3.5	3.5	3.5	3.5	3.5	3.5	3.5	3.5	3.5	3.5	3.5	3.5	3.5	3.5	3.5	3.5	3.5	3.5	3.5	3.5
Phatr3_J8970	302749		APESGGS#FVVPSR	prot0001	p0000	LRR-containing protein	Function unknown	POORLY CHARACTERIZED			hypothetical protein						3.5	3.5	3.5	3.5	3.5	3.5	14.1136	14.9234	3.5	15.6616	15.3862	14.5015	3.5	3.5	3.5	3.5	3.5	3.5	14.6127	14.7791	3.5	14.4606	14.8714	15.3791	3.5	3.5	3.5	3.5	3.5	3.5	3.5	3.5	3.5
Phatr3_EG01125	308098		APESPSAAPS#PHPR	prot0111	p0000												3.5	3.5	3.5	3.5	3.5	3.5	3.5	3.5	3.5	3.5	3.5	3.5	3.5	3.5	3.5	3.5	3.5	3.5	3.5	3.5	3.5	3.5	3.5	3.5	3.5	3.5	3.5	3.5	3.5	3.5	3.5	3.5	3.5
Phatr3_EG02354	301635	34343	APFPSTGS#VTTVDSNFVK	prot1111	p0001						hypothetical protein						3.5	3.5	3.5	3.5	3.5	3.5	3.5	3.5	3.5	3.5	3.5	3.5	3.5	3.5	3.5	3.5	3.5	3.5	3.5	3.5	3.5	3.5	3.5	3.5	3.5	3.5	3.5	3.5	3.5	3.5	3.5	3.5	3.5
Phatr3_J43219	300740	43219	APHAS#AAYR	prot1111	p0001						hypothetical protein						3.5	3.5	3.5	3.5	3.5	3.5	3.5	3.5	3.5	3.5	3.5	3.5	3.5	3.5	3.5	3.5	3.5	3.5	3.5	3.5	3.5	3.5	3.5	3.5	3.5	3.5	3.5	3.5	3.5	3.5	3.5	3.5	3.5
Phatr3_J11084	301566	11084	APIDTVHVAS#LTGGDSSK	prot0000	p0000	Uncharacterized conserved protein	Function unknown	POORLY CHARACTERIZED			hypothetical protein	Cell division cycle protein 123 homolog					3.5	3.5	3.5	3.5	3.5	3.5	3.5	3.5	3.5	3.5	3.5	3.5	10.9302	11.4357	11.7826	11.7874	11.9878	11.4042	3.5	3.5	3.5	3.5	3.5	3.5	3.5	3.5	3.5	3.5	3.5	3.5	3.5	3.5	3.5
Phatr3_EG01524	305420		APLVDQEEPS#LR	prot0000	p0000												3.5	3.5	3.5	3.5	3.5	3.5	3.5	3.5	3.5	3.5	3.5	3.5	3.5	3.5	3.5	3.5	3.5	3.5	3.5	3.5	3.5	3.5	3.5	3.5	11.3789	11.3244	11.9942	11.1901	11.4689	11.5184	3.5	3.5	3.5
Phatr3_J41029	307343	41029	APM*LTAEPDS#SFSLAK	prot1111	p0000						hypothetical protein						11.7932	12.2692	11.866	11.7048	11.687	11.3531	3.5	3.5	3.5	3.5	3.5	3.5	3.5	3.5	3.5	3.5	3.5	3.5	3.5	3.5	3.5	3.5	3.5	3.5	12.2759	12.4648	11.4914	12.3009	12.4675	12.3852	12.0432	11.9788	11.6221
Phatr3_J41029	307343	41029	APM*LTAEPDSS#FSLAK	prot1111	p0110						hypothetical protein						3.5	3.5	3.5	3.5	3.5	3.5	11.6915	11.4124	11.831	11.1047	11.3932	10.8394	11.4091	11.5206	12.3718	11.2116	13.0902	12.0678	11.4809	11.7128	12.126	11.312	11.8911	11.9046	12.0183	11.3565	11.5641	11.4744	11.6034	11.6757	11.5396	11.652	11.1655
Phatr3_J49647	309245	49647	APPS#TPHNSISFAR	prot1111	p0010						hypothetical protein						3.5	3.5	3.5	3.5	3.5	3.5	3.5	3.5	3.5	3.5	3.5	3.5	11.237	11.3309	11.4019	11.3292	11.8083	11.5119	3.5	3.5	3.5	3.5	3.5	3.5	3.5	3.5	3.5	3.5	3.5	3.5	11.0787	11.7008	11.303
Phatr3_J48149	304618	48149	APPS#VGVATTVSTHAVSR	prot0001	p0001						hypothetical protein						3.5	3.5	3.5	3.5	3.5	3.5	3.5	3.5	3.5	3.5	3.5	3.5	3.5	3.5	3.5	3.5	3.5	3.5	3.5	3.5	3.5	3.5	3.5	3.5	3.5	3.5	3.5	3.5	3.5	3.5	3.5	3.5	3.5
Phatr3_J49647	309245	49647	APPSTPHNS#ISFAR	prot1111	p0011						hypothetical protein						3.5	3.5	3.5	3.5	3.5	3.5	3.5	3.5	3.5	3.5	3.5	3.5	13.2218	13.6224	14.0773	14.4662	13.8167	14.8039	3.5	3.5	3.5	3.5	3.5	3.5	14.1516	14.6944	14.9572	14.7538	14.4247	14.0075	14.2876	14.4748	14.0905
Phatr3_J46307	302014	46307	APS#ISYIETSSNR	prot0000	p0000						hypothetical protein						3.5	3.5	3.5	3.5	3.5	3.5	3.5	3.5	3.5	3.5	3.5	3.5	3.5	3.5	3.5	3.5	3.5	3.5	3.5	3.5	3.5	3.5	3.5	3.5	3.5	3.5	3.5	3.5	3.5	3.5	3.5	3.5	3.5
Phatr3_J26862	305829	26862	APS#M*VELKQF	prot0000	p0000	UDP-glucose 4-epimerase/UDP-sulfoquinovose synthase	Cell wall/membrane/envelope biogenesis	CELLULAR PROCESSES AND SIGNALING			nad-dependent epimerase/dehydratase						14.2912	10.5209	10.5177	10.8747	10.8177	10.1945	3.5	3.5	3.5	3.5	3.5	3.5	3.5	3.5	3.5	3.5	3.5	3.5	3.5	3.5	3.5	3.5	3.5	3.5	3.5	3.5	3.5	3.5	3.5	3.5	3.5	3.5	3.5
Phatr3_J49102	307054	49102	APS#PLEFQR	prot0000	p0000	Kinesin light chain	Cytoskeleton	CELLULAR PROCESSES AND SIGNALING			hypothetical protein						3.5	3.5	3.5	3.5	3.5	3.5	13.903	13.0693	13.5009	13.6101	13.5659	13.9654	3.5	3.5	3.5	3.5	3.5	3.5	3.5	3.5	3.5	3.5	3.5	3.5	3.5	3.5	3.5	3.5	3.5	3.5	12.4464	12.0914	12.5279
Phatr3_J45978	310137	45978	APS#YQEVEYNQPYR	prot0000	p0000						hypothetical protein						3.5	3.5	3.5	3.5	3.5	3.5	3.5	3.5	3.5	3.5	3.5	3.5	3.5	3.5	3.5	3.5	3.5	3.5	3.5	3.5	3.5	3.5	3.5	3.5	3.5	3.5	3.5	3.5	3.5	3.5	3.5	3.5	3.5
Phatr3_J43179	309092	43179	APSEALS#ASTPVLSEQPPR	prot0011	p0001						hypothetical protein	MORC family CW-type zinc finger protein 4 (Zinc finger CW-type coiled-coil domain protein 2)					3.5	3.5	3.5	3.5	3.5	3.5	3.5	3.5	3.5	3.5	3.5	3.5	3.5	3.5	3.5	3.5	3.5	3.5	3.5	3.5	3.5	3.5	3.5	3.5	3.5	3.5	3.5	3.5	3.5	3.5	3.5	3.5	3.5
Phatr3_EG02355	309838		APSIASAS#TLNLAALAEAK	prot1111	p1100	Nucleosome-binding factor SPN POB3 subunit	Transcription	INFORMATION STORAGE AND PROCESSING			hypothetical protein	FACT complex subunit SSRP1 (Facilitates chromatin transcription complex subunit SSRP1) (Recombination signal sequence recognition protein 1) (Structure-specific recognition protein 1) (T160)					11.3263	11.2493	11.5429	12.3313	12.4453	10.5225	10.7251	3.5	12.6282	13.1122	11.5018	11.1858	3.5	3.5	3.5	3.5	3.5	3.5	11.6222	10.9257	12.3524	11.1749	12.8455	10.7615	11.3136	12.2943	12.1275	12.0028	12.4225	10.9523	12.8405	11.9558	12.0053
Phatr3_J11144	309878		APTGNHALGGAP*ASLFDS#R	prot1011	p0000	Protein Mei2 essential for commitment to meiosis and related proteins	Cell cycle control cell division chromosome partitioning	CELLULAR PROCESSES AND SIGNALING			hypothetical protein	Protein MEI2-like 4 (OML4) (MEI2-like protein 4)					3.5	3.5	3.5	3.5	3.5	3.5	3.5	3.5	3.5	3.5	3.5	3.5	12.0023	11.8394	12.3125	12.4952	12.9008	12.6797	3.5	3.5	3.5	3.5	3.5	3.5	3.5	3.5	3.5	3.5	3.5	3.5	3.5	3.5	3.5
Phatr3_J43718	309538	43718	APVGEDENDEVAS#PKR	prot0001	p0001						hypothetical protein						3.5	3.5	3.5	3.5	3.5	3.5	3.5	3.5	3.5	3.5	3.5	3.5	3.5	3.5	3.5	3.5	3.5	3.5	3.5	3.5	3.5	3.5	3.5	3.5	3.5	3.5	3.5	3.5	3.5	3.5	3.5	3.5	3.5
Phatr3_J16786	307392	16786	AQAFQHGM*DQS#SFLALK	prot1111	p0000	Endoplasmic reticulum glucose-regulated protein (GRP94/endoplasmin) HSP90 family	Posttranslational modification protein turnover chaperones	CELLULAR PROCESSES AND SIGNALING			hypothetical protein						3.5	3.5	3.5	3.5	3.5	3.5	3.5	3.5	3.5	3.5	3.5	3.5	3.5	3.5	3.5	3.5	3.5	3.5	9.17903	10.508	8.75359	9.80191	10.2781	10.5927	3.5	3.5	3.5	3.5	3.5	3.5	3.5	3.5	3.5
Phatr3_J49081	307067	49081	AQAPT#TPPPVK	prot1111	p0000						hypothetical protein						11.5864	11.2334	11.2121	10.9775	10.3524	11.8877	3.5	3.5	3.5	3.5	3.5	3.5	3.5	3.5	3.5	3.5	3.5	3.5	3.5	3.5	3.5	3.5	3.5	3.5	3.5	3.5	3.5	3.5	3.5	3.5	3.5	3.5	3.5
Phatr3_EG02122	311641		AQS#DSIP*DATSGMSSLQLAM*SGK	prot1111	p0000	Translation initiation factor 4F ribosome/mRNA-bridging subunit (eIF-4G)	Translation ribosomal structure and biogenesis	INFORMATION STORAGE AND PROCESSING	translation initiation factor 4G	RNA transport || Viral myocarditis	hypothetical protein; K03260 translation initiation factor 4G	Eukaryotic translation initiation factor 4 gamma 3 (eIF-4-gamma 3) (eIF-4G 3) (eIF4G 3) (eIF-4-gamma II) (eIF4GII)					3.5	3.5	3.5	3.5	3.5	3.5	3.5	3.5	3.5	3.5	3.5	3.5	12.5413	12.6231	12.2264	11.9722	12.7478	12.7629	3.5	3.5	3.5	3.5	3.5	3.5	3.5	3.5	3.5	3.5	3.5	3.5	3.5	3.5	3.5
Phatr3_EG02122	311641		AQS#DSIPDATSGM*SSLQLAM*SGK	prot1111	p0111	Translation initiation factor 4F ribosome/mRNA-bridging subunit (eIF-4G)	Translation ribosomal structure and biogenesis	INFORMATION STORAGE AND PROCESSING	translation initiation factor 4G	RNA transport || Viral myocarditis	hypothetical protein; K03260 translation initiation factor 4G	Eukaryotic translation initiation factor 4 gamma 3 (eIF-4-gamma 3) (eIF-4G 3) (eIF4G 3) (eIF-4-gamma II) (eIF4GII)					12.5582	12.7213	12.0475	11.824	11.9014	12.2421	12.6711	12.8455	12.5228	12.6868	13.5086	12.8335	3.5	3.5	12.5222	3.5	12.3842	3.5	3.5	3.5	3.5	3.5	3.5	3.5	11.979	12.9738	12.9146	12.0717	13.2503	12.463	12.224	12.8386	12.421
Phatr3_EG02122	311641		AQS#DSIPDATSGMSSLQLAM*SGK	prot1111	p0000	Translation initiation factor 4F ribosome/mRNA-bridging subunit (eIF-4G)	Translation ribosomal structure and biogenesis	INFORMATION STORAGE AND PROCESSING	translation initiation factor 4G	RNA transport || Viral myocarditis	hypothetical protein; K03260 translation initiation factor 4G	Eukaryotic translation initiation factor 4 gamma 3 (eIF-4-gamma 3) (eIF-4G 3) (eIF4G 3) (eIF-4-gamma II) (eIF4GII)					3.5	3.5	3.5	3.5	3.5	3.5	3.5	3.5	3.5	3.5	3.5	3.5	3.5	3.5	3.5	3.5	3.5	3.5	3.5	3.5	3.5	3.5	3.5	3.5	3.5	3.5	3.5	3.5	3.5	3.5	3.5	3.5	3.5
Phatr3_J46479	304205	46479	AQS#IGFNPTALFAER	prot1111	p0000	Translation initiation factor 2B epsilon subunit (eIF-2Bepsilon/GCD6)	Translation ribosomal structure and biogenesis	INFORMATION STORAGE AND PROCESSING	translation initiation factor eIF-2B subunit epsilon	RNA transport	translation initiation factor eif-2bgamma; K03240 translation initiation factor eIF-2B subunit epsilon	Probable translation initiation factor eIF-2B subunit epsilon (eIF-2B GDP-GTP exchange factor subunit epsilon)					3.5	3.5	3.5	3.5	3.5	3.5	3.5	3.5	3.5	3.5	3.5	3.5	3.5	3.5	3.5	3.5	3.5	3.5	3.5	3.5	3.5	3.5	3.5	3.5	10.4324	10.4662	10.0746	3.5	11.1365	10.6948	3.5	3.5	3.5
Phatr3_J46762	304275	46762	AQS#LFVFPTGQR	prot0001	p0000						hypothetical protein					Transport	3.5	3.5	3.5	3.5	3.5	3.5	3.5	3.5	3.5	3.5	3.5	3.5	10.879	11.2758	11.1876	12.0426	12.0104	11.3031	3.5	3.5	3.5	3.5	3.5	3.5	3.5	3.5	3.5	3.5	3.5	3.5	3.5	3.5	3.5
Phatr3_EG00619	306622		AQS#QAELSADDDEDEKPK	prot1111	p0001												3.5	3.5	3.5	3.5	3.5	3.5	3.5	3.5	3.5	3.5	3.5	3.5	3.5	3.5	3.5	3.5	3.5	3.5	3.5	3.5	3.5	3.5	3.5	3.5	3.5	3.5	3.5	3.5	3.5	3.5	3.5	3.5	3.5
Phatr3_EG00681	310726		AQS#SPVILSPR	prot0001	p0001							Paramyosin (Antigen B) (AgB)					3.5	3.5	3.5	3.5	3.5	3.5	3.5	3.5	3.5	3.5	3.5	3.5	3.5	3.5	3.5	3.5	3.5	3.5	3.5	3.5	3.5	3.5	3.5	3.5	3.5	3.5	3.5	3.5	3.5	3.5	3.5	3.5	3.5
Phatr3_J42638	300830	42638	AQS#VSPFR	prot1111	p0100	UDP-galactose transporter related protein	Carbohydrate transport and metabolism	METABOLISM	solute carrier family 35 (UDP-galactose transporter) member B1		hypothetical protein	Solute carrier family 35 member B1			UAA9 - Moog et al. 2015	Carbon Transport	3.5	3.5	3.5	3.5	3.5	3.5	15.2939	15.6141	15.3001	15.5937	14.4548	15.0806	3.5	3.5	3.5	3.5	3.5	3.5	14.6244	14.5872	14.2154	14.2262	14.5222	14.4505	14.9049	14.6518	14.3884	13.9451	14.8225	14.7769	3.5	3.5	3.5
Phatr3_J45797	301908	45797	AQS#YIQKDM*IGSNEDVP*MSR	prot1111	p0001						hypothetical protein						3.5	3.5	3.5	3.5	3.5	3.5	3.5	3.5	3.5	3.5	3.5	3.5	3.5	3.5	3.5	3.5	3.5	3.5	3.5	3.5	3.5	3.5	3.5	3.5	3.5	3.5	3.5	3.5	3.5	3.5	3.5	3.5	3.5
Phatr3_EG02122	311641		AQSDS#IP*DATSGMSSLQLAM*SGK	prot1111	p0000	Translation initiation factor 4F ribosome/mRNA-bridging subunit (eIF-4G)	Translation ribosomal structure and biogenesis	INFORMATION STORAGE AND PROCESSING	translation initiation factor 4G	RNA transport || Viral myocarditis	hypothetical protein; K03260 translation initiation factor 4G	Eukaryotic translation initiation factor 4 gamma 3 (eIF-4-gamma 3) (eIF-4G 3) (eIF4G 3) (eIF-4-gamma II) (eIF4GII)					3.5	3.5	3.5	3.5	3.5	3.5	3.5	3.5	3.5	3.5	3.5	3.5	3.5	3.5	3.5	3.5	3.5	3.5	3.5	3.5	3.5	3.5	3.5	3.5	3.5	3.5	3.5	3.5	3.5	3.5	3.5	3.5	3.5
Phatr3_J42638	300830	42638	AQSVS#PFRDIPLSASTAAR	prot1111	p0000	UDP-galactose transporter related protein	Carbohydrate transport and metabolism	METABOLISM	solute carrier family 35 (UDP-galactose transporter) member B1		hypothetical protein	Solute carrier family 35 member B1			UAA9 - Moog et al. 2015	Carbon Transport	3.5	3.5	3.5	3.5	3.5	3.5	3.5	3.5	3.5	3.5	3.5	3.5	3.5	3.5	3.5	3.5	3.5	3.5	16.2087	16.3273	17.5744	17.1895	17.3585	17.1958	3.5	3.5	3.5	3.5	3.5	3.5	3.5	3.5	3.5
Phatr3_J43215	304901	43215	AQTDDDAS#RVSTPSLLR	prot1111	p0000						hypothetical protein						3.5	3.5	3.5	3.5	3.5	3.5	15.1757	14.2223	13.8845	14.2569	15.1562	15.2054	3.5	3.5	3.5	3.5	3.5	3.5	3.5	3.5	3.5	3.5	3.5	3.5	3.5	3.5	3.5	3.5	3.5	3.5	14.968	14.4608	13.9717
Phatr3_J43215	304901	43215	AQTDDDASRVS#TPSLLR	prot1111	p1000						hypothetical protein						14.2846	13.9385	13.6508	14.203	14.563	14.1571	14.4259	13.5995	13.6329	13.9318	14.0388	14.0022	3.5	3.5	3.5	3.5	3.5	3.5	15.9627	14.8699	15.6294	14.8264	15.6666	15.2248	3.5	3.5	3.5	3.5	3.5	3.5	17.3121	16.371	16.7066
Phatr3_J46764	310365	46764	AQVS#NHDVYR	prot0000	p0001	Predicted RNA binding protein contains G-patch domain	RNA processing and modification	INFORMATION STORAGE AND PROCESSING	G patch domain-containing protein 1		hypothetical protein; K13123 G patch domain-containing protein 1	G patch domain-containing protein TGH homolog (Protein TOUGH homolog)					3.5	3.5	3.5	3.5	3.5	3.5	3.5	3.5	3.5	3.5	3.5	3.5	3.5	3.5	3.5	3.5	3.5	3.5	3.5	3.5	3.5	3.5	3.5	3.5	3.5	3.5	3.5	3.5	3.5	3.5	3.5	3.5	3.5
Phatr3_J26925	301757	26925	ARAGS#VGQLSIR	prot0001	p0000	Cdc2-related protein kinase	Cell cycle control cell division chromosome partitioning	CELLULAR PROCESSES AND SIGNALING	cyclin-dependent kinase 12/13 [EC:2.7.11.22 2.7.11.23]		CDKC2; hypothetical protein; K08819 Cdc2-related kinase arginine/serine-rich [EC:2.7.11.22]	Cyclin-dependent kinase C-1 (CDKC;1) (EC 2.7.11.22) (EC 2.7.11.23)					3.5	3.5	3.5	3.5	3.5	3.5	3.5	3.5	3.5	3.5	3.5	3.5	3.5	3.5	3.5	3.5	3.5	3.5	3.5	3.5	3.5	3.5	3.5	3.5	3.5	3.5	3.5	3.5	3.5	3.5	3.5	3.5	3.5
Phatr3_J49081	307067	49081	ARAPES#PETAPAR	prot1111	p0001						hypothetical protein						3.5	3.5	3.5	3.5	3.5	3.5	3.5	3.5	3.5	3.5	3.5	3.5	3.5	3.5	3.5	3.5	3.5	3.5	3.5	3.5	3.5	3.5	3.5	3.5	3.5	3.5	3.5	3.5	3.5	3.5	3.5	3.5	3.5
Phatr3_J49441	305116	49441	ARDDS#DLSLNSDER	prot0001	p0000						hypothetical protein						3.5	3.5	3.5	3.5	3.5	3.5	3.5	3.5	3.5	3.5	3.5	3.5	3.5	3.5	3.5	3.5	3.5	3.5	3.5	3.5	3.5	3.5	3.5	3.5	3.5	3.5	3.5	3.5	3.5	3.5	3.5	3.5	3.5
Phatr3_J46729	302228	46729	ARLT#PDKEFM*TQE	prot1111	p0000						hypothetical protein	Uncharacterized protein C17orf85 (Protein ELG)					3.5	3.5	3.5	3.5	3.5	3.5	3.5	3.5	3.5	3.5	3.5	3.5	3.5	3.5	3.5	3.5	3.5	3.5	3.5	3.5	3.5	3.5	3.5	3.5	3.5	3.5	3.5	3.5	3.5	3.5	3.5	3.5	3.5
Phatr3_J46729	302228	46729	ARLT#PDKEFMTQE	prot1111	p0000						hypothetical protein	Uncharacterized protein C17orf85 (Protein ELG)					3.5	3.5	3.5	3.5	3.5	3.5	3.5	3.5	3.5	3.5	3.5	3.5	3.5	3.5	3.5	3.5	3.5	3.5	3.5	3.5	3.5	3.5	3.5	3.5	3.5	3.5	3.5	3.5	3.5	3.5	3.5	3.5	3.5
Phatr3_J7966	301806		ARPT#STTEELTGPSR	prot1111	p0000	Uncharacterized conserved protein contains WD40 repeat and BROMO domains	General function prediction only	POORLY CHARACTERIZED			hypothetical protein	Bromodomain and WD repeat-containing DDB_G0285837					3.5	3.5	3.5	3.5	3.5	3.5	3.5	3.5	3.5	3.5	3.5	3.5	3.5	3.5	3.5	3.5	3.5	3.5	3.5	3.5	3.5	3.5	3.5	3.5	3.5	3.5	3.5	3.5	3.5	3.5	3.5	3.5	3.5
Phatr3_J50619	303454	50619	ARQS#TPGAFPQGGTATR	prot0000	p0000						hypothetical protein						3.5	3.5	3.5	3.5	3.5	3.5	3.5	3.5	3.5	3.5	3.5	3.5	3.5	3.5	3.5	3.5	3.5	3.5	12.8861	12.0181	3.5	3.5	12.2067	12.3069	3.5	3.5	3.5	3.5	3.5	3.5	3.5	3.5	3.5
Phatr3_J3940	309518	3940	ARS#FSYR	prot1111	p0000	UDP-galactose transporter related protein	Carbohydrate transport and metabolism	METABOLISM	solute carrier family 35 (adenosine 3'-phospho 5'-phosphosulfate transporter) member B2		hypothetical protein	Adenosine 3'-phospho 5'-phosphosulfate transporter 1 (PAPS transporter 1) (Solute carrier family 35 member B2)			UAA7 - Moog et al. 2015	Carbon Transport	3.5	3.5	3.5	3.5	3.5	3.5	3.5	3.5	3.5	3.5	3.5	3.5	3.5	3.5	3.5	3.5	3.5	3.5	3.5	3.5	3.5	3.5	3.5	3.5	3.5	3.5	3.5	3.5	3.5	3.5	3.5	3.5	3.5
Phatr3_J48598	310796	48598	ARS#LDPTM*ISAK	prot0001	p0001						hypothetical protein						12.7254	11.9181	11.9874	11.8531	12.2034	12.1208	3.5	3.5	3.5	3.5	3.5	3.5	13.4994	12.8854	12.072	12.1061	12.1435	11.8001	3.5	3.5	3.5	3.5	3.5	3.5	12.5421	12.5611	13.202	13.9222	12.789	12.6534	3.5	3.5	3.5
Phatr3_EG00769	308308		ARS#PAVVGTR	prot0001	p0001												3.5	3.5	3.5	3.5	3.5	3.5	3.5	3.5	3.5	3.5	3.5	3.5	3.5	3.5	3.5	3.5	3.5	3.5	3.5	3.5	3.5	3.5	3.5	3.5	13.2372	13.0284	14.4006	13.331	12.6543	12.9051	3.5	3.5	3.5
Phatr3_J32786	311434	32786	ARS#PDAFR	prot0001	p0000	Kelch repeat-containing proteins	General function prediction only	POORLY CHARACTERIZED			hypothetical protein	Host cell factor (dHcf) [Cleaved into: HCF N-terminal chain; HCF C-terminal chain]					3.5	3.5	3.5	3.5	3.5	3.5	3.5	3.5	3.5	3.5	3.5	3.5	3.5	3.5	3.5	3.5	3.5	3.5	3.5	3.5	3.5	3.5	3.5	3.5	3.5	3.5	3.5	3.5	3.5	3.5	3.5	3.5	3.5
Phatr3_J13169	300152	13169	ARS#PGSSIDEWR	prot1111	p0000	Kinesin (KAR3 subfamily)	Cytoskeleton	CELLULAR PROCESSES AND SIGNALING			Pt-KIF11; kinesin family-like protein						3.5	3.5	3.5	3.5	3.5	3.5	3.5	3.5	3.5	3.5	3.5	3.5	3.5	3.5	3.5	3.5	3.5	3.5	3.5	3.5	3.5	3.5	3.5	3.5	3.5	3.5	3.5	3.5	3.5	3.5	3.5	3.5	3.5
Phatr3_J4994	310386		ARS#TNDLDGTLR	prot1111	p0000	Ca2+/calmodulin-dependent protein kinase EF-Hand protein superfamily	Signal transduction mechanisms	CELLULAR PROCESSES AND SIGNALING			hypothetical protein						12.5939	11.9099	12.054	12.5763	12.0767	12.2291	3.5	3.5	3.5	3.5	3.5	3.5	12.6457	12.2341	12.3069	12.3111	12.4932	12.1935	3.5	3.5	3.5	3.5	3.5	3.5	12.5073	11.8239	12.1231	11.617	11.7399	11.9829	3.5	3.5	3.5
Phatr3_J42778	310962	42778	ARS#VDFGR	prot0000	p0000						hypothetical protein						3.5	3.5	3.5	3.5	3.5	3.5	3.5	3.5	3.5	3.5	3.5	3.5	3.5	3.5	3.5	3.5	3.5	3.5	3.5	3.5	3.5	3.5	3.5	3.5	3.5	3.5	3.5	3.5	3.5	3.5	3.5	3.5	3.5
Phatr3_EG02272	308606	47558	ARVS#ASTLTSPR	prot1111	p1111						hypothetical protein						15.1249	15.3754	14.9502	15.1084	15.2389	14.7127	15.1514	15.0877	14.839	15.0285	15.1376	14.9087	14.8111	14.9179	14.8234	14.9958	14.86	14.9147	15.5917	15.678	15.2267	15.5824	15.4747	15.4051	15.527	15.4106	15.1744	14.7892	15.6675	15.3202	15.4954	15.6512	15.2903
Phatr3_EG02272	308606	47558	ARVSAS#TLTSPR	prot1111	p0010						hypothetical protein						3.5	3.5	3.5	3.5	3.5	3.5	3.5	3.5	3.5	3.5	3.5	3.5	19.0346	18.9187	17.723	17.7847	17.7905	18.4835	16.1338	15.7263	15.6611	15.9962	15.4742	15.6367	17.3679	16.6881	17.1526	17.34	16.2969	17.4069	16.7162	16.1802	16.4032
Phatr3_J46727	304320	46727	AS#FHTGVPSPR	prot1111	p0001						hypothetical protein						3.5	3.5	3.5	3.5	3.5	3.5	3.5	3.5	3.5	3.5	3.5	3.5	3.5	3.5	3.5	3.5	3.5	3.5	3.5	3.5	3.5	3.5	3.5	3.5	3.5	3.5	3.5	3.5	3.5	3.5	3.5	3.5	3.5
Phatr3_J43146	306935	43146	AS#GVVGGYSEFSR	prot1111	p0000						hypothetical protein						10.6971	11.6802	11.6731	3.5	3.5	11.7726	3.5	3.5	3.5	3.5	3.5	3.5	3.5	3.5	3.5	3.5	3.5	3.5	3.5	3.5	3.5	3.5	3.5	3.5	3.5	3.5	3.5	3.5	3.5	3.5	14.9906	13.5354	14.5905
Phatr3_J21548	308498	21548	AS#IDAKHETPLLQFR	prot1111	p1110	Multidrug/pheromone exporter ABC superfamily	Secondary metabolites biosynthesis transport and catabolism	METABOLISM	ATP-binding cassette subfamily B (MDR/TAP) member 1	ABC transporters || Bile secretion	hypothetical protein; K05658 ATP-binding cassette subfamily B (MDR/TAP) member 1					Transport	13.6303	13.8981	12.7389	12.3331	14.3736	14.4213	12.8321	12.2823	13.0448	12.6431	12.2549	12.6546	13.0019	13.1023	12.607	13.2667	13.2513	13.6738	13.0603	13.1654	13.4073	13.4434	13.5839	13.2187	11.3316	12.4077	12.6434	12.927	12.6586	12.6282	12.3013	12.8483	12.8528
Phatr3_J42996	302821	42996	AS#ILGSNR	prot0111	p0001						hypothetical protein						3.5	3.5	3.5	3.5	3.5	3.5	3.5	3.5	3.5	3.5	3.5	3.5	3.5	3.5	3.5	3.5	3.5	3.5	3.5	3.5	3.5	3.5	3.5	3.5	3.5	3.5	3.5	3.5	3.5	3.5	3.5	3.5	3.5
Phatr3_EG02518	301420		AS#M*EDHM*AR	prot1111	p0000	Predicted GTPase-activating protein	Signal transduction mechanisms	CELLULAR PROCESSES AND SIGNALING	ADP-ribosylation factor GTPase-activating protein 2/3	Endocytosis		Probable ADP-ribosylation factor GTPase-activating protein AGD8 (ARF GAP AGD8) (Protein ARF-GAP DOMAIN 8) (AtAGD8)					3.5	3.5	3.5	3.5	3.5	3.5	3.5	3.5	3.5	3.5	3.5	3.5	3.5	3.5	3.5	3.5	3.5	3.5	3.5	3.5	3.5	3.5	3.5	3.5	3.5	3.5	3.5	3.5	3.5	3.5	3.5	3.5	3.5
Phatr3_EG02518	301420		AS#M*EDHMAR	prot1111	p0000	Predicted GTPase-activating protein	Signal transduction mechanisms	CELLULAR PROCESSES AND SIGNALING	ADP-ribosylation factor GTPase-activating protein 2/3	Endocytosis		Probable ADP-ribosylation factor GTPase-activating protein AGD8 (ARF GAP AGD8) (Protein ARF-GAP DOMAIN 8) (AtAGD8)					3.5	3.5	3.5	3.5	3.5	3.5	3.5	3.5	3.5	3.5	3.5	3.5	3.5	3.5	3.5	3.5	3.5	3.5	3.5	3.5	3.5	3.5	3.5	3.5	3.5	3.5	3.5	3.5	3.5	3.5	3.5	3.5	3.5
Phatr3_EG02518	301420		AS#MEDHMAR	prot1111	p0000	Predicted GTPase-activating protein	Signal transduction mechanisms	CELLULAR PROCESSES AND SIGNALING	ADP-ribosylation factor GTPase-activating protein 2/3	Endocytosis		Probable ADP-ribosylation factor GTPase-activating protein AGD8 (ARF GAP AGD8) (Protein ARF-GAP DOMAIN 8) (AtAGD8)					3.5	3.5	3.5	3.5	3.5	3.5	3.5	3.5	3.5	3.5	3.5	3.5	3.5	3.5	3.5	3.5	3.5	3.5	3.5	3.5	3.5	3.5	3.5	3.5	3.5	3.5	3.5	3.5	3.5	3.5	3.5	3.5	3.5
Phatr3_J10893	307774	10893	AS#PALAGGR	prot1111	p0000	Ca2+/calmodulin-dependent protein kinase EF-Hand protein superfamily	Signal transduction mechanisms	CELLULAR PROCESSES AND SIGNALING			hypothetical protein						3.5	3.5	3.5	3.5	3.5	3.5	3.5	3.5	3.5	3.5	3.5	3.5	3.5	3.5	3.5	3.5	3.5	3.5	3.5	3.5	3.5	3.5	3.5	3.5	3.5	3.5	3.5	3.5	3.5	3.5	3.5	3.5	3.5
Phatr3_J50079	305245	50079	AS#PLSVPTR	prot0011	p0000						hypothetical protein						3.5	3.5	3.5	3.5	3.5	3.5	3.5	3.5	3.5	3.5	3.5	3.5	3.5	3.5	3.5	3.5	3.5	3.5	3.5	3.5	3.5	3.5	3.5	3.5	3.5	3.5	3.5	3.5	3.5	3.5	3.5	3.5	3.5
Phatr3_J45225	303767	45225	AS#SAFEAFQK	prot0001	p0001						hypothetical protein						3.5	3.5	3.5	3.5	3.5	3.5	3.5	3.5	3.5	3.5	3.5	3.5	3.5	3.5	3.5	3.5	3.5	3.5	3.5	3.5	3.5	3.5	3.5	3.5	3.5	3.5	3.5	3.5	3.5	3.5	3.5	3.5	3.5
Phatr3_J47430	310528	47430	AS#SFLLDEDSGER	prot1111	p0001	RNA polymerase subunit L	Transcription	INFORMATION STORAGE AND PROCESSING	DNA-directed RNA polymerase II subunit RPB11	Purine metabolism || Pyrimidine metabolism || RNA polymerase || Huntington's disease || Epstein-Barr virus infection	hypothetical protein; K03008 DNA-directed RNA polymerase II subunit RPB11	DNA-directed RNA polymerase II subunit RPB11 (RNA polymerase II subunit B11) (DNA-directed RNA polymerase II 13.3 kDa polypeptide) (DNA-directed RNA polymerase II subunit J)					3.5	3.5	3.5	3.5	3.5	3.5	3.5	3.5	3.5	3.5	3.5	3.5	3.5	3.5	3.5	3.5	3.5	3.5	3.5	3.5	3.5	3.5	3.5	3.5	3.5	3.5	3.5	3.5	3.5	3.5	3.5	3.5	3.5
Phatr3_EG02354	301635	34343	AS#SGEYSALTAPFPS#TGSVTTVDSNFVK	prot1111	p0010						hypothetical protein						11.6016	3.5	3.5	3.5	12.3171	3.5	3.5	3.5	3.5	3.5	3.5	3.5	3.5	12.6388	3.5	12.7486	12.1244	3.5	3.5	3.5	3.5	3.5	3.5	3.5	11.7394	3.5	12.5237	3.5	12.5607	11.8471	10.5137	10.8757	10.9024
Phatr3_EG02354	301635	34343	AS#SGEYSALTAPFPSTGSVTTVDSNFVK	prot1111	p0001						hypothetical protein						11.2986	3.5	3.5	11.4378	10.8385	10.4684	13.551	13.2763	14.7134	15.401	13.8705	12.6987	3.5	10.8573	12.9539	3.5	13.1992	10.5398	3.5	3.5	3.5	3.5	3.5	3.5	3.5	3.5	3.5	3.5	3.5	3.5	3.5	3.5	3.5
Phatr3_EG02354	301635	34343	AS#SGEYSALTAPFPSTGSVTTVDSNFVKR	prot1111	p0000						hypothetical protein						3.5	3.5	3.5	3.5	3.5	3.5	13.4963	13.3717	13.5408	13.5995	12.9951	13.1053	3.5	3.5	3.5	3.5	3.5	3.5	3.5	3.5	3.5	3.5	3.5	3.5	3.5	3.5	3.5	3.5	3.5	3.5	3.5	3.5	3.5
Phatr3_J45154	303815	45154	AS#SGTAASITTATGR	prot1111	p0000	Uncharacterized conserved protein	Function unknown	POORLY CHARACTERIZED			hypothetical protein						3.5	3.5	3.5	3.5	3.5	3.5	3.5	3.5	3.5	3.5	3.5	3.5	3.5	3.5	3.5	3.5	3.5	3.5	3.5	3.5	3.5	3.5	3.5	3.5	3.5	3.5	3.5	3.5	3.5	3.5	3.5	3.5	3.5
Phatr3_J21548	308498	21548	AS#SIDPLSTEGK	prot1111	p0000	Multidrug/pheromone exporter ABC superfamily	Secondary metabolites biosynthesis transport and catabolism	METABOLISM	ATP-binding cassette subfamily B (MDR/TAP) member 1	ABC transporters || Bile secretion	hypothetical protein; K05658 ATP-binding cassette subfamily B (MDR/TAP) member 1					Transport	12.2179	11.4591	11.3102	11.8283	11.3002	11.8204	3.5	3.5	3.5	3.5	3.5	3.5	3.5	3.5	3.5	3.5	3.5	3.5	3.5	3.5	3.5	3.5	3.5	3.5	3.5	3.5	3.5	3.5	3.5	3.5	3.5	3.5	3.5
Phatr3_J47784	310616	47784	AS#SLRPSVSR	prot0001	p0000						hypothetical protein						3.5	3.5	3.5	3.5	3.5	3.5	3.5	3.5	3.5	3.5	3.5	3.5	3.5	3.5	3.5	3.5	3.5	3.5	3.5	3.5	3.5	3.5	3.5	3.5	3.5	3.5	3.5	3.5	3.5	3.5	3.5	3.5	3.5
Phatr3_EG01420	307932		AS#SQKSQQM*AEFFQHAIR	prot0001	p0001												3.5	3.5	3.5	3.5	3.5	3.5	3.5	3.5	3.5	3.5	3.5	3.5	3.5	3.5	3.5	3.5	3.5	3.5	3.5	3.5	3.5	3.5	3.5	3.5	3.5	3.5	3.5	3.5	3.5	3.5	3.5	3.5	3.5
Phatr3_J43996	311539	43996	AS#SSDTFGHLSGR	prot1111	p0001	Uncharacterized protein PSP1 (suppressor of DNA polymerase alpha mutations in yeast)	General function prediction only	POORLY CHARACTERIZED			hypothetical protein	Uncharacterized protein PB7E8.02					11.2906	11.3344	11.248	11.253	12.4212	12.0027	3.5	3.5	3.5	3.5	3.5	3.5	3.5	3.5	3.5	3.5	3.5	3.5	3.5	3.5	3.5	3.5	3.5	3.5	3.5	3.5	3.5	3.5	3.5	3.5	3.5	3.5	3.5
Phatr3_J43976	311600	43976	AS#TM*LLPLDSLQALK	prot1111	p0000	Translin-associated protein X	General function prediction only	POORLY CHARACTERIZED			hypothetical protein	Translin-associated protein X homolog					3.5	3.5	3.5	3.5	3.5	3.5	3.5	3.5	3.5	3.5	3.5	3.5	3.5	3.5	3.5	3.5	3.5	3.5	11.7657	11.4755	12.1956	13.2153	11.7057	11.7944	3.5	3.5	3.5	3.5	3.5	3.5	3.5	3.5	3.5
Phatr3_J48726	306816	48726	AS#TSPVVPTGHSSR	prot1111	p0001						hypothetical protein						12.133	12.0697	12.1337	11.6437	11.4372	11.7909	3.5	3.5	3.5	3.5	3.5	3.5	3.5	3.5	3.5	3.5	3.5	3.5	3.5	3.5	3.5	3.5	3.5	3.5	3.5	3.5	3.5	3.5	3.5	3.5	3.5	3.5	3.5
Phatr3_J54110	301357	54110	AS#VSKSNM*VVEER	prot1111	p0000						NTT5; nucleotide transporter 5					Transport	3.5	3.5	3.5	3.5	3.5	3.5	3.5	3.5	3.5	3.5	3.5	3.5	3.5	3.5	3.5	3.5	3.5	3.5	3.5	3.5	3.5	3.5	3.5	3.5	3.5	3.5	3.5	3.5	3.5	3.5	3.5	3.5	3.5
Phatr3_J49212	303003	49212	ASAESSRADDDGDT#EGDDDNIVPGAVTAR	prot1111	p0001						hypothetical protein						3.5	3.5	3.5	3.5	3.5	3.5	3.5	3.5	3.5	3.5	3.5	3.5	3.5	3.5	3.5	3.5	3.5	3.5	3.5	3.5	3.5	3.5	3.5	3.5	3.5	3.5	3.5	3.5	3.5	3.5	3.5	3.5	3.5
Phatr3_J24120	305466	24120	ASAPGAS#HSAAATTPR	prot1111	p0000	Dipeptidyl aminopeptidases/acylaminoacyl-peptidases	Posttranslational modification protein turnover chaperones	CELLULAR PROCESSES AND SIGNALING	dipeptidyl-peptidase 4 [EC:3.4.14.5]	Protein digestion and absorption	hypothetical protein; K01278 dipeptidyl-peptidase 4 [EC:3.4.14.5]	Dipeptidyl peptidase 8 (DP8) (EC 3.4.14.5) (Dipeptidyl peptidase IV-related protein 1) (DPRP-1) (Dipeptidyl peptidase VIII) (DPP VIII) (Prolyl dipeptidase DPP8)					3.5	3.5	3.5	3.5	3.5	3.5	3.5	3.5	3.5	3.5	3.5	3.5	12.6867	12.1171	11.392	13.4136	12.516	3.5	3.5	3.5	3.5	3.5	3.5	3.5	13.9902	12.9679	14.2257	12.9598	3.5	13.0279	3.5	3.5	3.5
Phatr3_J44205	301461	44205	ASDS#EKVELER	prot0001	p0001						hypothetical protein						3.5	3.5	3.5	3.5	3.5	3.5	3.5	3.5	3.5	3.5	3.5	3.5	3.5	3.5	3.5	3.5	3.5	3.5	3.5	3.5	3.5	3.5	3.5	3.5	3.5	3.5	3.5	3.5	3.5	3.5	3.5	3.5	3.5
Phatr3_J43019	302860	43019	ASEDS#PRPSTAQVVSNR	prot1101	p0001				centromere/kinetochore protein ZW10		Zw10 like protein; K11578 centromere/kinetochore protein ZW10						3.5	3.5	3.5	3.5	3.5	3.5	3.5	3.5	3.5	3.5	3.5	3.5	3.5	3.5	3.5	3.5	3.5	3.5	3.5	3.5	3.5	3.5	3.5	3.5	3.5	3.5	3.5	3.5	3.5	3.5	3.5	3.5	3.5
Phatr3_EG02303	308540	37484	ASFAST#SPTNAFK	prot0001	p0000	E3 ubiquitin protein ligase	Posttranslational modification protein turnover chaperones	CELLULAR PROCESSES AND SIGNALING			hypothetical protein	E3 ubiquitin-protein ligase UPL7 (Ubiquitin-protein ligase 7) (EC 6.3.2.-)					3.5	3.5	3.5	3.5	3.5	3.5	3.5	3.5	3.5	3.5	3.5	3.5	3.5	3.5	3.5	3.5	3.5	3.5	3.5	3.5	3.5	3.5	3.5	3.5	3.5	3.5	3.5	3.5	3.5	3.5	3.5	3.5	3.5
Phatr3_EG02242	302705		ASFM*GQS#EESRSSVDVHSQR	prot1111	p0000	Guanine nucleotide exchange factor	Intracellular trafficking secretion and vesicular transport	CELLULAR PROCESSES AND SIGNALING			hypothetical protein						3.5	3.5	3.5	3.5	3.5	3.5	3.5	3.5	3.5	3.5	3.5	3.5	3.5	3.5	3.5	3.5	3.5	3.5	3.5	3.5	3.5	3.5	3.5	3.5	3.5	3.5	3.5	3.5	3.5	3.5	3.5	3.5	3.5
Phatr3_Jdraft1686	308243	1686_bd	ASGM*S#SQELLAM*AEFQR	prot1111	p1110						hypothetical protein						12.3694	12.4508	12.4459	12.2229	12.4061	12.1194	12.6463	12.604	11.9302	12.2962	12.246	12.491	12.2944	12.9525	11.5172	12.636	12.689	11.6978	12.5349	12.1083	12.6705	12.8099	12.6672	12.4749	12.2063	11.708	11.9316	13.4794	11.9482	12.4396	14.3333	12.4569	12.4094
Phatr3_J49712	309290	49712	ASGNEIFDRS#SVDGASR	prot0001	p0000						hypothetical protein						3.5	3.5	3.5	3.5	3.5	3.5	3.5	3.5	3.5	3.5	3.5	3.5	3.5	3.5	3.5	3.5	3.5	3.5	3.5	3.5	3.5	3.5	3.5	3.5	3.5	3.5	3.5	3.5	3.5	3.5	3.5	3.5	3.5
Phatr3_EG02533	301800	46499	ASLAIS#DVFSGEEPR	prot0001	p0000						hypothetical protein						3.5	3.5	3.5	3.5	3.5	3.5	10.3861	10.351	10.6944	10.2745	10.7177	10.3074	3.5	3.5	3.5	3.5	3.5	3.5	11.6145	11.6497	11.7385	11.6937	11.7942	11.4381	3.5	3.5	3.5	3.5	3.5	3.5	3.5	3.5	3.5
Phatr3_J21006	308364	21006	ASLLEQQSSHVS#EHGLVGLDAK	prot0111	p0000	Ca2+/calmodulin-dependent protein kinase EF-Hand protein superfamily	Signal transduction mechanisms	CELLULAR PROCESSES AND SIGNALING			hypothetical protein						3.5	3.5	3.5	3.5	3.5	3.5	3.5	3.5	3.5	3.5	3.5	3.5	3.5	3.5	3.5	3.5	3.5	3.5	3.5	3.5	3.5	3.5	3.5	3.5	3.5	3.5	3.5	3.5	3.5	3.5	3.5	3.5	3.5
Phatr3_J16608	309366		ASNESYSDSNDES#SAGSM*DDLDVHR	prot1111	p0001	FYVE finger containing protein	General function prediction only	POORLY CHARACTERIZED			hypothetical protein	Early endosome antigen 1					3.5	3.5	3.5	3.5	3.5	3.5	3.5	3.5	3.5	3.5	3.5	3.5	3.5	3.5	3.5	3.5	3.5	3.5	3.5	3.5	3.5	3.5	3.5	3.5	3.5	3.5	3.5	3.5	3.5	3.5	3.5	3.5	3.5
Phatr3_J54265	301563	54265	ASQAPSPQTLFAS#SAADLQR	prot0001	p0000	Ca2+/calmodulin-dependent protein kinase EF-Hand protein superfamily	Signal transduction mechanisms	CELLULAR PROCESSES AND SIGNALING	calcium/calmodulin-dependent protein kinase I [EC:2.7.11.17]		CaMK2; calcium/calmodulin-dependent protein kinase; K08794 calcium/calmodulin-dependent protein kinase I [EC:2.7.11.17]	Calcium/calmodulin-dependent protein kinase type 1 (EC 2.7.11.17) (CaM kinase I) (CaM-KI)					3.5	3.5	3.5	3.5	3.5	3.5	3.5	3.5	3.5	3.5	3.5	3.5	3.5	3.5	3.5	3.5	3.5	3.5	3.5	9.37005	3.5	10.6522	10.119	10.102	9.4396	9.18359	9.82411	10.3452	9.94769	10.0407	3.5	3.5	3.5
Phatr3_J14618	302505	14618	ASQTLELS#TYLESK	prot1111	p0000	F0F1-type ATP synthase alpha subunit	Energy production and conversion	METABOLISM				ATP synthase subunit alpha, mitochondrial					3.5	3.5	3.5	3.5	3.5	3.5	3.5	3.5	3.5	3.5	3.5	3.5	10.2931	9.4909	9.51534	3.5	9.32042	10.1988	12.4859	13.3212	11.9933	12.9742	13.1568	13.1969	12.4989	12.5476	12.0756	13.0142	13.0783	12.9453	3.5	3.5	3.5
Phatr3_EG02428	306231	49010	ASS#FDISTPSKR	prot0001	p1111	Mod5 protein sorting/negative effector of RNA Pol III synthesis	Transcription	INFORMATION STORAGE AND PROCESSING			hypothetical protein	Repressor of RNA polymerase III transcription MAF1 homolog					14.5058	13.6268	13.4604	13.2336	13.7307	14.1924	14.1734	13.579	13.4049	13.8995	13.731	14.1092	14.1937	13.542	13.4547	13.5707	14.2279	14.0366	13.8678	13.5757	12.7458	13.1388	12.9419	13.4168	13.7145	13.4449	12.9126	13.0032	13.0234	13.0361	13.7726	13.6435	13.3267
Phatr3_J47430	310528	47430	ASS#FLLDEDSGER	prot1111	p0001	RNA polymerase subunit L	Transcription	INFORMATION STORAGE AND PROCESSING	DNA-directed RNA polymerase II subunit RPB11	Purine metabolism || Pyrimidine metabolism || RNA polymerase || Huntington's disease || Epstein-Barr virus infection	hypothetical protein; K03008 DNA-directed RNA polymerase II subunit RPB11	DNA-directed RNA polymerase II subunit RPB11 (RNA polymerase II subunit B11) (DNA-directed RNA polymerase II 13.3 kDa polypeptide) (DNA-directed RNA polymerase II subunit J)					3.5	3.5	3.5	3.5	3.5	3.5	3.5	3.5	3.5	3.5	3.5	3.5	13.8453	13.6312	13.5339	14.0147	12.7179	14.0657	3.5	3.5	3.5	3.5	3.5	3.5	3.5	3.5	3.5	3.5	3.5	3.5	3.5	3.5	3.5
Phatr3_J29016	300421	29016	ASS#M*SIEAAPSDSLAVAHLIR	prot1111	p1000	2-oxoglutarate dehydrogenase E1 subunit	Carbohydrate transport and metabolism	METABOLISM	2-oxoglutarate dehydrogenase E1 component [EC:1.2.4.2]	Citrate cycle (TCA cycle) || Lysine degradation || Tryptophan metabolism	OGD1; 2-oxoglutarate dehydrogenase E1 component (EC:1.2.4.2); K00164 2-oxoglutarate dehydrogenase E1 component [EC:1.2.4.2]	2-oxoglutarate dehydrogenase, mitochondrial (EC 1.2.4.2) (2-oxoglutarate dehydrogenase complex component E1) (OGDC-E1) (Alpha-ketoglutarate dehydrogenase)	Amino acid metabolism: Lysine degradation	2-oxoadipate dehydrogenase	OGD1 (E1)	TCA Cycle	12.0265	12.4256	12.8168	12.9341	12.8042	13.0115	3.5	3.5	3.5	3.5	3.5	3.5	12.6994	12.1961	12.3324	12.4396	12.441	13.1972	11.5455	10.6619	11.5581	10.5623	11.5993	11.666	10.6112	3.5	3.5	11.7814	11.4306	3.5	3.5	3.5	3.5
Phatr3_J45644	305971	45644	ASS#PESEVTHISQASEFSPR	prot0000	p0000						hypothetical protein						3.5	3.5	3.5	3.5	3.5	3.5	3.5	3.5	3.5	3.5	3.5	3.5	3.5	3.5	3.5	3.5	3.5	3.5	3.5	3.5	3.5	3.5	3.5	3.5	3.5	3.5	3.5	3.5	3.5	3.5	3.5	3.5	3.5
Phatr3_J48859	306826	48859	ASS#SM*TTPLLSSGSSR	prot1111	p0000						hypothetical protein						3.5	3.5	3.5	3.5	3.5	3.5	3.5	3.5	3.5	3.5	3.5	3.5	3.5	3.5	3.5	3.5	3.5	3.5	3.5	3.5	3.5	3.5	3.5	3.5	3.5	3.5	3.5	3.5	3.5	3.5	3.5	3.5	3.5
Phatr3_J36426	304198	36426	ASS#SPSTYAGTPSDKYIR	prot1111	p0000						hypothetical protein						3.5	3.5	3.5	3.5	3.5	3.5	3.5	3.5	3.5	3.5	3.5	3.5	3.5	3.5	3.5	3.5	3.5	3.5	3.5	3.5	3.5	3.5	3.5	3.5	3.5	3.5	3.5	3.5	3.5	3.5	3.5	3.5	3.5
Phatr3_J11271	301654	11271	ASS#YADLAAR	prot1011	p0001	Spindle pole body protein	Cytoskeleton	CELLULAR PROCESSES AND SIGNALING			hypothetical protein	IST1-like protein					3.5	3.5	3.5	3.5	3.5	3.5	3.5	3.5	3.5	3.5	3.5	3.5	3.5	3.5	3.5	3.5	3.5	3.5	3.5	3.5	3.5	3.5	3.5	3.5	3.5	3.5	3.5	3.5	3.5	3.5	3.5	3.5	3.5
Phatr3_J48859	306826	48859	ASSS#M*TTPLLSSGSSR	prot1111	p1111						hypothetical protein						13.6222	12.8231	12.9443	13.132	11.578	13.78	11.6549	11.433	10.6558	10.9181	11.6627	12.1004	14.0967	13.6459	13.9566	14.0799	13.3582	13.8125	13.2279	14.4623	13.2609	13.5538	13.8411	13.8594	14.5467	14.546	14.8833	14.4305	14.1466	13.9429	14.8362	14.3658	14.1888
Phatr3_J36590	302142	36590	ASSVEST#TESPAGVVK	prot0001	p0000						hypothetical protein						3.5	3.5	3.5	3.5	3.5	3.5	3.5	3.5	3.5	3.5	3.5	3.5	3.5	3.5	3.5	3.5	3.5	3.5	3.5	3.5	3.5	3.5	3.5	3.5	3.5	3.5	3.5	3.5	3.5	3.5	3.5	3.5	3.5
Phatr3_J36590	302142	36590	ASSVESTTES#PAGVVK	prot0001	p0001						hypothetical protein						3.5	3.5	3.5	3.5	3.5	3.5	3.5	3.5	3.5	3.5	3.5	3.5	3.5	3.5	3.5	3.5	3.5	3.5	3.5	3.5	3.5	3.5	3.5	3.5	3.5	3.5	3.5	3.5	3.5	3.5	3.5	3.5	3.5
Phatr3_J48726	306816	48726	AST#SPVVPTGHSSR	prot1111	p0001						hypothetical protein						3.5	3.5	3.5	3.5	3.5	3.5	3.5	3.5	3.5	3.5	3.5	3.5	3.5	3.5	3.5	3.5	3.5	3.5	3.5	3.5	3.5	3.5	3.5	3.5	3.5	3.5	3.5	3.5	3.5	3.5	3.5	3.5	3.5
Phatr3_J48259	300507	48259	ASTGS#NEDVALLEITAADKR	prot0001	p0100						hypothetical protein						14.2184	13.2838	13.9362	14.1931	14.0258	14.1905	13.2514	12.9473	12.7495	12.5048	13.3179	12.3766	13.1183	13.1734	14.1257	13.5741	14.0339	13.9773	3.5	3.5	3.5	3.5	3.5	3.5	11.2353	10.9876	10.6316	10.3378	9.97586	11.0182	3.5	3.5	3.5
Phatr3_J48002	308673	48002	ASTILS#SAIR	prot1011	p0000						hypothetical protein						3.5	3.5	3.5	3.5	3.5	3.5	3.5	3.5	3.5	3.5	3.5	3.5	3.5	3.5	3.5	3.5	3.5	3.5	3.5	3.5	3.5	3.5	3.5	3.5	14.9571	14.4019	14.8674	14.2262	15.0303	15.2798	3.5	3.5	3.5
Phatr3_J48726	306816	48726	ASTS#PVVPTGHSSR	prot1111	p0000						hypothetical protein						3.5	3.5	3.5	3.5	3.5	3.5	3.5	3.5	3.5	3.5	3.5	3.5	3.5	3.5	3.5	3.5	3.5	3.5	3.5	3.5	3.5	3.5	3.5	3.5	3.5	3.5	3.5	3.5	3.5	3.5	3.5	3.5	3.5
Phatr3_J41515	307556	41515	ASVPSGAS#TGAYEAVELR	prot1111	p0000	Enolase	Carbohydrate transport and metabolism	METABOLISM				Gamma-enolase (EC 4.2.1.11) (2-phospho-D-glycerate hydro-lyase) (Enolase 2) (Neural enolase) (Neuron-specific enolase) (NSE)	Glycolysis/Gluconeogenesis/Entner-Doudoroff pathway	enolase, chloroplast	ENO chloro	Glycolysis (chloroplast)	3.5	3.5	3.5	3.5	3.5	3.5	3.5	3.5	3.5	3.5	3.5	3.5	3.5	3.5	3.5	3.5	3.5	3.5	3.5	3.5	3.5	3.5	3.5	3.5	3.5	3.5	3.5	3.5	3.5	3.5	3.5	3.5	3.5
Phatr3_J54110	301357	54110	ASVS#KSNM*VVEER	prot1111	p0001						NTT5; nucleotide transporter 5					Transport	3.5	3.5	3.5	3.5	3.5	3.5	3.5	3.5	3.5	3.5	3.5	3.5	3.5	3.5	3.5	3.5	3.5	3.5	3.5	3.5	3.5	3.5	3.5	3.5	3.5	3.5	3.5	3.5	3.5	3.5	3.5	3.5	3.5
Phatr3_J54110	301357	54110	ASVS#KSNMVVEER	prot1111	p0000						NTT5; nucleotide transporter 5					Transport	3.5	3.5	3.5	3.5	3.5	3.5	3.5	3.5	3.5	3.5	3.5	3.5	3.5	3.5	3.5	3.5	3.5	3.5	3.5	3.5	3.5	3.5	3.5	3.5	3.5	3.5	3.5	3.5	3.5	3.5	3.5	3.5	3.5
Phatr3_Jdraft825	304098	825_bd	AT#ETAAEKTTFSK	prot1111	p0000	Fructose 16-bisphosphate aldolase	Carbohydrate transport and metabolism	METABOLISM	fructose-bisphosphate aldolase class II [EC:4.1.2.13]	Glycolysis / Gluconeogenesis || Pentose phosphate pathway || Fructose and mannose metabolism || Methane metabolism || Carbon fixation in photosynthetic organisms	FbaC1; fructose-bisphosphate aldolase; K01624 fructose-bisphosphate aldolase class II [EC:4.1.2.13]	Fructose-bisphosphate aldolase (FBP aldolase) (FBPA) (EC 4.1.2.13) (Fructose-1,6-bisphosphate aldolase)	Calvin-Benson cycle	Fructose-bisphosphate aldolase, chloroplast	FBAC1 - Phatr3_Jdraft825	Calvin Benson	3.5	3.5	3.5	3.5	3.5	3.5	3.5	3.5	3.5	3.5	3.5	3.5	3.5	3.5	3.5	3.5	3.5	3.5	3.5	3.5	3.5	3.5	3.5	3.5	3.5	3.5	3.5	3.5	3.5	3.5	3.5	3.5	3.5
Phatr3_J19152	305637	19152	AT#QSQTFQKVPK	prot1111	p0010	60s ribosomal protein L24	Translation ribosomal structure and biogenesis	INFORMATION STORAGE AND PROCESSING	large subunit ribosomal protein L24e	Ribosome	hypothetical protein; K02896 large subunit ribosomal protein L24e	60S ribosomal protein L24					3.5	3.5	3.5	3.5	3.5	3.5	3.5	3.5	3.5	3.5	3.5	3.5	14.7414	14.2824	13.7445	13.4021	13.4585	14.2073	13.9291	14.9675	13.9419	14.3486	14.5564	14.8633	14.9152	12.9814	14.013	13.1714	14.1975	14.501	14.7745	14.7769	13.653
Phatr3_J12887	308161		AT#SPLAASTPR	prot1111	p0001	Protein involved in mRNA turnover and stability	RNA processing and modification	INFORMATION STORAGE AND PROCESSING			hypothetical protein	E3 ubiquitin-protein ligase MARCH7 (EC 6.3.2.-) (Axotrophin) (Membrane-associated RING finger protein 7) (Membrane-associated RING-CH protein VII) (MARCH-VII) (RING finger protein 177)					3.5	3.5	3.5	3.5	3.5	3.5	3.5	3.5	3.5	3.5	3.5	3.5	3.5	3.5	3.5	3.5	3.5	3.5	3.5	3.5	3.5	3.5	3.5	3.5	3.5	3.5	3.5	3.5	3.5	3.5	3.5	3.5	3.5
Phatr3_J46058	304032	46058	AT#SVPAGGIAALAAAAAAK	prot0000	p1010	Rho GTPase effector BNI1 and related formins	Signal transduction mechanisms	CELLULAR PROCESSES AND SIGNALING			formin like protein						12.6283	13.1926	13.4592	13.5954	13.8697	12.7112	12.7786	13.3836	12.8839	13.0774	3.5	13.3389	13.2507	13.5295	12.9451	12.9022	13.7322	13.9758	12.4529	11.8145	12.0729	11.4665	11.6237	11.8796	3.5	3.5	3.5	3.5	3.5	3.5	12.8314	12.0619	12.3984
Phatr3_J46440	300120	46440	AT#TPIISNASHR	prot1111	p0001	Nuclear pore complex rNup107 component (sc Nup84)	Nuclear structure	CELLULAR PROCESSES AND SIGNALING	nuclear pore complex protein Nup107	RNA transport	hypothetical protein; K14301 nuclear pore complex protein Nup107	Nuclear pore complex protein Nup107 (107 kDa nucleoporin) (Nucleoporin Nup107)					16.1712	15.2464	15.2455	15.1277	16.0198	15.5203	3.5	3.5	3.5	3.5	3.5	3.5	3.5	3.5	3.5	3.5	3.5	3.5	3.5	3.5	3.5	3.5	3.5	3.5	3.5	3.5	3.5	3.5	3.5	3.5	3.5	3.5	3.5
Phatr3_J10102	311432	10102	AT#TVTAPSLPTR	prot0001	p0000	MOT2 transcription factor	Transcription	INFORMATION STORAGE AND PROCESSING	CCR4-NOT transcription complex subunit 4 [EC:6.3.2.19]	RNA degradation	hypothetical protein; K10643 CCR4-NOT transcription complex subunit 4 [EC:6.3.2.19]	CCR4-NOT transcription complex subunit 4 (EC 6.3.2.-) (CCR4-associated factor 4) (E3 ubiquitin-protein ligase CNOT4) (Potential transcriptional repressor NOT4Hp)					3.5	3.5	3.5	3.5	3.5	3.5	3.5	3.5	3.5	3.5	3.5	3.5	3.5	3.5	3.5	3.5	3.5	3.5	3.5	3.5	3.5	3.5	3.5	3.5	3.5	3.5	3.5	3.5	3.5	3.5	3.5	3.5	3.5
Phatr3_J46270	306067	46270	AT#VSTTGFQTEISR	prot1101	p1000						hypothetical protein						15.3267	15.3819	15.479	3.5	3.5	14.2654	3.5	3.5	3.5	3.5	3.5	3.5	13.7134	14.2801	14.5442	14.0713	14.2989	13.1083	14.5583	14.7904	14.6826	13.8366	14.8683	14.8491	14.3807	14.2091	3.5	14.7238	14.5802	14.6663	3.5	3.5	3.5
Phatr3_J48875	308853	48875	ATAPAPVVTVST#PK	prot1101	p0000						LLA1; lupus la protein	La protein homolog (La autoantigen homolog) (La ribonucleoprotein)					3.5	3.5	3.5	3.5	3.5	3.5	3.5	3.5	3.5	3.5	3.5	3.5	12.3971	12.7322	13.0939	12.2451	11.8417	12.2182	3.5	3.5	3.5	3.5	3.5	3.5	3.5	3.5	3.5	3.5	3.5	3.5	3.5	3.5	3.5
Phatr3_J48724	302725	48724	ATARS#SLVTVTPTER	prot0000	p0000						hypothetical protein						3.5	3.5	3.5	3.5	3.5	3.5	13.6606	12.8385	12.403	13.0103	12.4964	13.8957	3.5	3.5	3.5	3.5	3.5	3.5	3.5	3.5	3.5	3.5	3.5	3.5	3.5	3.5	3.5	3.5	3.5	3.5	3.5	3.5	3.5
Phatr3_EG01536	311395		ATEDS#QDNAAAPDEATTVAADTK	prot1111	p0001				lupus La protein	Systemic lupus erythematosus		Lupus La protein homolog B (La autoantigen homolog B) (La ribonucleoprotein B)					3.5	3.5	3.5	3.5	3.5	3.5	3.5	3.5	3.5	3.5	3.5	3.5	3.5	3.5	3.5	3.5	3.5	3.5	3.5	3.5	3.5	3.5	3.5	3.5	3.5	3.5	3.5	3.5	3.5	3.5	3.5	3.5	3.5
Phatr3_EG02147	305504	43803	ATETPS#PVRPFRPLER	prot1111	p0000						hypothetical protein	Golgin candidate 4 (AtGC4)					3.5	3.5	3.5	3.5	3.5	3.5	3.5	3.5	3.5	3.5	3.5	3.5	3.5	3.5	3.5	3.5	3.5	3.5	3.5	3.5	3.5	3.5	3.5	3.5	3.5	3.5	3.5	3.5	3.5	3.5	3.5	3.5	3.5
Phatr3_J10781	305738		ATGPPPQSFASS#SPESLPR	prot1111	p0010	Phosphatidylinositol-4-phosphate 5-kinase	Signal transduction mechanisms	CELLULAR PROCESSES AND SIGNALING			hypothetical protein						13.8934	12.3937	13.4894	13.058	13.0687	13.7145	12.9322	3.5	12.6023	3.5	3.5	13.3332	14.1025	3.5	12.7095	12.8407	12.9025	12.5301	3.5	3.5	3.5	3.5	3.5	3.5	3.5	3.5	3.5	3.5	3.5	3.5	10.4272	10.7984	10.5856
Phatr3_J10781	305738		ATGPPPQSFASSS#PESLPR	prot1111	p1100	Phosphatidylinositol-4-phosphate 5-kinase	Signal transduction mechanisms	CELLULAR PROCESSES AND SIGNALING			hypothetical protein						11.4157	10.8982	10.5688	10.8455	3.5	10.8862	12.2159	11.4707	12.0135	12.2608	12.2441	11.3101	3.5	3.5	3.5	3.5	3.5	3.5	11.6492	10.8944	11.5028	10.6879	11.0986	10.7379	10.7	3.5	11.1977	11.3934	11.0739	10.3887	3.5	3.5	3.5
Phatr3_J16357	307277		ATLAS#ATSSADFR	prot1111	p0000	RNA helicase nonsense mRNA reducing factor (pNORF1)	RNA processing and modification	INFORMATION STORAGE AND PROCESSING	regulator of nonsense transcripts 1 [EC:3.6.4.-]	RNA transport || mRNA surveillance pathway	hypothetical protein; K14326 regulator of nonsense transcripts 1 [EC:3.6.4.-]						3.5	3.5	3.5	3.5	3.5	3.5	3.5	3.5	3.5	3.5	3.5	3.5	13.1899	12.7776	15.7611	13.9546	14.2161	13.2419	3.5	3.5	3.5	3.5	3.5	3.5	3.5	3.5	3.5	3.5	3.5	3.5	3.5	3.5	3.5
Phatr3_J48909	300668	48909	ATM*S#VTWSELNK	prot1111	p0001						hypothetical protein						3.5	3.5	3.5	3.5	3.5	3.5	3.5	3.5	3.5	3.5	3.5	3.5	3.5	3.5	3.5	3.5	3.5	3.5	3.5	3.5	3.5	3.5	3.5	3.5	3.5	3.5	3.5	3.5	3.5	3.5	3.5	3.5	3.5
Phatr3_J13169	300152	13169	ATPALTPPLS#PSTAAVR	prot1111	p0000	Kinesin (KAR3 subfamily)	Cytoskeleton	CELLULAR PROCESSES AND SIGNALING			Pt-KIF11; kinesin family-like protein						3.5	3.5	3.5	3.5	3.5	3.5	3.5	3.5	3.5	3.5	3.5	3.5	3.5	3.5	3.5	3.5	3.5	3.5	13.5066	12.95	13.628	13.3549	13.6377	13.5468	3.5	3.5	3.5	3.5	3.5	3.5	3.5	12.7835	12.6869
Phatr3_J14284	302463	14284	ATPAPLIRS#PTLRR	prot1111	p0000	Pyrophosphate-dependent phosphofructo-1-kinase	Carbohydrate transport and metabolism	METABOLISM				ATP-dependent 6-phosphofructokinase 6 (ATP-PFK 6) (Phosphofructokinase 6) (EC 2.7.1.11) (Phosphohexokinase 6)	Glycolysis/Gluconeogenesis/Entner-Doudoroff pathway	6-phosphofructokinase	ATP-PFK cyto	Glycolysis (cytosol)	3.5	3.5	3.5	3.5	3.5	3.5	3.5	3.5	3.5	3.5	3.5	3.5	3.5	3.5	3.5	3.5	3.5	3.5	3.5	3.5	3.5	3.5	3.5	3.5	3.5	3.5	3.5	3.5	3.5	3.5	3.5	3.5	3.5
Phatr3_J48485	302638	48485	ATQSLSAT#KM*SPTR	prot1111	p0000						hypothetical protein						3.5	3.5	3.5	3.5	3.5	3.5	3.5	3.5	3.5	3.5	3.5	3.5	3.5	3.5	3.5	3.5	3.5	3.5	3.5	3.5	3.5	3.5	3.5	3.5	3.5	3.5	3.5	3.5	3.5	3.5	12.9045	12.5658	13.0702
Phatr3_J48485	302638	48485	ATQSLSATKM*S#PTR	prot1111	p0000						hypothetical protein						12.6353	11.7321	11.7461	12.5796	11.9117	12.4399	12.3308	11.7189	11.5663	11.0854	11.9462	12.2793	12.0056	12.1911	12.0302	12.157	11.1691	12.2394	3.5	3.5	3.5	3.5	3.5	3.5	3.5	3.5	3.5	3.5	3.5	3.5	3.5	3.5	3.5
Phatr3_EG02257	300619		ATS#M*SSLLYGLPSQSR	prot1111	p0001	5'-3' exonuclease HKE1/RAT1	Replication recombination and repair	INFORMATION STORAGE AND PROCESSING	20S proteasome subunit beta 5 [EC:3.4.25.1]	Proteasome	hypothetical protein; K02737 20S proteasome subunit beta 5 [EC:3.4.25.1]	5'-3' exoribonuclease 2 (EC 3.1.13.-)					3.5	3.5	3.5	3.5	3.5	3.5	3.5	3.5	3.5	3.5	3.5	3.5	3.5	3.5	3.5	3.5	3.5	3.5	3.5	3.5	3.5	3.5	3.5	3.5	3.5	3.5	3.5	3.5	3.5	3.5	12.3278	12.163	12.0031
Phatr3_J12887	308161		ATS#PLAASTPR	prot1111	p0000	Protein involved in mRNA turnover and stability	RNA processing and modification	INFORMATION STORAGE AND PROCESSING			hypothetical protein	E3 ubiquitin-protein ligase MARCH7 (EC 6.3.2.-) (Axotrophin) (Membrane-associated RING finger protein 7) (Membrane-associated RING-CH protein VII) (MARCH-VII) (RING finger protein 177)					3.5	3.5	3.5	3.5	3.5	3.5	3.5	3.5	3.5	3.5	3.5	3.5	3.5	3.5	3.5	3.5	3.5	3.5	3.5	3.5	3.5	3.5	3.5	3.5	15.8698	15.09	14.3713	3.5	14.7668	14.8889	3.5	3.5	3.5
Phatr3_J41409	309562	41409	ATSPST#IPVFPAPTHNK	prot1111	p0000	Uncharacterized membrane protein	Function unknown	POORLY CHARACTERIZED			hypothetical protein						3.5	3.5	3.5	3.5	3.5	3.5	3.5	3.5	3.5	3.5	3.5	3.5	3.5	3.5	3.5	3.5	3.5	3.5	3.5	3.5	3.5	3.5	3.5	3.5	3.5	3.5	3.5	3.5	3.5	3.5	3.5	3.5	3.5
Phatr3_J46440	300120	46440	ATT#PIISNASHR	prot1111	p1111	Nuclear pore complex rNup107 component (sc Nup84)	Nuclear structure	CELLULAR PROCESSES AND SIGNALING	nuclear pore complex protein Nup107	RNA transport	hypothetical protein; K14301 nuclear pore complex protein Nup107	Nuclear pore complex protein Nup107 (107 kDa nucleoporin) (Nucleoporin Nup107)					15.1369	3.5	3.5	3.5	3.5	14.9021	14.9118	14.6835	14.3769	14.4739	14.7828	15.3297	15.2091	14.7932	14.9894	15.1704	15.4826	15.3415	14.9347	15.6221	15.3391	15.0773	15.1351	15.3375	15.4914	15.0647	15.8578	3.5	15.6308	15.8157	15.4397	15.7935	15.3843
Phatr3_J10102	311432	10102	ATT#VTAPSLPTR	prot0001	p1101	MOT2 transcription factor	Transcription	INFORMATION STORAGE AND PROCESSING	CCR4-NOT transcription complex subunit 4 [EC:6.3.2.19]	RNA degradation	hypothetical protein; K10643 CCR4-NOT transcription complex subunit 4 [EC:6.3.2.19]	CCR4-NOT transcription complex subunit 4 (EC 6.3.2.-) (CCR4-associated factor 4) (E3 ubiquitin-protein ligase CNOT4) (Potential transcriptional repressor NOT4Hp)					13.7818	13.7031	13.7714	13.6258	13.402	13.3631	13.4401	14.2821	13.6528	13.6714	14.7721	14.0342	3.5	3.5	3.5	3.5	3.5	3.5	14.7308	15.1012	16.274	14.4867	14.6407	14.244	14.7255	14.4406	15.6611	14.5353	14.7104	13.4651	14.4965	14.5588	14.4026
Phatr3_J46270	306067	46270	ATVS#TTGFQTEISR	prot1101	p0101						hypothetical protein						15.3812	15.8553	15.65	15.3335	14.9613	3.5	15.3029	15.1704	15.8375	13.9947	15.3501	15.2151	3.5	3.5	3.5	3.5	3.5	3.5	3.5	3.5	3.5	3.5	3.5	3.5	16.0585	15.978	3.5	3.5	15.7043	14.662	15.2973	15.2777	14.55
Phatr3_EG00327	307129		AVDS#LLGIM*PR	prot1111	p0110												13.5881	13.7141	12.8015	13.7234	13.611	12.7367	13.6614	13.3763	12.8304	3.5	3.5	13.7214	14.1748	14.2143	13.9294	14.2586	14.0072	13.87	3.5	3.5	3.5	3.5	3.5	3.5	12.1275	12.4207	12.3477	11.7674	11.8913	11.6902	12.3938	11.8937	11.4027
Phatr3_EG02245	311075		AVFDS#IRTTLGSIR	prot1111	p0000	E3 ubiquitin protein ligase	Posttranslational modification protein turnover chaperones	CELLULAR PROCESSES AND SIGNALING	ubiquitin-protein ligase E3 A [EC:6.3.2.19]	Ubiquitin mediated proteolysis || Viral carcinogenesis	hypothetical protein; K10587 ubiquitin-protein ligase E3 A [EC:6.3.2.19]	Probable E3 ubiquitin-protein ligase HERC4 (EC 6.3.2.-) (HECT domain and RCC1-like domain-containing protein 4)					3.5	3.5	3.5	3.5	3.5	3.5	3.5	3.5	3.5	3.5	3.5	3.5	3.5	3.5	3.5	3.5	3.5	3.5	3.5	3.5	3.5	3.5	3.5	3.5	3.5	3.5	3.5	3.5	3.5	3.5	10.8208	11.3074	11.9171
Phatr3_EG02399	305584	25956	AVGDDVDVYS#FRGDEER	prot1111	p0001	Phosphoadenosine phosphosulfate reductase	Amino acid transport and metabolism	METABOLISM			hypothetical protein; K00390 phosphoadenosine phosphosulfate reductase [EC:1.8.4.8]	5'-adenylylsulfate reductase 1, chloroplastic (EC 1.8.4.9) (3'-phosphoadenosine-5'-phosphosulfate reductase homolog 19) (PAPS reductase homolog 19) (Prh-19) (Adenosine 5'-phosphosulfate 5'-adenylylsulfate sulfotransferase 1) (APS sulfotransferase 1) (Thioredoxin-independent APS reductase 1)	Sulfur metabolism	phosphoadenosine-phosphosulfate reductase		KOG Class Amino Acid	3.5	3.5	3.5	3.5	3.5	3.5	3.5	3.5	3.5	3.5	3.5	3.5	3.5	3.5	3.5	3.5	3.5	3.5	3.5	3.5	3.5	3.5	3.5	3.5	3.5	3.5	3.5	3.5	3.5	3.5	3.5	3.5	3.5
Phatr3_J45894	311981	45894	AVLDVS#IHEEHEEASK	prot1111	p0000						hypothetical protein						3.5	3.5	3.5	3.5	3.5	3.5	12.108	12.2311	11.9921	12.3601	11.6814	12.3919	3.5	3.5	3.5	3.5	3.5	3.5	3.5	3.5	3.5	3.5	3.5	3.5	3.5	3.5	3.5	3.5	3.5	3.5	3.5	3.5	3.5
Phatr3_J15320	310843	15320	AVLSSGS#PSDPALLPVVQR	prot1111	p0100	Predicted membrane protein contains two CBS domains	Function unknown	POORLY CHARACTERIZED			hypothetical protein						3.5	3.5	3.5	3.5	3.5	3.5	12.3849	12.4373	12.7674	12.5413	12.1556	12.604	3.5	3.5	3.5	3.5	3.5	3.5	3.5	3.5	3.5	3.5	3.5	3.5	12.636	12.1783	12.9428	12.3589	11.9202	12.6072	11.5184	12.2272	12.295
Phatr3_J15320	310843	15320	AVLSSGSPS#DPALLPVVQR	prot1111	p0000	Predicted membrane protein contains two CBS domains	Function unknown	POORLY CHARACTERIZED			hypothetical protein						3.5	3.5	3.5	3.5	3.5	3.5	11.0629	11.1802	11.0769	11.4265	11.5365	11.1866	3.5	3.5	3.5	3.5	3.5	3.5	3.5	3.5	3.5	3.5	3.5	3.5	3.5	3.5	3.5	3.5	3.5	3.5	3.5	3.5	3.5
Phatr3_J21122	304263	21122	AVLTDLEPGTM*DS#IR	prot1111	p0000	Beta tubulin	Cytoskeleton	CELLULAR PROCESSES AND SIGNALING	tubulin beta	Phagosome || Gap junction || Pathogenic Escherichia coli infection	hypothetical protein; K07375 tubulin beta	Tubulin beta chain (Beta-tubulin)					3.5	3.5	3.5	3.5	3.5	3.5	3.5	3.5	3.5	3.5	3.5	3.5	3.5	3.5	3.5	3.5	3.5	3.5	3.5	3.5	3.5	3.5	3.5	3.5	3.5	3.5	3.5	3.5	3.5	3.5	10.6655	10.062	10.106
Phatr3_EG02538	303910	1743_bd	AVNDGSVTS#IDKK	prot0001	p0000	Na+-independent Cl/HCO3 exchanger AE1 and related transporters (SLC4 family)	Inorganic ion transport and metabolism	METABOLISM			hypothetical protein					Transport	3.5	3.5	3.5	3.5	3.5	3.5	3.5	3.5	3.5	3.5	3.5	3.5	3.5	3.5	3.5	3.5	3.5	3.5	3.5	3.5	3.5	3.5	3.5	3.5	3.5	3.5	3.5	3.5	3.5	3.5	3.5	3.5	3.5
Phatr3_J45440	303858	45440	AVS#DGVAAM*AGM*K	prot0000	p1011						hypothetical protein						14.3407	14.1425	13.4907	13.0931	11.6765	13.7437	12.1737	12.016	11.5574	11.8298	12.6702	12.088	12.2196	12.0295	11.3253	11.8404	11.9083	11.5305	12.6595	13.3129	13.778	13.6782	12.7851	12.6781	3.5	3.5	3.5	3.5	3.5	3.5	12.3385	13.1582	13.2408
Phatr3_EG02234	307125	49250	AVS#PIEAR	prot0001	p0000						hypothetical protein					Transport	3.5	3.5	3.5	3.5	3.5	3.5	3.5	3.5	3.5	3.5	3.5	3.5	3.5	3.5	3.5	3.5	3.5	3.5	3.5	3.5	3.5	3.5	3.5	3.5	3.5	3.5	3.5	3.5	3.5	3.5	3.5	3.5	3.5
Phatr3_J46484	308306	46484	AVSQTIGS#VTGFLGGAVK	prot1111	p0110	Uncharacterized conserved protein contains BSD domain	Function unknown	POORLY CHARACTERIZED			hypothetical protein	BSD domain-containing protein C22A12.14c					3.5	3.5	3.5	3.5	3.5	3.5	10.6898	10.7338	11.0173	11.1419	10.6953	10.3039	11.4323	11.3921	10.7661	11.0125	11.3428	10.8988	3.5	3.5	3.5	3.5	3.5	3.5	13.2041	13.9816	13.8271	14.2168	14.1326	13.7834	10.4007	10.4157	10.7543
Phatr3_EG02635	308185	44446	AVT#P*SNMTPETEK	prot1111	p0000	FOG: PPR repeat	General function prediction only	POORLY CHARACTERIZED			hypothetical protein						3.5	3.5	3.5	3.5	3.5	3.5	3.5	3.5	3.5	3.5	3.5	3.5	3.5	3.5	3.5	3.5	3.5	3.5	3.5	3.5	3.5	3.5	3.5	3.5	3.5	3.5	3.5	3.5	3.5	3.5	3.5	3.5	3.5
Phatr3_J46341	306225	46341	AVTGVPEST#SVTSDDHR	prot0001	p0001						hypothetical protein						3.5	3.5	3.5	3.5	3.5	3.5	3.5	3.5	3.5	3.5	3.5	3.5	3.5	3.5	3.5	3.5	3.5	3.5	3.5	3.5	3.5	3.5	3.5	3.5	3.5	3.5	3.5	3.5	3.5	3.5	3.5	3.5	3.5
Phatr3_J45033	303721	45033	AVVDVPDDQGTLPVKAS#PLR	prot0001	p0000						hypothetical protein						3.5	3.5	3.5	3.5	3.5	3.5	13.0054	13.2746	13.8213	12.9663	13.3466	13.4977	12.5662	13.4523	13.2561	12.914	13.3238	13.1158	12.1051	12.4874	12.5255	12.5601	13.1213	12.5928	3.5	3.5	3.5	3.5	3.5	3.5	3.5	3.5	3.5
Phatr3_J19152	305637	19152	AVVGAS#LEDIK	prot1111	p0000	60s ribosomal protein L24	Translation ribosomal structure and biogenesis	INFORMATION STORAGE AND PROCESSING	large subunit ribosomal protein L24e	Ribosome	hypothetical protein; K02896 large subunit ribosomal protein L24e	60S ribosomal protein L24					3.5	3.5	3.5	3.5	3.5	3.5	3.5	3.5	3.5	3.5	3.5	3.5	13.1098	13.0789	13.7279	13.2283	13.3217	13.1737	12.402	13.1795	12.8654	12.8248	12.8345	13.5796	3.5	3.5	3.5	3.5	3.5	3.5	3.5	3.5	3.5
Phatr3_J47908	310654	47908	AVVTAIGPNTLTAS#LIR	prot1111	p0010	Ca2+ transporting ATPase	Inorganic ion transport and metabolism	METABOLISM			hypothetical protein					Transport	3.5	3.5	3.5	3.5	3.5	3.5	3.5	3.5	3.5	3.5	3.5	3.5	10.1154	9.92441	9.53712	9.23555	9.67088	9.6999	11.9962	12.8266	12.2068	12.378	12.3698	11.8207	11.5214	11.8154	3.5	12.5113	11.9898	11.3455	11.6459	11.1852	10.1911
Phatr3_J42434	302874	42434	AVWDDTAS#KGSLSPM*K	prot1111	p0000	AAA+-type ATPase	Posttranslational modification protein turnover chaperones	CELLULAR PROCESSES AND SIGNALING			hypothetical protein						3.5	3.5	3.5	3.5	3.5	3.5	3.5	3.5	3.5	3.5	3.5	3.5	3.5	3.5	3.5	3.5	3.5	3.5	14.1634	13.8485	13.531	13.9528	13.3	13.736	3.5	3.5	3.5	3.5	3.5	3.5	13.2735	13.5746	13.2163
Phatr3_J43996	311539	43996	AY#SSPGHLAQSPP*IMR	prot1111	p0000	Uncharacterized protein PSP1 (suppressor of DNA polymerase alpha mutations in yeast)	General function prediction only	POORLY CHARACTERIZED			hypothetical protein	Uncharacterized protein PB7E8.02					3.5	3.5	3.5	3.5	3.5	3.5	3.5	3.5	3.5	3.5	3.5	3.5	3.5	3.5	3.5	3.5	3.5	3.5	3.5	3.5	3.5	3.5	3.5	3.5	3.5	3.5	3.5	3.5	3.5	3.5	15.1447	15.0285	14.5215
Phatr3_EG02209	307399	50425	AY#STAEAITTR	prot1111	p0001	Pyrophosphate-dependent phosphofructo-1-kinase	Carbohydrate transport and metabolism	METABOLISM				ATP-dependent 6-phosphofructokinase 4, chloroplastic (ATP-PFK 4) (Phosphofructokinase 4) (EC 2.7.1.11) (Phosphohexokinase 4)					3.5	3.5	3.5	3.5	3.5	3.5	3.5	3.5	3.5	3.5	3.5	3.5	3.5	3.5	3.5	3.5	3.5	3.5	3.5	3.5	3.5	3.5	3.5	3.5	3.5	3.5	3.5	3.5	3.5	3.5	3.5	3.5	3.5
Phatr3_J47657	302430	47657	AYGGVGDAS#VVSSAGGTLGENTR	prot1111	p0001						hypothetical protein						3.5	3.5	3.5	3.5	3.5	3.5	3.5	3.5	3.5	3.5	3.5	3.5	3.5	3.5	3.5	3.5	3.5	3.5	3.5	3.5	3.5	3.5	3.5	3.5	3.5	3.5	3.5	3.5	3.5	3.5	10.8517	11.3492	11.1397
Phatr3_J47657	302430	47657	AYGGVGDASVVS#SAGGTLGENTR	prot1111	p0001						hypothetical protein						11.4501	11.5937	3.5	12.0051	3.5	10.8655	11.0861	11.3849	11.5891	10.7638	11.5322	11.5112	3.5	3.5	3.5	3.5	3.5	3.5	3.5	3.5	3.5	3.5	3.5	3.5	3.5	3.5	3.5	3.5	3.5	3.5	3.5	3.5	3.5
Phatr3_J12902	308097	12902	AYGTSHS#SSALFSTEAK	prot1111	p0001	Sulfite reductase (ferredoxin)	Inorganic ion transport and metabolism	METABOLISM				Ferredoxin--nitrite reductase, chloroplastic (EC 1.7.7.1)	Nitrogen metabolism	Ferredoxin-Nitrite Reductase	Fd-NIR 12902	Nitrogen Assimilation	3.5	3.5	3.5	3.5	3.5	3.5	3.5	3.5	3.5	3.5	3.5	3.5	3.5	3.5	3.5	3.5	3.5	3.5	3.5	3.5	3.5	3.5	3.5	3.5	3.5	3.5	3.5	3.5	3.5	3.5	3.5	3.5	3.5
Phatr3_J37596	310516	37596	AYS#PQTAPGEEIR	prot0011	p0000	Uncharacterized conserved protein	Function unknown	POORLY CHARACTERIZED	protein LTV1		hypothetical protein; K14798 protein LTV1	Protein LTV1 homolog					3.5	3.5	3.5	3.5	3.5	3.5	3.5	3.5	3.5	3.5	3.5	3.5	3.5	3.5	3.5	3.5	3.5	3.5	3.5	3.5	3.5	3.5	3.5	3.5	3.5	3.5	3.5	3.5	3.5	3.5	3.5	3.5	3.5
Phatr3_J37596	310516	37596	AYSPQTAPGEEIRLS#TK	prot0011	p0010	Uncharacterized conserved protein	Function unknown	POORLY CHARACTERIZED	protein LTV1		hypothetical protein; K14798 protein LTV1	Protein LTV1 homolog					13.7324	13.8131	14.2918	13.1716	13.5686	13.2251	3.5	3.5	3.5	3.5	3.5	3.5	15.0574	15.2422	13.6702	14.9433	14.6673	15.0096	3.5	3.5	3.5	3.5	3.5	3.5	12.6428	13.5362	13.6118	13.0358	13.5234	13.6471	13.2071	13.2148	13.847
Phatr3_J3676	307063	3676	DAAAPAAVHS#PQR	prot0000	p0000	Tandem pore domain K+ channel	Inorganic ion transport and metabolism	METABOLISM			hypothetical protein	Two-pore potassium channel 1 (AtTPK1) (Calcium-activated outward-rectifying potassium channel 1) (AtKCO1)					3.5	3.5	3.5	3.5	3.5	3.5	3.5	3.5	3.5	3.5	3.5	3.5	3.5	3.5	3.5	3.5	3.5	3.5	3.5	3.5	3.5	3.5	3.5	3.5	11.1113	10.7948	12.4249	11.4875	10.0584	10.1876	10.096	10.7149	11.3615
Phatr3_J46310	304069	46310	DAAS#PDNGISPASTSSAR	prot0001	p0001	Serine/threonine protein kinase involved in cell cycle control	Signal transduction mechanisms	CELLULAR PROCESSES AND SIGNALING	RIO kinase 1 [EC:2.7.11.1]	Ribosome biogenesis in eukaryotes	hypothetical protein; K07178 RIO kinase 1 [EC:2.7.11.1]						3.5	3.5	3.5	3.5	3.5	3.5	3.5	3.5	3.5	3.5	3.5	3.5	3.5	3.5	3.5	3.5	3.5	3.5	3.5	3.5	3.5	3.5	3.5	3.5	3.5	3.5	3.5	3.5	3.5	3.5	3.5	3.5	3.5
Phatr3_J43856	309648	43856	DAEFTDSLS#TRK	prot1111	p0000						hypothetical protein	Putative lipase ATG15 (EC 3.1.1.3) (Autophagy-related protein 15)					3.5	3.5	3.5	3.5	3.5	3.5	3.5	3.5	3.5	3.5	3.5	3.5	3.5	3.5	3.5	3.5	3.5	3.5	3.5	3.5	3.5	3.5	3.5	3.5	3.5	3.5	3.5	3.5	3.5	3.5	3.5	3.5	3.5
Phatr3_EG02643	304091	54246	DAGT#IAGLKVER	prot1111	p0000	Molecular chaperones GRP78/BiP/KAR2 HSP70 superfamily	Posttranslational modification protein turnover chaperones	CELLULAR PROCESSES AND SIGNALING	heat shock 70kDa protein 5	Protein export || Protein processing in endoplasmic reticulum || Thyroid hormone synthesis || Prion diseases	BiP; ER luminal binding protein precursor; K09490 heat shock 70kDa protein 5	Luminal-binding protein 5 (BiP 5) (78 kDa glucose-regulated protein homolog 5) (GRP-78-5)					15.3781	14.3927	14.165	14.1856	14.2895	14.495	3.5	3.5	3.5	3.5	3.5	3.5	14.9728	14.7286	15.928	14.0195	14.3707	14.1107	3.5	3.5	3.5	3.5	3.5	3.5	3.5	3.5	3.5	3.5	3.5	3.5	3.5	3.5	3.5
Phatr3_EG02663	310239	45889	DAM*EGS#LTDLYAELATSK	prot1111	p1000						hypothetical protein						11.9509	3.5	3.5	3.5	3.5	3.5	12.6139	11.7794	3.5	12.7575	12.8438	13.0153	3.5	3.5	3.5	3.5	3.5	3.5	12.3593	11.2408	12.1063	11.7332	12.3732	11.5319	3.5	3.5	3.5	3.5	3.5	3.5	3.5	3.5	3.5
Phatr3_EG02663	310239	45889	DAM*EGSLT#DLYAELATSK	prot1111	p0010						hypothetical protein						3.5	3.5	3.5	3.5	3.5	3.5	12.811	12.6177	12.1983	12.7063	13.9027	11.8079	12.1968	12.3675	12.2108	12.1027	12.9185	11.9812	3.5	3.5	3.5	3.5	3.5	3.5	3.5	3.5	3.5	3.5	3.5	3.5	12.4599	11.7381	11.7852
Phatr3_J33623	311555	33623	DAS#VSNYEGQGIEVADWESTR	prot0000	p0001	Oxidation resistance protein	Replication recombination and repair	INFORMATION STORAGE AND PROCESSING			hypothetical protein						3.5	3.5	3.5	3.5	3.5	3.5	3.5	3.5	3.5	3.5	3.5	3.5	3.5	3.5	3.5	3.5	3.5	3.5	3.5	3.5	3.5	3.5	3.5	3.5	3.5	3.5	3.5	3.5	3.5	3.5	3.5	3.5	3.5
Phatr3_J55230	301421	55230	DAT#QSSYM*SSK	prot1111	p0001	Molecular chaperone (HSP90 family)	Posttranslational modification protein turnover chaperones	CELLULAR PROCESSES AND SIGNALING	molecular chaperone HtpG	Protein processing in endoplasmic reticulum || PI3K-Akt signaling pathway || Antigen processing and presentation || NOD-like receptor signaling pathway || Plant-pathogen interaction || Progesterone-mediated oocyte maturation || Estrogen signaling pathway || Pathways in cancer || Prostate cancer	hypothetical protein; K04079 molecular chaperone HtpG	Heat shock protein 81-2 (HSP81-2) (Heat shock protein 90)					3.5	3.5	3.5	3.5	3.5	3.5	3.5	3.5	3.5	3.5	3.5	3.5	3.5	3.5	3.5	3.5	3.5	3.5	3.5	3.5	3.5	3.5	3.5	3.5	3.5	3.5	3.5	3.5	3.5	3.5	3.5	3.5	3.5
Phatr3_J55230	301421	55230	DAT#QSSYM*SSKK	prot1111	p0000	Molecular chaperone (HSP90 family)	Posttranslational modification protein turnover chaperones	CELLULAR PROCESSES AND SIGNALING	molecular chaperone HtpG	Protein processing in endoplasmic reticulum || PI3K-Akt signaling pathway || Antigen processing and presentation || NOD-like receptor signaling pathway || Plant-pathogen interaction || Progesterone-mediated oocyte maturation || Estrogen signaling pathway || Pathways in cancer || Prostate cancer	hypothetical protein; K04079 molecular chaperone HtpG	Heat shock protein 81-2 (HSP81-2) (Heat shock protein 90)					3.5	3.5	3.5	3.5	3.5	3.5	3.5	3.5	3.5	3.5	3.5	3.5	3.5	3.5	3.5	3.5	3.5	3.5	3.5	3.5	3.5	3.5	3.5	3.5	3.5	3.5	3.5	3.5	3.5	3.5	3.5	3.5	3.5
Phatr3_J21548	308498	21548	DATLS#ALNSQSK	prot1111	p0000	Multidrug/pheromone exporter ABC superfamily	Secondary metabolites biosynthesis transport and catabolism	METABOLISM	ATP-binding cassette subfamily B (MDR/TAP) member 1	ABC transporters || Bile secretion	hypothetical protein; K05658 ATP-binding cassette subfamily B (MDR/TAP) member 1					Transport	3.5	3.5	3.5	3.5	3.5	3.5	3.5	3.5	3.5	3.5	3.5	3.5	3.5	3.5	3.5	3.5	3.5	3.5	3.5	3.5	3.5	3.5	3.5	3.5	13.9897	13.1263	12.8814	13.352	13.1728	13.2794	13.3269	12.9478	13.07
Phatr3_J15140	302677	15140	DAVDSTAS#FLAR	prot1111	p0000	Trehalose-6-phosphate synthase component TPS1 and related subunits	Carbohydrate transport and metabolism	METABOLISM					Starch and sucrose metabolism	Trehalose-6-phosphate synthase/phosphatase		KOG Class Carbohydrate	3.5	3.5	3.5	3.5	3.5	3.5	3.5	3.5	3.5	3.5	3.5	3.5	3.5	3.5	3.5	3.5	3.5	3.5	3.5	3.5	3.5	3.5	3.5	3.5	3.5	3.5	3.5	3.5	3.5	3.5	15.8191	15.776	15.9935
Phatr3_J5286	302954	5286	DDAS#SAVPLACK	prot0111	p0001	Ca2+/calmodulin-dependent protein kinase EF-Hand protein superfamily	Signal transduction mechanisms	CELLULAR PROCESSES AND SIGNALING			hypothetical protein						3.5	3.5	3.5	3.5	3.5	3.5	3.5	3.5	3.5	3.5	3.5	3.5	3.5	3.5	3.5	3.5	3.5	3.5	3.5	3.5	3.5	3.5	3.5	3.5	3.5	3.5	3.5	3.5	3.5	3.5	3.5	3.5	3.5
Phatr3_J42689	310975	42689	DDDS#LFHLM*EEK	prot1111	p1110						hypothetical protein						12.4394	12.632	12.4928	12.5907	12.6714	12.0171	12.0468	13.326	13.019	13.3256	13.7223	11.7836	11.1435	11.9421	12.4251	12.4804	12.4017	11.5894	12.3957	11.2454	11.8149	11.051	12.259	11.4629	11.9885	12.3918	11.5422	11.4247	12.3388	12.1201	12.8497	12.3038	12.5663
Phatr3_J11016	309740	11016	DDGS#FSGIGNKFDEK	prot0001	p0001	Cytochrome c oxidase subunit VIb/COX12	Energy production and conversion	METABOLISM	cytochrome c oxidase subunit 6b	Oxidative phosphorylation || Cardiac muscle contraction || Alzheimer's disease || Parkinson's disease || Huntington's disease	hypothetical protein; K02267 cytochrome c oxidase subunit VIb [EC:1.9.3.1]	Cytochrome c oxidase subunit 6b-2 (AtCOX6b-2)	Oxidative phosphorylation	Cytochrome c oxidase Complex IV			3.5	3.5	3.5	3.5	3.5	3.5	3.5	3.5	3.5	3.5	3.5	3.5	3.5	3.5	3.5	3.5	3.5	3.5	3.5	3.5	3.5	3.5	3.5	3.5	3.5	3.5	3.5	3.5	3.5	3.5	3.5	3.5	3.5
Phatr3_J16281	311231		DDS#DEETPSSSLLK	prot1111	p0000	Translation initiation factor 3 subunit g (eIF-3g)	Translation ribosomal structure and biogenesis	INFORMATION STORAGE AND PROCESSING	translation initiation factor 3 subunit G	RNA transport	hypothetical protein; K03248 translation initiation factor 3 subunit G	Eukaryotic translation initiation factor 3 subunit G-A (eIF3g-A) (Eukaryotic translation initiation factor 3 RNA-binding subunit A) (eIF-3 RNA-binding subunit A) (Eukaryotic translation initiation factor 3 subunit 4-A)					3.5	3.5	3.5	3.5	3.5	3.5	3.5	3.5	3.5	3.5	3.5	3.5	3.5	3.5	3.5	3.5	3.5	3.5	3.5	3.5	3.5	3.5	3.5	3.5	3.5	3.5	3.5	3.5	3.5	3.5	3.5	3.5	3.5
Phatr3_J23077	309189	23077	DEASS#PTLTATPSK	prot0101	p0000	WD40 repeat-containing protein	General function prediction only	POORLY CHARACTERIZED	COMPASS component SWD3		hypothetical protein; K14963 COMPASS component SWD3	WD repeat-containing protein 5 (BMP2-induced 3-kb gene protein) (WD repeat-containing protein BIG-3)					3.5	3.5	3.5	3.5	3.5	3.5	3.5	3.5	3.5	3.5	3.5	3.5	3.5	3.5	3.5	3.5	3.5	3.5	3.5	3.5	3.5	3.5	3.5	3.5	3.5	3.5	3.5	3.5	3.5	3.5	3.5	3.5	3.5
Phatr3_J2845	307543		DESS#VVQNLSAALTK	prot0000	p0000	MEKK and related serine/threonine protein kinases	Signal transduction mechanisms	CELLULAR PROCESSES AND SIGNALING			hypothetical protein	Mitogen-activated protein kinase kinase kinase NPK1 (EC 2.7.11.25) (Nicotiana protein kinase 1)					3.5	3.5	3.5	3.5	3.5	3.5	3.5	3.5	3.5	3.5	3.5	3.5	10.465	10.7628	11.3362	11.0265	11.236	10.7372	3.5	3.5	3.5	3.5	3.5	3.5	3.5	3.5	3.5	3.5	3.5	3.5	3.5	3.5	3.5
Phatr3_J50705	305370	50705	DFGWDT#FDEETQFK	prot1111	p1000						Lhcf4; protein fucoxanthin chlorophyll a/c protein|| Lhcf3; protein fucoxanthin chlorophyl a/c protein	Fucoxanthin-chlorophyll a-c binding protein D, chloroplastic					12.7695	12.8668	3.5	14.6175	13.9994	12.7372	3.5	3.5	3.5	3.5	3.5	3.5	12.7398	14.0945	3.5	3.5	12.6692	14.1401	13.8369	13.4394	12.0634	12.7839	13.2643	13.2315	12.4256	13.6197	13.3966	13.0612	13.0624	12.3256	3.5	3.5	3.5
Phatr3_J49601	301057	49601	DFHEIS#VETLR	prot1111	p0001	Alanine-glyoxylate aminotransferase AGT1	General function prediction only	POORLY CHARACTERIZED			alanine glyoxylate aminotransferase (EC:2.6.1.51)	Alanine--glyoxylate aminotransferase 1 (EC 2.6.1.44)	Cofactor biosynthesis: Vitamin B6	Pyridoxamine-pyruvic transaminase	AGAT (0.98 mitoprot)	Photorespiration mitochondria	3.5	3.5	3.5	3.5	3.5	3.5	3.5	3.5	3.5	3.5	3.5	3.5	3.5	3.5	3.5	3.5	3.5	3.5	3.5	3.5	3.5	3.5	3.5	3.5	3.5	3.5	3.5	3.5	3.5	3.5	3.5	3.5	3.5
Phatr3_J47943	308670	47943	DFRGS#GIGNAFGGSNR	prot1111	p1111	Translation initiation factor 4F ribosome/mRNA-bridging subunit (eIF-4G)	Translation ribosomal structure and biogenesis	INFORMATION STORAGE AND PROCESSING	translation initiation factor 4G	RNA transport || Viral myocarditis	hypothetical protein; K03260 translation initiation factor 4G						15.1949	16.1	15.7246	16.1652	16.0711	15.1637	15.3998	15.5853	15.5321	15.4862	14.4427	14.8643	16.2013	16.5221	15.8057	16.4439	16.0854	16.0402	18.1189	18.0361	17.9684	18.5602	18.4186	18.2805	18.5088	18.2934	18.8116	18.5726	19.2448	18.4045	18.9511	18.6547	19.5448
Phatr3_J5286	302954	5286	DFSSEGDGFVADS#VGR	prot0111	p0000	Ca2+/calmodulin-dependent protein kinase EF-Hand protein superfamily	Signal transduction mechanisms	CELLULAR PROCESSES AND SIGNALING			hypothetical protein						3.5	3.5	3.5	3.5	3.5	3.5	12.8246	13.0177	13.0396	13.1313	13.6236	13.5054	12.5359	12.5592	12.1507	12.227	12.3252	12.0783	3.5	3.5	3.5	3.5	3.5	3.5	3.5	3.5	3.5	3.5	3.5	3.5	3.5	3.5	3.5
Phatr3_J50435	305467	50435	DGDEEVS#LSTPPVESK	prot0001	p0000						hypothetical protein						3.5	3.5	3.5	3.5	3.5	3.5	3.5	3.5	3.5	3.5	3.5	3.5	3.5	3.5	3.5	3.5	3.5	3.5	3.5	3.5	3.5	3.5	3.5	3.5	3.5	3.5	3.5	3.5	3.5	3.5	3.5	3.5	3.5
Phatr3_J17276	302816	17276	DGDSFS#VPLAVAK	prot1111	p0100	SCF ubiquitin ligase Skp1 component	Posttranslational modification protein turnover chaperones	CELLULAR PROCESSES AND SIGNALING	S-phase kinase-associated protein 1	Cell cycle || Cell cycle - yeast || Oocyte meiosis || Ubiquitin mediated proteolysis || Protein processing in endoplasmic reticulum || Wnt signaling pathway || TGF-beta signaling pathway || Circadian rhythm || Herpes simplex infection	Skp1_1; hypothetical protein; K03094 S-phase kinase-associated protein 1	S-phase kinase-associated protein 1 (Cyclin-A/CDK2-associated protein p19) (S-phase kinase-associated protein 1A) (p19A) (p19skp1)					3.5	3.5	3.5	3.5	3.5	3.5	12.6292	12.8837	13.4716	12.9866	13.3829	12.8345	12.2168	12.7472	11.9634	12.0288	12.4241	12.2927	3.5	3.5	3.5	3.5	3.5	3.5	12.2154	12.5264	12.2158	12.2087	12.2704	12.2289	3.5	3.5	3.5
Phatr3_J43996	311539	43996	DGQM*IAS#FDRTENEDDGLLGLEALR	prot1111	p0000	Uncharacterized protein PSP1 (suppressor of DNA polymerase alpha mutations in yeast)	General function prediction only	POORLY CHARACTERIZED			hypothetical protein	Uncharacterized protein PB7E8.02					3.5	3.5	3.5	3.5	3.5	3.5	3.5	3.5	3.5	3.5	3.5	3.5	13.1512	12.5748	13.0457	13.5436	12.7074	3.5	3.5	3.5	3.5	3.5	3.5	3.5	3.5	3.5	3.5	3.5	13.9673	13.012	3.5	3.5	3.5
Phatr3_J46005	310091	46005	DGT#VENLESVLKT#R	prot1111	p0000	Golgi transport complex COD1 protein	Intracellular trafficking secretion and vesicular transport	CELLULAR PROCESSES AND SIGNALING			hypothetical protein	Conserved oligomeric Golgi complex subunit 4 (COG complex subunit 4) (Component of oligomeric Golgi complex 4)				Transport	3.5	3.5	3.5	3.5	3.5	3.5	3.5	3.5	3.5	3.5	3.5	3.5	3.5	3.5	3.5	3.5	3.5	3.5	3.5	3.5	3.5	3.5	3.5	3.5	3.5	3.5	3.5	3.5	3.5	3.5	3.5	3.5	3.5
Phatr3_J35966	312026	35966	DGTWGVDGEDY#NNSDVEQDDIVR	prot0101	p0001	Uncharacterized conserved protein	Function unknown	POORLY CHARACTERIZED	ribosome biogenesis protein NSA1		hypothetical protein; K14841 ribosome biogenesis protein NSA1	WD repeat-containing protein 74 (NOP seven-associated protein 1)					3.5	3.5	3.5	3.5	3.5	3.5	3.5	3.5	3.5	3.5	3.5	3.5	3.5	3.5	3.5	3.5	3.5	3.5	3.5	3.5	3.5	3.5	3.5	3.5	3.5	3.5	3.5	3.5	3.5	3.5	3.5	3.5	3.5
Phatr3_J43856	309648	43856	DHFTLPIASS#TVR	prot1111	p0000						hypothetical protein	Putative lipase ATG15 (EC 3.1.1.3) (Autophagy-related protein 15)					13.4846	13.8049	3.5	13.5742	12.3412	13.2094	3.5	3.5	3.5	3.5	3.5	3.5	3.5	3.5	3.5	3.5	3.5	3.5	3.5	3.5	3.5	3.5	3.5	3.5	12.9321	12.49	12.489	12.8237	12.875	12.4719	3.5	3.5	3.5
Phatr3_J27877	306230	27877	DHVDELM*EIRAS#K	prot1111	p0100	Ammonia permease	Inorganic ion transport and metabolism	METABOLISM			hypothetical protein					Transport	13.4899	13.0629	12.5298	13.2304	10.977	13.4008	13.5171	12.9177	12.6952	12.6488	12.7022	13.6425	13.3201	13.2505	12.9277	12.4811	12.3124	13.1961	3.5	3.5	3.5	3.5	3.5	3.5	13.9398	13.0014	12.3741	12.9095	12.6982	13.3487	3.5	3.5	3.5
Phatr3_J46405	306246	46405	DHYS#LSR	prot1111	p0000						hypothetical protein						3.5	3.5	3.5	3.5	3.5	3.5	3.5	3.5	3.5	3.5	3.5	3.5	3.5	3.5	3.5	3.5	3.5	3.5	3.5	3.5	3.5	3.5	3.5	3.5	3.5	3.5	3.5	3.5	3.5	3.5	3.5	3.5	3.5
Phatr3_J37268	306428	37268	DIEGLGLDRS#ILDQR	prot0001	p0000						hypothetical protein						3.5	3.5	3.5	3.5	3.5	3.5	3.5	3.5	3.5	3.5	3.5	3.5	3.5	3.5	3.5	3.5	3.5	3.5	3.5	3.5	3.5	3.5	3.5	3.5	3.5	3.5	3.5	3.5	3.5	3.5	12.3481	11.6994	13.0528
Phatr3_J45221	305907	45221	DIKDS#SPIEDEAESYIHR	prot1111	p0000	Predicted mechanosensitive ion channel	Cell wall/membrane/envelope biogenesis	CELLULAR PROCESSES AND SIGNALING			hypothetical protein	Mechanosensitive ion channel protein 9 (Mechanosensitive channel of small conductance-like 9) (MscS-Like protein 9) (AtMSL9)					3.5	3.5	3.5	3.5	3.5	3.5	10.6601	10.4994	10.3733	10.5471	10.5664	10.7197	3.5	3.5	3.5	3.5	3.5	3.5	3.5	3.5	3.5	3.5	3.5	3.5	3.5	3.5	3.5	3.5	3.5	3.5	3.5	3.5	3.5
Phatr3_J42638	300830	42638	DIPLS#ASTAAR	prot1111	p0000	UDP-galactose transporter related protein	Carbohydrate transport and metabolism	METABOLISM	solute carrier family 35 (UDP-galactose transporter) member B1		hypothetical protein	Solute carrier family 35 member B1			UAA9 - Moog et al. 2015	Carbon Transport	3.5	3.5	3.5	3.5	3.5	3.5	3.5	3.5	3.5	3.5	3.5	3.5	3.5	3.5	3.5	3.5	3.5	3.5	3.5	3.5	3.5	3.5	3.5	3.5	3.5	3.5	3.5	3.5	3.5	3.5	16.4826	16.1111	15.6554
Phatr3_J48361	310733	48361	DIPS#SPLVTPPGAR	prot0001	p0001	Heat shock transcription factor	Transcription	INFORMATION STORAGE AND PROCESSING			hypothetical protein						3.5	3.5	3.5	3.5	3.5	3.5	3.5	3.5	3.5	3.5	3.5	3.5	3.5	3.5	3.5	3.5	3.5	3.5	3.5	3.5	3.5	3.5	3.5	3.5	3.5	3.5	3.5	3.5	3.5	3.5	3.5	3.5	3.5
Phatr3_J5651	304592	5651	DKM*T#IIKDYK	prot1111	p0000	Multifunctional chaperone (14-3-3 family)	Posttranslational modification protein turnover chaperones	CELLULAR PROCESSES AND SIGNALING	14-3-3 protein epsilon	Cell cycle || Oocyte meiosis || PI3K-Akt signaling pathway || Hippo signaling pathway || Hippo signaling pathway - fly || Neurotrophin signaling pathway || Epstein-Barr virus infection || Viral carcinogenesis	14-3-3-like protein; K06630 tyrosine 3-monooxygenase/tryptophan 5-monooxygenase activation protein	14-3-3-like protein					3.5	3.5	3.5	3.5	3.5	3.5	11.6029	11.5356	11.5504	11.561	11.2954	11.5155	3.5	3.5	3.5	3.5	3.5	3.5	3.5	3.5	3.5	3.5	3.5	3.5	3.5	3.5	3.5	3.5	3.5	3.5	3.5	3.5	3.5
Phatr3_J51811	307872	51811	DKS#LM*ELGGK	prot1111	p0000	Porphobilinogen deaminase	Coenzyme transport and metabolism	METABOLISM	hydroxymethylbilane synthase [EC:2.5.1.61]	Porphyrin and chlorophyll metabolism	hemC; hydroxymethylbilane synthase; K01749 hydroxymethylbilane synthase [EC:2.5.1.61]	Porphobilinogen deaminase, chloroplastic (PBG) (EC 2.5.1.61) (Hydroxymethylbilane synthase) (HMBS) (Pre-uroporphyrinogen synthase)	Porphyrin and chlorophyll metabolism	porphobilinogen deaminase			3.5	3.5	3.5	3.5	3.5	3.5	3.5	3.5	3.5	3.5	3.5	3.5	3.5	3.5	3.5	3.5	3.5	3.5	11.1067	11.0842	12.375	11.6664	11.3203	10.9552	3.5	3.5	3.5	3.5	3.5	3.5	3.5	3.5	3.5
Phatr3_J47705	306557	47705	DLGTNDS#FGNVHKDK	prot0001	p0000						hypothetical protein						3.5	3.5	3.5	3.5	3.5	3.5	3.5	3.5	3.5	3.5	3.5	3.5	3.5	3.5	3.5	3.5	3.5	3.5	3.5	3.5	3.5	3.5	3.5	3.5	3.5	3.5	3.5	3.5	3.5	3.5	3.5	3.5	3.5
Phatr3_J50236	303228	50236	DLLNDDYT#SSVVLK	prot1111	p1100	Porin/voltage-dependent anion-selective channel protein	Inorganic ion transport and metabolism	METABOLISM	voltage-dependent anion channel protein 2	Calcium signaling pathway || Parkinson's disease || Huntington's disease || HTLV-I infection	hypothetical protein; K15040 voltage-dependent anion channel protein 2	Mitochondrial outer membrane protein porin 3 (Protein HYPERSENSITIVE RESPONSE 2) (Athsr2) (Voltage-dependent anion-selective channel protein 3) (AtVDAC3) (VDAC-3)					11.4157	13.153	13.1103	12.6904	12.1505	12.0359	12.4729	13.1683	13.3092	13.349	12.1888	12.684	3.5	3.5	3.5	3.5	3.5	3.5	11.9935	12.6197	12.1908	12.1384	12.7155	12.1914	12.1034	12.423	11.7031	11.7358	12.7935	12.322	3.5	3.5	3.5
Phatr3_Jdraft1731	302091	1731_bd	DLLSGNDS#PLHSPTM*K	prot1111	p0000						hypothetical protein						3.5	3.5	3.5	3.5	3.5	3.5	3.5	3.5	3.5	3.5	3.5	3.5	11.5829	12.7193	13.7667	13.3312	13.5479	12.7099	3.5	3.5	3.5	3.5	3.5	3.5	3.5	3.5	3.5	3.5	3.5	3.5	3.5	3.5	3.5
Phatr3_EG02129	309774	33888	DLLVSTISITS#PEQGPTR	prot1011	p0000						hypothetical protein						10.1225	9.57557	9.80256	9.60553	9.76314	10.3168	3.5	3.5	3.5	3.5	3.5	3.5	9.86502	9.41189	8.85774	10.3564	9.74392	9.73389	3.5	3.5	3.5	3.5	3.5	3.5	3.5	3.5	3.5	3.5	3.5	3.5	3.5	3.5	3.5
Phatr3_J31827	304943	31827	DLPS#ISDM*LVHGSPESQGRPR	prot0001	p0000						hypothetical protein						3.5	3.5	3.5	3.5	3.5	3.5	3.5	3.5	3.5	3.5	3.5	3.5	3.5	3.5	3.5	3.5	3.5	3.5	3.5	3.5	3.5	3.5	3.5	3.5	3.5	3.5	3.5	3.5	3.5	3.5	10.5518	11.3812	11.5861
Phatr3_J44387	309813	44387	DLS#SSADLER	prot1111	p0001						hypothetical protein	cGMP-dependent 3',5'-cGMP phosphodiesterase A (EC 3.1.4.35) (Cyclic GMP-binding protein A) (Phosphodiesterase 5) (DdPDE5) (Phosphodiesterase D)					3.5	3.5	3.5	3.5	3.5	3.5	3.5	3.5	3.5	3.5	3.5	3.5	3.5	3.5	3.5	3.5	3.5	3.5	3.5	3.5	3.5	3.5	3.5	3.5	3.5	3.5	3.5	3.5	3.5	3.5	13.9013	14.3761	13.8036
Phatr3_J46203	301966	46203	DLSSIS#PGAAK	prot0000	p0000						hypothetical protein						3.5	3.5	3.5	3.5	3.5	3.5	3.5	3.5	3.5	3.5	3.5	3.5	3.5	3.5	3.5	3.5	3.5	3.5	3.5	3.5	3.5	3.5	3.5	3.5	3.5	3.5	3.5	3.5	3.5	3.5	3.5	3.5	3.5
Phatr3_J13534	300187	13534	DLTTTT#SENELSK	prot0001	p0000	Uncharacterized conserved protein	Function unknown	POORLY CHARACTERIZED			hypothetical protein	rRNA-processing protein fcf2					3.5	3.5	3.5	3.5	3.5	3.5	3.5	3.5	3.5	3.5	3.5	3.5	3.5	3.5	3.5	3.5	3.5	3.5	3.5	3.5	3.5	3.5	3.5	3.5	3.5	3.5	3.5	3.5	3.5	3.5	3.5	3.5	3.5
Phatr3_J36322	304231	36322	DLVEKPDGYEAT#GLTGTR	prot0001	p0001	Tyrosine kinase specific for activated (GTP-bound) p21cdc42Hs	Signal transduction mechanisms	CELLULAR PROCESSES AND SIGNALING			hypothetical protein						3.5	3.5	3.5	3.5	3.5	3.5	3.5	3.5	3.5	3.5	3.5	3.5	3.5	3.5	3.5	3.5	3.5	3.5	3.5	3.5	3.5	3.5	3.5	3.5	3.5	3.5	3.5	3.5	3.5	3.5	3.5	3.5	3.5
Phatr3_J21548	308498	21548	DM*S#FTSLLR	prot1111	p1000	Multidrug/pheromone exporter ABC superfamily	Secondary metabolites biosynthesis transport and catabolism	METABOLISM	ATP-binding cassette subfamily B (MDR/TAP) member 1	ABC transporters || Bile secretion	hypothetical protein; K05658 ATP-binding cassette subfamily B (MDR/TAP) member 1					Transport	12.9286	14.308	13.5623	15.0653	14.2551	14.1843	12.545	12.4143	13.0474	14.5774	14.0581	12.6961	3.5	3.5	3.5	3.5	3.5	3.5	12.9303	13.1606	13.6548	13.7985	13.6581	13.3458	3.5	3.5	3.5	3.5	3.5	3.5	3.5	3.5	3.5
Phatr3_EG02389	303662	10865	DNATFALNPSVALQS#LLAKPGIGM*GK	prot1111	p0000	cGMP-dependent protein kinase	Signal transduction mechanisms	CELLULAR PROCESSES AND SIGNALING			hypothetical protein	cGMP-dependent protein kinase 2 (cGK 2) (cGK2) (EC 2.7.11.12) (cGMP-dependent protein kinase II) (cGKII)					3.5	3.5	3.5	3.5	3.5	3.5	3.5	3.5	3.5	3.5	3.5	3.5	3.5	3.5	3.5	3.5	3.5	3.5	11.7283	10.4822	10.8639	3.5	11.0123	11.2657	3.5	3.5	3.5	3.5	3.5	3.5	3.5	3.5	3.5
Phatr3_J11674	305860	11674	DNGTQPLIVDS#ATDTSPDTITSK	prot1111	p0000	Heavy metal exporter HMT1 ABC superfamily	Inorganic ion transport and metabolism	METABOLISM			hypothetical protein					Transport	3.5	3.5	3.5	3.5	3.5	3.5	3.5	3.5	3.5	3.5	3.5	3.5	3.5	3.5	3.5	3.5	3.5	3.5	3.5	3.5	3.5	3.5	3.5	3.5	3.5	3.5	3.5	3.5	3.5	3.5	3.5	3.5	3.5
Phatr3_J49408	311151	49408	DNIFSSDLVM*S#LQER	prot0001	p0000						hypothetical protein						11.2891	3.5	11.2113	3.5	10.5763	11.2942	3.5	3.5	3.5	3.5	3.5	3.5	3.5	3.5	3.5	3.5	3.5	3.5	3.5	3.5	3.5	3.5	3.5	3.5	3.5	3.5	3.5	3.5	3.5	3.5	3.5	3.5	3.5
Phatr3_J708	309900	708	DNRT#SLSNLTLAR	prot0111	p0000	DEAH-box RNA helicase	RNA processing and modification	INFORMATION STORAGE AND PROCESSING	ATP-dependent RNA helicase DHX37/DHR1 [EC:3.6.4.13]		hypothetical protein; K14780 ATP-dependent RNA helicase DHX37/DHR1 [EC:3.6.4.13]	Probable ATP-dependent RNA helicase kurz (EC 3.6.4.13)					3.5	3.5	3.5	3.5	3.5	3.5	3.5	3.5	3.5	3.5	3.5	3.5	3.5	3.5	3.5	3.5	3.5	3.5	3.5	3.5	3.5	3.5	3.5	3.5	3.5	3.5	3.5	3.5	3.5	3.5	12.9345	13.5191	13.3737
Phatr3_J45854	308085	45854	DNSGLLS#PESHLR	prot1111	p0001	Nuclear pore complex Nup98 component (sc Nup145/Nup100/Nup116)	Nuclear structure	CELLULAR PROCESSES AND SIGNALING	nuclear pore complex protein Nup98-Nup96	RNA transport || Influenza A	hypothetical protein; K14297 nuclear pore complex protein Nup98-Nup96	Nuclear pore complex protein Nup98-Nup96 [Cleaved into: Nuclear pore complex protein Nup98 (98 kDa nucleoporin) (Nucleoporin Nup98) (Nup98); Nuclear pore complex protein Nup96 (96 kDa nucleoporin) (Nucleoporin Nup96) (Nup96)]					3.5	3.5	3.5	3.5	3.5	3.5	3.5	3.5	3.5	3.5	3.5	3.5	3.5	3.5	3.5	3.5	3.5	3.5	3.5	3.5	3.5	3.5	3.5	3.5	3.5	3.5	3.5	3.5	3.5	3.5	3.5	3.5	3.5
Phatr3_J779	307734		DNTPGT#PISGNVTAIR	prot1111	p0000	Kinesin (KAR3 subfamily)	Cytoskeleton	CELLULAR PROCESSES AND SIGNALING			Pt-KIF5; kinesin family-like protein	Kinesin-4 (Kinesin-like protein D)					3.5	3.5	3.5	3.5	3.5	3.5	3.5	3.5	3.5	3.5	3.5	3.5	3.5	3.5	3.5	3.5	3.5	3.5	3.5	3.5	3.5	3.5	3.5	3.5	3.5	3.5	3.5	3.5	3.5	3.5	3.5	3.5	3.5
Phatr3_J42547	300850	42547	DP*S#RHIP*R	prot1111	p0000						hypothetical protein						3.5	3.5	3.5	3.5	3.5	3.5	12.8398	14.0626	13.4003	15.8724	14.3868	13.2175	3.5	3.5	3.5	3.5	3.5	3.5	3.5	3.5	3.5	3.5	3.5	3.5	3.5	3.5	3.5	3.5	3.5	3.5	3.5	3.5	3.5
Phatr3_EG02404	302791	43261	DP*T#ES#MSEVEGAVK	prot1111	p0000						hypothetical protein						3.5	3.5	3.5	3.5	3.5	3.5	3.5	3.5	3.5	3.5	3.5	3.5	3.5	3.5	3.5	3.5	3.5	3.5	3.5	3.5	3.5	3.5	3.5	3.5	3.5	3.5	3.5	3.5	3.5	3.5	3.5	3.5	3.5
Phatr3_J47727	304501	47727	DP*T#VVY#LHSK	prot0001	p0000						hypothetical protein						11.0769	11.5239	11.403	13.2512	12.0497	10.6849	3.5	3.5	3.5	3.5	3.5	3.5	3.5	3.5	3.5	3.5	3.5	3.5	3.5	3.5	3.5	3.5	3.5	3.5	3.5	3.5	3.5	3.5	3.5	3.5	3.5	3.5	3.5
	500082		DQLGES#FYK	prot1111	p0010												12.6142	12.1197	12.2154	12.2262	12.1565	11.7264	3.5	3.5	3.5	3.5	3.5	3.5	12.235	12.5905	13.9361	12.9976	13.9026	13.0375	3.5	3.5	3.5	3.5	3.5	3.5	12.9958	12.942	12.5299	12.6303	12.5233	12.8782	13.136	12.8666	12.7431
Phatr3_J47734	302445	47734	DQS#EDGLPALPPLFTSR	prot0000	p0000						hypothetical protein						3.5	3.5	3.5	3.5	3.5	3.5	3.5	12.6695	3.5	12.5248	3.5	12.039	12.5316	12.2936	12.4728	3.5	12.7571	12.7353	3.5	3.5	3.5	3.5	3.5	3.5	3.5	3.5	3.5	3.5	3.5	3.5	3.5	3.5	3.5
Phatr3_J45797	301908	45797	DQTANDDS#LDHDDIM*TR	prot1111	p0001						hypothetical protein						3.5	3.5	3.5	3.5	3.5	3.5	3.5	3.5	3.5	3.5	3.5	3.5	3.5	3.5	3.5	3.5	3.5	3.5	3.5	3.5	3.5	3.5	3.5	3.5	3.5	3.5	3.5	3.5	3.5	3.5	3.5	3.5	3.5
Phatr3_J45797	301908	45797	DQTANDDS#LDHDDIMTR	prot1111	p0000						hypothetical protein						3.5	3.5	3.5	3.5	3.5	3.5	3.5	3.5	3.5	3.5	3.5	3.5	3.5	3.5	3.5	3.5	3.5	3.5	3.5	3.5	3.5	3.5	3.5	3.5	3.5	3.5	3.5	3.5	3.5	3.5	3.5	3.5	3.5
Phatr3_J43682	311373	43682	DRPGDEYM*S#TNALLEDGAER	prot0000	p0001	Cytochrome b	Energy production and conversion	METABOLISM			cytochrome b-561-like protein	Cytochrome b reductase 1 (EC 1.-.-.-) (Duodenal cytochrome b)					3.5	3.5	3.5	3.5	3.5	3.5	3.5	3.5	3.5	3.5	3.5	3.5	3.5	3.5	3.5	3.5	3.5	3.5	3.5	3.5	3.5	3.5	3.5	3.5	3.5	3.5	3.5	3.5	3.5	3.5	3.5	3.5	3.5
Phatr3_EG00681	310726		DRPS#PSSAPSSTLQR	prot0001	p0000							Paramyosin (Antigen B) (AgB)					3.5	3.5	3.5	3.5	3.5	3.5	3.5	3.5	3.5	3.5	3.5	3.5	3.5	3.5	3.5	3.5	3.5	3.5	3.5	3.5	3.5	3.5	3.5	3.5	3.5	3.5	3.5	3.5	3.5	3.5	3.5	3.5	3.5
Phatr3_J49911	309329	49911	DRS#SSPGLVFEIK	prot0000	p0000						hypothetical protein						3.5	3.5	3.5	3.5	3.5	3.5	11.7079	11.4845	11.8719	11.2884	11.4173	11.0514	3.5	3.5	3.5	3.5	3.5	3.5	3.5	3.5	3.5	3.5	3.5	3.5	3.5	3.5	3.5	3.5	3.5	3.5	10.0093	9.92743	9.10063
Phatr3_J39477	304792	39477	DRS#TTPAATSTPAALAER	prot0001	p0000						hypothetical protein						3.5	3.5	3.5	3.5	3.5	3.5	3.5	3.5	3.5	3.5	3.5	3.5	3.5	3.5	3.5	3.5	3.5	3.5	3.5	3.5	3.5	3.5	3.5	3.5	3.5	3.5	3.5	3.5	3.5	3.5	3.5	3.5	3.5
Phatr3_J12366	306044	12366	DRS#YSPSPPGPR	prot1111	p0000	FOG: RRM domain	General function prediction only	POORLY CHARACTERIZED			hypothetical protein	Serine/arginine-rich SC35-like splicing factor SCL30A (At-SCL30A) (AtSCL30A) (SC35-like splicing factor 30A) (Serine/arginine-rich splicing factor 30A)					3.5	3.5	3.5	3.5	3.5	3.5	3.5	3.5	3.5	3.5	3.5	3.5	3.5	3.5	3.5	3.5	3.5	3.5	3.5	3.5	3.5	3.5	3.5	3.5	3.5	3.5	3.5	3.5	3.5	3.5	3.5	3.5	3.5
Phatr3_J50430	307542	50430	DS#SILLTAGTPSR	prot0011	p0000						hypothetical protein						3.5	3.5	3.5	3.5	3.5	3.5	3.5	3.5	3.5	3.5	3.5	3.5	3.5	3.5	3.5	3.5	3.5	3.5	3.5	3.5	3.5	3.5	3.5	3.5	13.3654	13.5065	12.0703	11.1675	12.653	12.9847	3.5	3.5	3.5
Phatr3_J50575	307562	50575	DS#SLRGPVDFDR	prot0001	p0000						hypothetical protein						3.5	3.5	3.5	3.5	3.5	3.5	3.5	3.5	3.5	3.5	3.5	3.5	3.5	3.5	3.5	3.5	3.5	3.5	3.5	3.5	3.5	3.5	3.5	3.5	3.5	3.5	3.5	3.5	3.5	3.5	3.5	3.5	3.5
Phatr3_EG00731	304218		DSGGITGVVLEPDS#PELR	prot1111	p1001	Dual-specificity tyrosine-phosphorylation regulated kinase	General function prediction only	POORLY CHARACTERIZED									12.6889	13.0408	11.9108	13.0825	12.575	12.1537	12.9352	13.5743	12.6189	13.3362	13.5823	12.4863	13.4047	12.82	12.7727	12.4106	12.5424	12.8065	12.2805	12.0445	11.9342	11.6567	12.2956	12.0184	3.5	3.5	3.5	3.5	3.5	3.5	3.5	3.5	3.5
Phatr3_Jdraft1656	306168	1656_bd	DSS#FGSEYAVDSVAVAR	prot1111	p0001	Cyclic nucleotide phosphodiesterase	Signal transduction mechanisms	CELLULAR PROCESSES AND SIGNALING			hypothetical protein		Nucleotide metabolism: Purine metabolism	cAMP phosphodiesterase			3.5	3.5	3.5	3.5	3.5	3.5	3.5	3.5	3.5	3.5	3.5	3.5	3.5	3.5	3.5	3.5	3.5	3.5	3.5	3.5	3.5	3.5	3.5	3.5	3.5	3.5	3.5	3.5	3.5	3.5	3.5	3.5	3.5
Phatr3_J34622	311734	34622	DSS#VSYLNR	prot0000	p0000						hypothetical protein						3.5	3.5	3.5	3.5	3.5	3.5	3.5	3.5	3.5	3.5	3.5	3.5	3.5	3.5	3.5	3.5	3.5	3.5	3.5	3.5	3.5	3.5	3.5	3.5	3.5	3.5	3.5	3.5	3.5	3.5	3.5	3.5	3.5
Phatr3_Jdraft1656	306168	1656_bd	DSSFGS#EYAVDSVAVAR	prot1111	p0000	Cyclic nucleotide phosphodiesterase	Signal transduction mechanisms	CELLULAR PROCESSES AND SIGNALING			hypothetical protein		Nucleotide metabolism: Purine metabolism	cAMP phosphodiesterase			3.5	3.5	3.5	3.5	3.5	3.5	3.5	3.5	3.5	3.5	3.5	3.5	3.5	3.5	3.5	3.5	3.5	3.5	3.5	3.5	3.5	3.5	3.5	3.5	3.5	3.5	3.5	3.5	3.5	3.5	3.5	3.5	3.5
Phatr3_J50430	307542	50430	DSSILLTAGT#PSR	prot0011	p0110						hypothetical protein						3.5	3.5	3.5	3.5	3.5	3.5	14.4135	14.2042	14.3827	13.816	14.0704	14.4543	13.9806	14.3328	15.2647	14.6969	14.8181	15.1076	13.5532	13.4509	14.2643	13.6346	14.3841	13.8363	13.3765	13.1252	13.5337	13.895	13.2071	13.4944	13.5245	13.3975	14.273
Phatr3_J45221	305907	45221	DSSPIEDEAES#YIHR	prot1111	p0001	Predicted mechanosensitive ion channel	Cell wall/membrane/envelope biogenesis	CELLULAR PROCESSES AND SIGNALING			hypothetical protein	Mechanosensitive ion channel protein 9 (Mechanosensitive channel of small conductance-like 9) (MscS-Like protein 9) (AtMSL9)					3.5	3.5	3.5	3.5	3.5	3.5	3.5	3.5	3.5	3.5	3.5	3.5	3.5	3.5	3.5	3.5	3.5	3.5	3.5	3.5	3.5	3.5	3.5	3.5	3.5	3.5	3.5	3.5	3.5	3.5	3.5	3.5	3.5
Phatr3_J33579	305543	33579	DSVGS#TLTLTSPTGR	prot0000	p0001						hypothetical protein						3.5	3.5	3.5	3.5	3.5	3.5	3.5	3.5	3.5	3.5	3.5	3.5	3.5	3.5	3.5	3.5	3.5	3.5	3.5	3.5	3.5	3.5	3.5	3.5	3.5	3.5	3.5	3.5	3.5	3.5	3.5	3.5	3.5
Phatr3_J23717	301158	23717	DT#KPGDEVNM*TGPAGK	prot1111	p0000	NADP/FAD dependent oxidoreductase	Energy production and conversion	METABOLISM	ferredoxin--NADP+ reductase [EC:1.18.1.2]	Photosynthesis	hypothetical protein; K02641 ferredoxin--NADP+ reductase [EC:1.18.1.2]	Ferredoxin--NADP reductase, embryo isozyme, chloroplastic (FNR) (EC 1.18.1.2)	Photosynthesis	Ferredoxin/NADP+ reductase	FNR (petH)	PET	3.5	3.5	3.5	3.5	3.5	3.5	3.5	3.5	3.5	3.5	3.5	3.5	13.1292	13.2504	12.889	13.158	12.172	3.5	3.5	3.5	3.5	3.5	3.5	3.5	3.5	3.5	3.5	3.5	3.5	3.5	3.5	3.5	3.5
Phatr3_J42689	310975	42689	DT#SPIQGR	prot1111	p0000						hypothetical protein						3.5	3.5	3.5	3.5	3.5	3.5	3.5	3.5	3.5	3.5	3.5	3.5	3.5	3.5	3.5	3.5	3.5	3.5	3.5	3.5	3.5	3.5	3.5	3.5	3.5	3.5	3.5	3.5	3.5	3.5	3.5	3.5	3.5
Phatr3_J36347	304204	36347	DT#YTFTKSEEIFAEAK	prot1111	p0100	Acetylornithine aminotransferase	Amino acid transport and metabolism	METABOLISM				Glutamate-1-semialdehyde 2,1-aminomutase, chloroplastic (GSA) (EC 5.4.3.8) (Glutamate-1-semialdehyde aminotransferase) (GSA-AT)	Porphyrin and chlorophyll metabolism	glutamate-1-semialdehyde aminotransferase		KOG Class Amino Acid	3.5	3.5	3.5	3.5	3.5	3.5	15.0383	3.5	14.7496	3.5	3.5	15.2044	3.5	3.5	3.5	3.5	3.5	3.5	3.5	3.5	3.5	3.5	3.5	3.5	13.7282	13.6649	15.6742	15.4421	14.5287	14.1906	3.5	3.5	3.5
Phatr3_J47648	300400	47648	DTFLAET#ASAAAK	prot1111	p0000						hypothetical protein						3.5	3.5	3.5	3.5	3.5	3.5	3.5	3.5	3.5	3.5	3.5	3.5	3.5	3.5	3.5	3.5	3.5	3.5	3.5	3.5	3.5	3.5	3.5	3.5	3.5	3.5	3.5	3.5	3.5	3.5	3.5	3.5	3.5
Phatr3_J47648	300400	47648	DTFLAETAS#AAAK	prot1111	p0001						hypothetical protein						10.4594	10.7349	10.6111	10.377	11.4252	10.6611	11.9277	12.0868	12.3025	12.4253	11.6743	10.8738	3.5	3.5	3.5	3.5	3.5	3.5	3.5	3.5	3.5	3.5	3.5	3.5	3.5	3.5	3.5	3.5	3.5	3.5	3.5	3.5	3.5
Phatr3_J50136	307341	50136	DTIANAVGRS#PR	prot1111	p1110	Heat shock transcription factor	Transcription	INFORMATION STORAGE AND PROCESSING			hypothetical protein						16.0763	15.2825	14.681	15.2179	15.4134	14.9551	15.8568	15.3931	15.3114	15.4843	15.3527	15.4691	15.0882	15.3055	16.1695	15.7363	16.4195	15.8396	14.0725	14.156	14.1801	14.1143	14.1363	13.8899	14.9331	14.1735	14.6728	13.528	14.8689	14.4565	14.5036	14.372	14.3878
Phatr3_J46601	308291	46601	DTNT#DDGASFFR	prot0001	p0001						hypothetical protein						3.5	3.5	3.5	3.5	3.5	3.5	3.5	3.5	3.5	3.5	3.5	3.5	3.5	3.5	3.5	3.5	3.5	3.5	3.5	3.5	3.5	3.5	3.5	3.5	3.5	3.5	3.5	3.5	3.5	3.5	3.5	3.5	3.5
Phatr3_J48985	309125	48985	DTS#SVDLGKER	prot1111	p0000	Phytoene/squalene synthetase	Lipid transport and metabolism	METABOLISM			hypothetical protein					KOG Class Lipid Metabolism	3.5	3.5	3.5	3.5	3.5	3.5	3.5	3.5	3.5	3.5	3.5	3.5	3.5	3.5	3.5	3.5	3.5	3.5	3.5	3.5	3.5	3.5	3.5	3.5	3.5	3.5	3.5	3.5	3.5	3.5	3.5	3.5	3.5
Phatr3_J46021	310158	46021	DTSEPEPS#SFHR	prot0001	p0000						hypothetical protein						3.5	3.5	3.5	3.5	3.5	3.5	3.5	3.5	3.5	3.5	3.5	3.5	3.5	3.5	3.5	3.5	3.5	3.5	3.5	3.5	3.5	3.5	3.5	3.5	3.5	3.5	3.5	3.5	3.5	3.5	3.5	3.5	3.5
Phatr3_J51291	307553	51291	DVALS#EEEVVHR	prot1111	p0001	40S ribosomal protein S20	Translation ribosomal structure and biogenesis	INFORMATION STORAGE AND PROCESSING	small subunit ribosomal protein S20e	Ribosome	hypothetical protein; K02969 small subunit ribosomal protein S20e	40S ribosomal protein S20 (S22)					3.5	3.5	3.5	3.5	3.5	3.5	3.5	3.5	3.5	3.5	3.5	3.5	3.5	3.5	3.5	3.5	3.5	3.5	3.5	3.5	3.5	3.5	3.5	3.5	3.5	3.5	3.5	3.5	3.5	3.5	3.5	3.5	3.5
Phatr3_J47544	302462	47544	DVFS#EEDVVSPK	prot0001	p0001						hypothetical protein						3.5	3.5	3.5	3.5	3.5	3.5	3.5	3.5	3.5	3.5	3.5	3.5	3.5	3.5	3.5	3.5	3.5	3.5	3.5	3.5	3.5	3.5	3.5	3.5	3.5	3.5	3.5	3.5	3.5	3.5	3.5	3.5	3.5
Phatr3_J30967	303217	30967	DVNGAGINS#SFAVHQDVSGK	prot0000	p0001				ketol-acid reductoisomerase [EC:1.1.1.86]	Valine leucine and isoleucine biosynthesis || Pantothenate and CoA biosynthesis	hypothetical protein	Ketol-acid reductoisomerase, chloroplastic (EC 1.1.1.86) (Acetohydroxy-acid reductoisomerase) (Alpha-keto-beta-hydroxylacyl reductoisomerase)	Amino acid metabolism: Valine, Leucine and Isoleucine biosynthesis	2,3-Dihydroxy-3-methylbutanoate:NADP+ oxidoreductase (isomerizing)	ketol-acid reductoisomerase	BCAA Synthesis mito	3.5	3.5	3.5	3.5	3.5	3.5	3.5	3.5	3.5	3.5	3.5	3.5	3.5	3.5	3.5	3.5	3.5	3.5	3.5	3.5	3.5	3.5	3.5	3.5	3.5	3.5	3.5	3.5	3.5	3.5	3.5	3.5	3.5
Phatr3_Jdraft348	304175	348_bd	DVNGAGINS#SFAVHQDVSGK	prot0000	p0001				ketol-acid reductoisomerase [EC:1.1.1.86]	Valine leucine and isoleucine biosynthesis || Pantothenate and CoA biosynthesis			Amino acid metabolism: Valine, Leucine and Isoleucine biosynthesis	2,3-Dihydroxy-3-methylbutanoate:NADP+ oxidoreductase (isomerizing)			3.5	3.5	3.5	3.5	3.5	3.5	3.5	3.5	3.5	3.5	3.5	3.5	3.5	3.5	3.5	3.5	3.5	3.5	3.5	3.5	3.5	3.5	3.5	3.5	3.5	3.5	3.5	3.5	3.5	3.5	3.5	3.5	3.5
Phatr3_J30967	303217	30967	DVNGAGINSS#FAVHQDVSGK	prot0000	p0000				ketol-acid reductoisomerase [EC:1.1.1.86]	Valine leucine and isoleucine biosynthesis || Pantothenate and CoA biosynthesis	hypothetical protein	Ketol-acid reductoisomerase, chloroplastic (EC 1.1.1.86) (Acetohydroxy-acid reductoisomerase) (Alpha-keto-beta-hydroxylacyl reductoisomerase)	Amino acid metabolism: Valine, Leucine and Isoleucine biosynthesis	2,3-Dihydroxy-3-methylbutanoate:NADP+ oxidoreductase (isomerizing)	ketol-acid reductoisomerase	BCAA Synthesis mito	3.5	3.5	3.5	3.5	3.5	3.5	3.5	3.5	3.5	3.5	3.5	3.5	3.5	3.5	3.5	3.5	3.5	3.5	3.5	3.5	3.5	3.5	3.5	3.5	3.5	3.5	3.5	3.5	3.5	3.5	3.5	3.5	3.5
Phatr3_Jdraft348	304175	348_bd	DVNGAGINSS#FAVHQDVSGK	prot0000	p0000				ketol-acid reductoisomerase [EC:1.1.1.86]	Valine leucine and isoleucine biosynthesis || Pantothenate and CoA biosynthesis			Amino acid metabolism: Valine, Leucine and Isoleucine biosynthesis	2,3-Dihydroxy-3-methylbutanoate:NADP+ oxidoreductase (isomerizing)			3.5	3.5	3.5	3.5	3.5	3.5	3.5	3.5	3.5	3.5	3.5	3.5	3.5	3.5	3.5	3.5	3.5	3.5	3.5	3.5	3.5	3.5	3.5	3.5	3.5	3.5	3.5	3.5	3.5	3.5	3.5	3.5	3.5
Phatr3_J10805	303581		DVVLS#LLGSGGSK	prot1111	p0000	Kinase A-anchor protein Neurobeachin and related BEACH and WD40 repeat proteins	Intracellular trafficking secretion and vesicular transport	CELLULAR PROCESSES AND SIGNALING			hypothetical protein						3.5	3.5	3.5	3.5	3.5	3.5	3.5	3.5	3.5	3.5	3.5	3.5	3.5	3.5	3.5	3.5	3.5	3.5	11.4576	11.2367	10.8165	11.2143	10.5986	11.0843	10.6089	11.7328	3.5	3.5	11.3193	10.5861	11.6142	10.9758	11.0476
Phatr3_J47861	306616	47861	DWTSDNT#RM*PVRPK	prot1111	p0000	PolyC-binding hnRNP-K protein HRB57A/hnRNP contains KH domain	RNA processing and modification	INFORMATION STORAGE AND PROCESSING			hypothetical protein						3.5	3.5	3.5	3.5	3.5	3.5	3.5	3.5	3.5	3.5	3.5	3.5	13.933	13.3864	13.2973	13.545	12.9895	13.4113	3.5	3.5	3.5	3.5	3.5	3.5	3.5	3.5	3.5	3.5	3.5	3.5	3.5	3.5	3.5
Phatr3_J45990	308026	45990	DY#AIHESPIR	prot1111	p0000						hypothetical protein						3.5	3.5	3.5	3.5	3.5	3.5	3.5	3.5	3.5	3.5	3.5	3.5	3.5	3.5	3.5	3.5	3.5	3.5	3.5	3.5	3.5	3.5	3.5	3.5	3.5	3.5	3.5	3.5	3.5	3.5	3.5	3.5	3.5
Phatr3_J48634	308783	48634	DYQLNQS#GPLVR	prot0001	p1110	Putative Zn-finger protein	General function prediction only	POORLY CHARACTERIZED			hypothetical protein	Protein SIP5					13.54	13.0832	13.7653	12.6431	13.2164	12.9366	13.2799	12.8233	13.273	12.7467	13.2963	13.4904	13.1445	13.1624	13.1493	12.9745	13.2995	12.9	13.9488	14.0293	13.6862	13.1338	13.7457	13.5043	14.2683	13.5697	13.7668	13.7749	13.6174	14.3255	13.6406	13.5925	13.5113
Phatr3_J45689	301866	45689	DYSDAIVPHNPS#GEDNPYPVGSSER	prot1111	p0001						hypothetical protein						3.5	3.5	3.5	3.5	3.5	3.5	3.5	3.5	3.5	3.5	3.5	3.5	3.5	3.5	3.5	3.5	3.5	3.5	3.5	3.5	3.5	3.5	3.5	3.5	3.5	3.5	3.5	3.5	3.5	3.5	3.5	3.5	3.5
Phatr3_J44798	309866	44798	DYVSAS#LIQHSLAR	prot0000	p0110						hypothetical protein						11.3314	13.0318	13.4392	12.718	12.359	11.5999	11.7574	12.3246	12.6613	12.2697	12.0731	11.8919	12.8227	12.4827	12.7741	13.057	12.6386	13.0444	3.5	3.5	3.5	3.5	3.5	3.5	11.8859	12.5392	12.317	11.7247	12.5337	12.5197	12.1841	12.2456	12.7709
Phatr3_J8706	300815	8706	DYYAAGS#SELATETPVTVQR	prot0111	p0001	Fructose-6-phosphate 2-kinase/fructose-26-biphosphatase	Carbohydrate transport and metabolism	METABOLISM			hypothetical protein				Phatr3_J8706 - P2FK/F2BP cyto (inactivated phosphatase)	Glycolysis/Gluconeogenesis	3.5	3.5	3.5	3.5	3.5	3.5	3.5	3.5	3.5	3.5	3.5	3.5	3.5	3.5	3.5	3.5	3.5	3.5	3.5	3.5	3.5	3.5	3.5	3.5	3.5	3.5	3.5	3.5	3.5	3.5	3.5	3.5	3.5
Phatr3_J46138	301978	46138	EAASPS#PAEM*ESSGSSSK	prot0000	p0001						hypothetical protein						3.5	3.5	3.5	3.5	3.5	3.5	3.5	3.5	3.5	3.5	3.5	3.5	3.5	3.5	3.5	3.5	3.5	3.5	3.5	3.5	3.5	3.5	3.5	3.5	3.5	3.5	3.5	3.5	3.5	3.5	3.5	3.5	3.5
Phatr3_J54229	307714	54229	EALAVTSDSHS#PAQSR	prot0000	p0000	Rho GTPase effector BNI1 and related formins	Signal transduction mechanisms	CELLULAR PROCESSES AND SIGNALING			formin homology 2 containing protein						3.5	3.5	3.5	3.5	3.5	3.5	3.5	3.5	3.5	3.5	3.5	3.5	3.5	3.5	3.5	3.5	3.5	3.5	3.5	3.5	3.5	3.5	3.5	3.5	3.5	3.5	3.5	3.5	3.5	3.5	3.5	3.5	3.5
Phatr3_J47936	306575	47936	EART#SPPTAPTGAATESTVSSPSVPK	prot1111	p0000	Microtubule-associated protein	Cytoskeleton	CELLULAR PROCESSES AND SIGNALING			hypothetical protein	Protein MOR1 (Protein GEM1) (Protein MICROTUBULE ORGANIZATION 1)					3.5	3.5	3.5	3.5	3.5	3.5	3.5	3.5	3.5	3.5	3.5	3.5	3.5	3.5	3.5	3.5	3.5	3.5	3.5	3.5	3.5	3.5	3.5	3.5	3.5	3.5	3.5	3.5	3.5	3.5	3.5	3.5	3.5
Phatr3_J54855	306638	54855	EAS#GIQDKTQESLM*NTR	prot1111	p0000						hypothetical protein						3.5	3.5	3.5	3.5	3.5	3.5	3.5	3.5	3.5	3.5	3.5	3.5	3.5	3.5	3.5	3.5	3.5	3.5	3.5	3.5	3.5	3.5	3.5	3.5	3.5	3.5	3.5	3.5	3.5	3.5	3.5	3.5	3.5
Phatr3_J37202	304363	37202	EAS#IHSLQQSK	prot0001	p0000						hypothetical protein						3.5	3.5	3.5	3.5	3.5	3.5	3.5	3.5	3.5	3.5	3.5	3.5	3.5	3.5	3.5	3.5	3.5	3.5	3.5	3.5	3.5	3.5	3.5	3.5	3.5	3.5	3.5	3.5	3.5	3.5	3.5	3.5	3.5
Phatr3_J42488	300857	42488	EAS#IVEGSENDR	prot0001	p0001						hypothetical protein						3.5	3.5	3.5	3.5	3.5	3.5	3.5	3.5	3.5	3.5	3.5	3.5	3.5	3.5	3.5	3.5	3.5	3.5	3.5	3.5	3.5	3.5	3.5	3.5	3.5	3.5	3.5	3.5	3.5	3.5	3.5	3.5	3.5
Phatr3_J8737	304904		EAS#PSFLGM*DSPR	prot0001	p0000	HMG box-containing protein	General function prediction only	POORLY CHARACTERIZED			hypothetical protein						3.5	3.5	3.5	3.5	3.5	3.5	3.5	3.5	3.5	3.5	3.5	3.5	3.5	3.5	3.5	3.5	3.5	3.5	3.5	3.5	3.5	3.5	3.5	3.5	3.5	3.5	3.5	3.5	3.5	3.5	3.5	3.5	3.5
Phatr3_J47937	308647	47937	EAS#QSLLKTPVK	prot0001	p0110						hypothetical protein						3.5	3.5	3.5	3.5	3.5	3.5	15.6609	13.8223	13.2323	13.6019	13.2192	15.5831	14.5239	14.621	13.3922	13.2032	12.7893	13.966	13.5646	14.0804	13.8323	14.1614	14.2379	14.1195	14.17	13.9088	15.1214	15.0994	14.276	14.2426	12.7581	12.6022	12.6506
Phatr3_J47937	308647	47937	EASQS#LLKTPVK	prot0001	p1000						hypothetical protein						13.6981	14.1135	13.6977	13.3344	14.0202	12.9609	15.2335	13.9665	13.9736	3.5	13.8298	14.655	14.1784	14.1657	13.4146	12.9697	13.0989	13.5296	14.2101	13.2106	14.2259	13.1	13.8815	13.6078	3.5	3.5	3.5	3.5	3.5	3.5	3.5	3.5	3.5
Phatr3_J47937	308647	47937	EASQSLLKT#PVK	prot0001	p0000						hypothetical protein						3.5	3.5	3.5	3.5	3.5	3.5	12.9676	12.8322	13.5298	12.7778	13.5433	13.0615	11.6938	12.0014	12.3754	11.5488	12.1661	11.3814	3.5	3.5	3.5	3.5	3.5	3.5	3.5	3.5	3.5	3.5	3.5	3.5	3.5	3.5	3.5
Phatr3_J42650	311029	42650	EATIPILSPM*LYS#PTR	prot1111	p0000						hypothetical protein						11.6422	11.6918	11.747	11.2058	12.035	11.4062	3.5	3.5	3.5	3.5	3.5	3.5	3.5	3.5	3.5	3.5	3.5	3.5	3.5	3.5	3.5	3.5	3.5	3.5	3.5	3.5	3.5	3.5	3.5	3.5	3.5	3.5	3.5
Phatr3_J43954	307682	43954	EATSGKQEPSVSSYST#SPTR	prot1111	p0001						hypothetical protein						3.5	3.5	3.5	3.5	3.5	3.5	3.5	3.5	3.5	3.5	3.5	3.5	3.5	3.5	3.5	3.5	3.5	3.5	3.5	3.5	3.5	3.5	3.5	3.5	3.5	3.5	3.5	3.5	3.5	3.5	3.5	3.5	3.5
Phatr3_J12155	311924	12155	EAVGLS#KK	prot1111	p0000	Dehydrogenases with different specificities (related to short-chain alcohol dehydrogenases)	Secondary metabolites biosynthesis transport and catabolism	METABOLISM				Protochlorophyllide reductase A, chloroplastic (PCR A) (EC 1.3.1.33) (NADPH-protochlorophyllide oxidoreductase A) (POR A)	Porphyrin and chlorophyll metabolism	Divinylprotochlorophyllide oxidoreductase (light-dependent)			3.5	3.5	3.5	3.5	3.5	3.5	3.5	3.5	3.5	3.5	3.5	3.5	3.5	3.5	3.5	3.5	3.5	3.5	3.5	3.5	3.5	3.5	3.5	3.5	3.5	3.5	3.5	3.5	3.5	3.5	3.5	3.5	3.5
Phatr3_J47192	304339	47192	EAVGS#SLSVAR	prot1111	p0100						hypothetical protein	Putative clathrin assembly protein At1g14910					3.5	3.5	3.5	3.5	3.5	3.5	13.5248	13.4642	13.2391	14.0031	3.5	13.5484	13.7732	13.3318	13.3446	13.6602	13.494	12.9809	3.5	3.5	3.5	3.5	3.5	3.5	16.0882	16.2644	15.6717	15.5316	15.9489	15.9448	3.5	3.5	3.5
Phatr3_J47192	304339	47192	EAVGSS#LSVAR	prot1111	p1010						hypothetical protein	Putative clathrin assembly protein At1g14910					14.2757	16.035	15.305	15.6696	14.6446	14.8007	3.5	3.5	3.5	3.5	3.5	3.5	14.3226	15.0032	16.7023	16.1102	13.8578	16.4393	14.9403	16.5894	15.8748	14.7036	16.3061	16.3285	3.5	3.5	3.5	3.5	3.5	3.5	16.1185	16.6045	15.1712
Phatr3_J42442	304957	42442	EAVLSTDTFNS#SYGEASK	prot1111	p0001	Synaptic vesicle protein EHS-1 and related EH domain proteins	Signal transduction mechanisms	CELLULAR PROCESSES AND SIGNALING			hypothetical protein						3.5	3.5	3.5	3.5	3.5	3.5	3.5	3.5	3.5	3.5	3.5	3.5	3.5	3.5	3.5	3.5	3.5	3.5	13.7148	12.0887	12.8862	3.5	13.1478	12.6622	13.0197	12.9421	12.6314	11.6681	12.7252	13.0052	13.082	14.03	3.5
Phatr3_J10362	305517	10362	EAVTGQGVPVS#PNSQR	prot1111	p1110	Predicted alpha/beta hydrolase BEM46	General function prediction only	POORLY CHARACTERIZED			hypothetical protein; K06889	Alpha/beta hydrolase domain-containing protein 13 (Abhydrolase domain-containing protein 13) (EC 3.-.-.-)					11.8963	11.8112	3.5	11.86	12.1781	12.3668	12.3632	3.5	3.5	3.5	3.5	13.1204	12.8846	12.6894	13.885	13.8751	13.9034	13.0811	13.0788	12.7944	12.0138	13.682	12.4229	12.8183	13.4095	12.5119	12.3694	13.2174	13.1296	12.7825	13.1916	13.279	13.0126
Phatr3_EG00979	303931		EDGEPVSAPTPAQS#TK	prot1111	p0001												3.5	3.5	3.5	3.5	3.5	3.5	3.5	3.5	3.5	3.5	3.5	3.5	3.5	3.5	3.5	3.5	3.5	3.5	3.5	3.5	3.5	3.5	3.5	3.5	3.5	3.5	3.5	3.5	3.5	3.5	3.5	3.5	3.5
Phatr3_J43760	309502	43760	EDS#PS#TPPEVNR	prot1111	p0001						hypothetical protein						3.5	3.5	3.5	3.5	3.5	3.5	3.5	3.5	3.5	3.5	3.5	3.5	3.5	3.5	3.5	3.5	3.5	3.5	3.5	3.5	3.5	3.5	3.5	3.5	3.5	3.5	3.5	3.5	3.5	3.5	3.5	3.5	3.5
Phatr3_J43760	309502	43760	EDS#PSTPPEVNR	prot1111	p0001						hypothetical protein						3.5	3.5	3.5	3.5	3.5	3.5	3.5	3.5	3.5	3.5	3.5	3.5	3.5	3.5	3.5	3.5	3.5	3.5	3.5	3.5	3.5	3.5	3.5	3.5	3.5	3.5	3.5	3.5	3.5	3.5	3.5	3.5	3.5
Phatr3_J43760	309502	43760	EDSPST#PPEVNR	prot1111	p0000						hypothetical protein						3.5	3.5	3.5	3.5	3.5	3.5	3.5	3.5	3.5	3.5	3.5	3.5	3.5	3.5	3.5	3.5	3.5	3.5	3.5	3.5	3.5	3.5	3.5	3.5	3.5	3.5	3.5	3.5	3.5	3.5	3.5	3.5	3.5
Phatr3_J49974	309319	49974	EES#FNPEDPFSPNLK	prot1111	p1000						hypothetical protein						11.2418	11.7583	11.5757	11.6329	11.6727	11.3383	11.2166	11.4947	11.5235	3.5	11.2935	11.6724	3.5	3.5	3.5	3.5	3.5	3.5	11.5462	9.72722	10.2326	9.21793	10.8478	10.2348	3.5	3.5	3.5	3.5	3.5	3.5	11.3685	10.9164	10.6551
Phatr3_J45794	301946	45794	EFS#STQDRSPASSANTDDR	prot0001	p0000						hypothetical protein						3.5	3.5	3.5	3.5	3.5	3.5	3.5	3.5	3.5	3.5	3.5	3.5	3.5	3.5	3.5	3.5	3.5	3.5	3.5	3.5	3.5	3.5	3.5	3.5	3.5	3.5	3.5	3.5	3.5	3.5	3.5	3.5	3.5
Phatr3_J44848	311757	44848	EFSSSRS#LDPEATPITR	prot0001	p0000						hypothetical protein						3.5	3.5	3.5	3.5	3.5	3.5	3.5	3.5	3.5	3.5	3.5	3.5	3.5	3.5	3.5	3.5	3.5	3.5	3.5	3.5	3.5	3.5	3.5	3.5	3.5	3.5	3.5	3.5	3.5	3.5	3.5	3.5	3.5
Phatr3_EG00161	303235		EFVPADQIRLS#FGSK	prot0111	p1110	Ubiquitin and ubiquitin-like proteins	Posttranslational modification protein turnover chaperones	CELLULAR PROCESSES AND SIGNALING				Ubiquitin-60S ribosomal protein L40 [Cleaved into: Ubiquitin; 60S ribosomal protein L40 (CEP52)]					12.5882	12.7938	12.3986	12.426	12.311	12.0747	12.4908	12.9125	12.2735	12.4483	12.6462	11.8284	13.235	13.766	11.7722	13.1187	13.5268	13.3553	13.9828	12.7883	13.297	12.7126	12.2881	12.4664	12.6011	14.2392	14.4401	13.1607	13.8936	13.8642	11.9453	14.523	14.4857
Phatr3_J49989	303189	49989	EGAPS#RAESFYSR	prot1111	p0000	FOG: Leucine rich repeat	General function prediction only	POORLY CHARACTERIZED			hypothetical protein						3.5	3.5	3.5	3.5	3.5	3.5	3.5	3.5	3.5	3.5	3.5	3.5	3.5	3.5	3.5	3.5	3.5	3.5	3.5	3.5	3.5	3.5	3.5	3.5	3.5	3.5	3.5	3.5	3.5	3.5	3.5	3.5	3.5
Phatr3_J49989	303189	49989	EGAPSRAES#FYSR	prot1111	p0000	FOG: Leucine rich repeat	General function prediction only	POORLY CHARACTERIZED			hypothetical protein						3.5	3.5	3.5	3.5	3.5	3.5	3.5	3.5	3.5	3.5	3.5	3.5	14.5946	14.3606	14.6211	14.4182	14.8276	14.0147	3.5	3.5	3.5	3.5	3.5	3.5	15.3357	14.9273	15.0993	14.5073	14.7116	14.8837	3.5	3.5	3.5
Phatr3_J47573	304503	47573	EGAVTPETETGS#VYSVAGGTIK	prot1111	p0000						hypothetical protein						3.5	3.5	3.5	3.5	3.5	3.5	3.5	3.5	3.5	3.5	3.5	3.5	3.5	3.5	3.5	3.5	3.5	3.5	3.5	3.5	3.5	3.5	3.5	3.5	3.5	3.5	3.5	3.5	3.5	3.5	3.5	3.5	3.5
Phatr3_J47573	304503	47573	EGAVTPETETGSVY#SVAGGTIK	prot1111	p0000						hypothetical protein						3.5	3.5	3.5	3.5	3.5	3.5	3.5	3.5	3.5	3.5	3.5	3.5	3.5	3.5	3.5	3.5	3.5	3.5	3.5	3.5	3.5	3.5	3.5	3.5	3.5	3.5	3.5	3.5	3.5	3.5	3.5	3.5	3.5
Phatr3_J54983	311070	54983	EGDTPAAS#VIAQAK	prot1111	p0000	Sulfite oxidase molybdopterin-binding component	Energy production and conversion	METABOLISM			hypothetical protein	Nitrate reductase [NADH] (NR) (EC 1.7.1.1)	Nitrogen metabolism	Nitrate reductase (NADH)	NR	Nitrogen Assimilation	12.6048	12.2096	12.0533	11.888	11.613	12.2368	12.2496	12.4681	11.8006	12.8242	12.7449	12.6311	3.5	3.5	3.5	3.5	3.5	3.5	3.5	3.5	3.5	3.5	3.5	3.5	3.5	3.5	3.5	3.5	3.5	3.5	3.5	3.5	3.5
Phatr3_EG02308	308044		EGEADTTVS#DEDHESPVTHSR	prot1101	p0000	SNF2 family DNA-dependent ATPase	General function prediction only	POORLY CHARACTERIZED	E1A-binding protein p400 [EC:3.6.4.-]		hypothetical protein	Protein PHOTOPERIOD-INDEPENDENT EARLY FLOWERING 1 (EC 3.6.4.12) (Independent early flowering 1 protein) (Protein CHROMATIN REMODELING 13) (AtCHR13)					3.5	3.5	3.5	3.5	3.5	3.5	3.5	3.5	3.5	3.5	3.5	3.5	3.5	3.5	3.5	3.5	3.5	3.5	3.5	3.5	3.5	3.5	3.5	3.5	3.5	3.5	3.5	3.5	3.5	3.5	3.5	3.5	3.5
Phatr3_J48809	308901	48809	EGGHANGSANAVHFS#LR	prot1110	p0000						hypothetical protein						3.5	3.5	3.5	3.5	3.5	3.5	13.8071	13.4359	13.0818	12.4921	13.5004	13.3159	3.5	3.5	3.5	3.5	3.5	3.5	3.5	3.5	3.5	3.5	3.5	3.5	3.5	3.5	3.5	3.5	3.5	3.5	3.5	3.5	3.5
Phatr3_J47571	308616	47571	EGGVTPETETGS#VYSVAGGTIK	prot1111	p0000						hypothetical protein						3.5	3.5	3.5	3.5	3.5	3.5	3.5	3.5	3.5	3.5	3.5	3.5	3.5	3.5	3.5	3.5	3.5	3.5	3.5	3.5	3.5	3.5	3.5	3.5	3.5	3.5	3.5	3.5	3.5	3.5	3.5	3.5	3.5
Phatr3_J47860	304589	47860	EGLFEEFHAS#PSR	prot0001	p0000						hypothetical protein						3.5	3.5	3.5	3.5	3.5	3.5	12.792	12.9291	13.2494	12.8565	13.0387	12.713	3.5	3.5	3.5	3.5	3.5	3.5	3.5	3.5	3.5	3.5	3.5	3.5	3.5	3.5	3.5	3.5	3.5	3.5	3.5	3.5	3.5
Phatr3_J47860	304589	47860	EGLFEEFHAS#PSREK	prot0001	p0010						hypothetical protein						3.5	3.5	3.5	3.5	3.5	3.5	12.9116	12.885	13.1167	12.4952	13.0174	12.9131	11.6031	13.0529	12.6913	12.9577	12.7414	12.9118	3.5	3.5	3.5	3.5	3.5	3.5	3.5	3.5	3.5	3.5	3.5	3.5	11.017	11.4083	11.1454
Phatr3_J18194	303332		EGPTVEAVS#PVDLETDPAVK	prot0111	p0001	Spliceosomal protein FBP11/Splicing factor PRP40	RNA processing and modification	INFORMATION STORAGE AND PROCESSING	negative elongation factor C/D		hypothetical protein	Negative elongation factor C/D (NELF-C/D) (TH1-like protein)					3.5	3.5	3.5	3.5	3.5	3.5	3.5	3.5	3.5	3.5	3.5	3.5	3.5	3.5	3.5	3.5	3.5	3.5	3.5	3.5	3.5	3.5	3.5	3.5	3.5	3.5	3.5	3.5	3.5	3.5	3.5	3.5	3.5
Phatr3_J46819	302256	46819	EGS#LYNVNPSNM*WM*SAR	prot0000	p0000						hypothetical protein						3.5	3.5	3.5	3.5	3.5	3.5	3.5	3.5	3.5	3.5	3.5	3.5	3.5	3.5	3.5	3.5	3.5	3.5	3.5	3.5	3.5	3.5	3.5	3.5	3.5	3.5	3.5	3.5	3.5	3.5	10.2081	11.0618	10.4399
Phatr3_J46819	302256	46819	EGS#LYNVNPSNMWM*S#AR	prot0000	p0000						hypothetical protein						3.5	3.5	3.5	3.5	3.5	3.5	3.5	3.5	3.5	3.5	3.5	3.5	3.5	3.5	3.5	3.5	3.5	3.5	3.5	3.5	3.5	3.5	3.5	3.5	3.5	3.5	3.5	3.5	3.5	3.5	3.5	3.5	3.5
Phatr3_J47936	306575	47936	EGS#PGVTTASEK	prot1111	p0001	Microtubule-associated protein	Cytoskeleton	CELLULAR PROCESSES AND SIGNALING			hypothetical protein	Protein MOR1 (Protein GEM1) (Protein MICROTUBULE ORGANIZATION 1)					3.5	3.5	3.5	3.5	3.5	3.5	3.5	3.5	3.5	3.5	3.5	3.5	3.5	3.5	3.5	3.5	3.5	3.5	3.5	3.5	3.5	3.5	3.5	3.5	3.5	3.5	3.5	3.5	3.5	3.5	3.5	3.5	3.5
Phatr3_J47256	308532	47256	EGS#VSESSDHVTVGGR	prot0111	p0000	GATA-4/5/6 transcription factors	Transcription	INFORMATION STORAGE AND PROCESSING			hypothetical protein						3.5	3.5	3.5	3.5	3.5	3.5	3.5	3.5	3.5	3.5	3.5	3.5	3.5	3.5	3.5	3.5	3.5	3.5	3.5	3.5	3.5	3.5	3.5	3.5	3.5	3.5	3.5	3.5	3.5	3.5	3.5	3.5	3.5
Phatr3_J46764	310365	46764	EGSTSAYIS#DEADTLHDASSTSR	prot0000	p0001	Predicted RNA binding protein contains G-patch domain	RNA processing and modification	INFORMATION STORAGE AND PROCESSING	G patch domain-containing protein 1		hypothetical protein; K13123 G patch domain-containing protein 1	G patch domain-containing protein TGH homolog (Protein TOUGH homolog)					3.5	3.5	3.5	3.5	3.5	3.5	3.5	3.5	3.5	3.5	3.5	3.5	3.5	3.5	3.5	3.5	3.5	3.5	3.5	3.5	3.5	3.5	3.5	3.5	3.5	3.5	3.5	3.5	3.5	3.5	3.5	3.5	3.5
Phatr3_EG02390	307697	44467	EGYGS#DTPAANEDVILSK	prot1111	p0000						hypothetical protein						3.5	3.5	3.5	3.5	3.5	3.5	3.5	3.5	3.5	3.5	3.5	3.5	3.5	3.5	3.5	3.5	3.5	3.5	3.5	3.5	3.5	3.5	3.5	3.5	3.5	3.5	3.5	3.5	3.5	3.5	3.5	3.5	3.5
Phatr3_J41721	309494	41721	EIS#LRDPEENVGAR	prot1111	p0000	Mitochondrial chaperonin Cpn60/Hsp60p	Posttranslational modification protein turnover chaperones	CELLULAR PROCESSES AND SIGNALING	chaperonin GroEL	RNA degradation || Type I diabetes mellitus || Legionellosis || Tuberculosis	CPN60_2; nuclear-encoded-like protein of chloroplast gro; K04077 chaperonin GroEL						3.5	3.5	3.5	3.5	3.5	3.5	3.5	3.5	3.5	3.5	3.5	3.5	3.5	3.5	3.5	3.5	3.5	3.5	3.5	3.5	3.5	3.5	3.5	3.5	3.5	3.5	3.5	3.5	3.5	3.5	3.5	3.5	3.5
Phatr3_J47917	306600	47917	EKIPEGLTSP*FY#AGSQR	prot1111	p0000	Predicted Ca2+-dependent phospholipid-binding protein	General function prediction only	POORLY CHARACTERIZED			hypothetical protein	C2 domain-containing protein 5 (138 kDa C2 domain-containing phosphoprotein)					3.5	3.5	3.5	3.5	3.5	3.5	3.5	3.5	3.5	3.5	3.5	3.5	3.5	3.5	3.5	3.5	3.5	3.5	11.8649	11.4382	10.8232	10.9963	11.4721	11.9418	3.5	3.5	3.5	3.5	3.5	3.5	3.5	3.5	3.5
Phatr3_J10319	309654	10319	EKPSASDSSFS#LTNLFAK	prot1111	p0000	N-arginine dibasic convertase NRD1 and related Zn2+-dependent endopeptidases insulinase superfamily	Posttranslational modification protein turnover chaperones	CELLULAR PROCESSES AND SIGNALING			hypothetical protein	Probable zinc protease PqqL (EC 3.4.24.-)					3.5	3.5	3.5	3.5	3.5	3.5	3.5	3.5	3.5	3.5	3.5	3.5	3.5	3.5	3.5	3.5	3.5	3.5	11.482	12.8783	10.6097	12.4822	12.9224	13.143	3.5	3.5	3.5	3.5	3.5	3.5	3.5	3.5	3.5
Phatr3_J45135	305870	45135	EKRYDP*FPDLAKDYES#AK	prot1111	p0000						hypothetical protein						10.9414	11.4976	11.2599	3.5	10.6724	10.4189	3.5	3.5	3.5	3.5	3.5	3.5	3.5	3.5	3.5	3.5	3.5	3.5	3.5	3.5	3.5	3.5	3.5	3.5	3.5	3.5	3.5	3.5	3.5	3.5	3.5	3.5	3.5
Phatr3_J25067	300894	25067	ELATS#SISHASVR	prot1111	p0000	Ca2+/calmodulin-dependent protein kinase EF-Hand protein superfamily	Signal transduction mechanisms	CELLULAR PROCESSES AND SIGNALING	calcium-dependent protein kinase [EC:2.7.11.1]	Plant-pathogen interaction || Toxoplasmosis	hypothetical protein; K13412 calcium-dependent protein kinase [EC:2.7.11.1]	Calcium-dependent protein kinase 17 (EC 2.7.11.1)					3.5	3.5	3.5	3.5	3.5	3.5	3.5	3.5	3.5	3.5	3.5	3.5	3.5	3.5	3.5	3.5	3.5	3.5	3.5	3.5	3.5	3.5	3.5	3.5	3.5	3.5	3.5	3.5	3.5	3.5	3.5	3.5	3.5
Phatr3_J42276	309159	42276	ELEPLRPLT#M*SILSER	prot1111	p0100	Oxoprolinase	Amino acid transport and metabolism	METABOLISM	5-oxoprolinase (ATP-hydrolysing) [EC:3.5.2.9]	Glutathione metabolism	hypothetical protein; K01469 5-oxoprolinase (ATP-hydrolysing) [EC:3.5.2.9]	5-oxoprolinase (EC 3.5.2.9) (5-oxo-L-prolinase) (5-OPase) (Protein OXOPROLINASE 1) (Pyroglutamase)				KOG Class Amino Acid	3.5	3.5	3.5	3.5	3.5	3.5	11.5345	12.6909	12.9946	13.284	10.8295	11.5577	3.5	3.5	3.5	3.5	3.5	3.5	11.5637	12.3561	11.3111	11.4881	12.2642	12.313	14.6657	15.1921	14.9194	15.8689	14.8711	15.1663	3.5	3.5	3.5
Phatr3_J51279	305344	51279	ELS#HPNIVDLK	prot1111	p0000	Protein kinase PCTAIRE and related kinases	General function prediction only	POORLY CHARACTERIZED	cyclin-dependent kinase 1 [EC:2.7.11.22 2.7.11.23]	Cell cycle || Oocyte meiosis || p53 signaling pathway || Gap junction || Progesterone-mediated oocyte maturation || Herpes simplex infection || Epstein-Barr virus infection || Viral carcinogenesis	CDKA2; hypothetical protein; K02087 cyclin-dependent kinase 1 [EC:2.7.11.22]						3.5	3.5	3.5	3.5	3.5	3.5	3.5	3.5	3.5	3.5	3.5	3.5	3.5	3.5	3.5	3.5	3.5	3.5	3.5	3.5	3.5	3.5	3.5	3.5	3.5	3.5	3.5	3.5	3.5	3.5	3.5	3.5	3.5
Phatr3_EG00327	307129		ELVLQAS#M*AQR	prot1111	p0000												3.5	3.5	3.5	3.5	3.5	3.5	3.5	3.5	3.5	3.5	3.5	3.5	3.5	3.5	3.5	3.5	3.5	3.5	3.5	3.5	3.5	3.5	3.5	3.5	12.1685	11.9272	12.0952	11.9119	11.8297	11.9501	3.5	3.5	3.5
Phatr3_J52368	302587	52368	ENISSGAS#AISSASNQK	prot1111	p0001	P-type ATPase	General function prediction only	POORLY CHARACTERIZED	phospholipid-transporting ATPase [EC:3.6.3.1]		ATPase-P4; P4 P type ATPase; K14802 phospholipid-transporting ATPase [EC:3.6.3.1]	Phospholipid-transporting ATPase 3 (AtALA3) (EC 3.6.3.1) (Aminophospholipid ATPase 3) (Aminophospholipid flippase 3) (Protein IRREGULAR TRICHOME BRANCH 2)					3.5	3.5	3.5	3.5	3.5	3.5	3.5	3.5	3.5	3.5	3.5	3.5	3.5	3.5	3.5	3.5	3.5	3.5	3.5	3.5	3.5	3.5	3.5	3.5	3.5	3.5	3.5	3.5	3.5	3.5	3.5	3.5	3.5
Phatr3_J43835	301474	43835	ENM*AASS#VSDEFGAK	prot1111	p0001	GYF domain containing proteins	General function prediction only	POORLY CHARACTERIZED			hypothetical protein	PERQ amino acid-rich with GYF domain-containing protein 2 (Trinucleotide repeat-containing gene 15 protein)					3.5	3.5	3.5	3.5	3.5	3.5	3.5	3.5	3.5	3.5	3.5	3.5	3.5	3.5	3.5	3.5	3.5	3.5	3.5	3.5	3.5	3.5	3.5	3.5	3.5	3.5	3.5	3.5	3.5	3.5	3.5	3.5	3.5
Phatr3_J1103	306365	1103	ENS#LITSSISSVDSR	prot1111	p0010	Ca2+/calmodulin-dependent protein kinase EF-Hand protein superfamily	Signal transduction mechanisms	CELLULAR PROCESSES AND SIGNALING			hypothetical protein						11.8668	11.742	11.4216	11.9679	11.8765	12.2416	12.5731	12.1173	12.9796	12.9315	15.0594	12.5373	12.5711	12.5938	13.0344	12.6668	13.122	13.5422	3.5	3.5	3.5	3.5	3.5	3.5	3.5	3.5	3.5	3.5	3.5	3.5	9.98158	10.335	11.0878
Phatr3_J47183	302334	47183	ENS#PLM*QLLK	prot0000	p0010						hypothetical protein						3.5	3.5	3.5	3.5	3.5	3.5	11.467	11.9239	12.6833	11.8996	11.7699	11.7064	11.2325	11.6622	11.5565	11.5077	11.586	11.2066	3.5	3.5	3.5	3.5	3.5	3.5	3.5	3.5	3.5	3.5	3.5	3.5	11.339	11.3915	11.2392
Phatr3_J15207	310788	15207	EPT#SPDNQTNIPEDASFPER	prot0001	p0000	Predicted NUDIX hydrolase FGF-2 and related proteins	Signal transduction mechanisms	CELLULAR PROCESSES AND SIGNALING			hypothetical protein	Nudix hydrolase 8 (AtNUDT8) (EC 3.6.1.-)					3.5	3.5	3.5	3.5	3.5	3.5	3.5	3.5	3.5	3.5	3.5	3.5	3.5	3.5	3.5	3.5	3.5	3.5	3.5	3.5	3.5	3.5	3.5	3.5	3.5	3.5	3.5	3.5	3.5	3.5	3.5	3.5	3.5
Phatr3_J1785	306978	1785	EQDANS#M*DVTELER	prot1111	p0001	Histone acetyltransferase complex SAGA/ADA subunit ADA2	Chromatin structure and dynamics	INFORMATION STORAGE AND PROCESSING	transcriptional adapter 2-alpha		hypothetical protein; K11314 transcriptional adapter 2-alpha	Transcriptional adapter ADA2					3.5	3.5	3.5	3.5	3.5	3.5	3.5	3.5	3.5	3.5	3.5	3.5	3.5	3.5	3.5	3.5	3.5	3.5	3.5	3.5	3.5	3.5	3.5	3.5	3.5	3.5	3.5	3.5	3.5	3.5	3.5	3.5	3.5
Phatr3_J33756	305704	33756	EQPGQQESS#SSVALQM*R	prot0111	p0000	Phytoene/squalene synthetase	Lipid transport and metabolism	METABOLISM			hypothetical protein	NADH dehydrogenase (ubiquinone) complex I, assembly factor 6 (Putative phytoene synthase)				KOG Class Lipid Metabolism	3.5	3.5	3.5	3.5	3.5	3.5	3.5	3.5	3.5	3.5	3.5	3.5	3.5	3.5	3.5	3.5	3.5	3.5	3.5	3.5	3.5	3.5	3.5	3.5	3.5	3.5	3.5	3.5	3.5	3.5	3.5	3.5	3.5
Phatr3_J48230	302558	48230	ERP*DT#VLRPK	prot0001	p0000						hypothetical protein						3.5	3.5	3.5	3.5	3.5	3.5	3.5	3.5	3.5	3.5	3.5	3.5	3.5	3.5	3.5	3.5	3.5	3.5	14.1773	14.9963	14.4848	14.4248	14.4018	14.8424	3.5	3.5	3.5	3.5	3.5	3.5	3.5	3.5	3.5
Phatr3_J50128	305277	50128	ERQY#SFGNR	prot0000	p0001						hypothetical protein						3.5	3.5	3.5	3.5	3.5	3.5	3.5	3.5	3.5	3.5	3.5	3.5	3.5	3.5	3.5	3.5	3.5	3.5	3.5	3.5	3.5	3.5	3.5	3.5	3.5	3.5	3.5	3.5	3.5	3.5	3.5	3.5	3.5
Phatr3_J47737	308559	47737	ERS#PPGYR	prot1111	p0001	Alternative splicing factor SRp55/B52/SRp75 (RRM superfamily)	RNA processing and modification	INFORMATION STORAGE AND PROCESSING			hypothetical protein	Serine/arginine-rich splicing factor RS31 (At-RSp31) (AtRS31)					3.5	3.5	3.5	3.5	3.5	3.5	3.5	3.5	3.5	3.5	3.5	3.5	3.5	3.5	3.5	3.5	3.5	3.5	3.5	3.5	3.5	3.5	3.5	3.5	3.5	3.5	3.5	3.5	3.5	3.5	3.5	3.5	3.5
Phatr3_EG01208	304375		ERS#PS#PPPVYGADGK	prot1001	p0001	Splicing factor 1/branch point binding protein (RRM superfamily)	RNA processing and modification	INFORMATION STORAGE AND PROCESSING	splicing factor 1			Branchpoint-bridging protein (Splicing factor 1) (Zinc finger protein bpb1)					3.5	3.5	3.5	3.5	3.5	3.5	3.5	3.5	3.5	3.5	3.5	3.5	3.5	3.5	3.5	3.5	3.5	3.5	3.5	3.5	3.5	3.5	3.5	3.5	3.5	3.5	3.5	3.5	3.5	3.5	3.5	3.5	3.5
Phatr3_J38511	302575	38511	ERT#NTGGSSSAAGIPAVASLR	prot0001	p0001						hypothetical protein						3.5	3.5	3.5	3.5	3.5	3.5	3.5	3.5	3.5	3.5	3.5	3.5	3.5	3.5	3.5	3.5	3.5	3.5	3.5	3.5	3.5	3.5	3.5	3.5	3.5	3.5	3.5	3.5	3.5	3.5	3.5	3.5	3.5
Phatr3_J44383	301609	44383	ERT#PPPPVANSR	prot1111	p0001	Translation initiation factor 4F ribosome/mRNA-bridging subunit (eIF-4G)	Translation ribosomal structure and biogenesis	INFORMATION STORAGE AND PROCESSING			hypothetical protein						3.5	3.5	3.5	3.5	3.5	3.5	3.5	3.5	3.5	3.5	3.5	3.5	3.5	3.5	3.5	3.5	3.5	3.5	3.5	3.5	3.5	3.5	3.5	3.5	3.5	3.5	3.5	3.5	3.5	3.5	3.5	3.5	3.5
Phatr3_J37787	308591	37787	ES#DSNLSILAR	prot0000	p0000						hypothetical protein						3.5	3.5	3.5	3.5	3.5	3.5	3.5	3.5	3.5	3.5	3.5	3.5	3.5	3.5	3.5	3.5	3.5	3.5	3.5	3.5	3.5	3.5	3.5	3.5	3.5	3.5	3.5	3.5	3.5	3.5	3.5	3.5	3.5
Phatr3_EG01985	306551		ES#SEIDFGR	prot0000	p0001												3.5	3.5	3.5	3.5	3.5	3.5	3.5	3.5	3.5	3.5	3.5	3.5	3.5	3.5	3.5	3.5	3.5	3.5	3.5	3.5	3.5	3.5	3.5	3.5	3.5	3.5	3.5	3.5	3.5	3.5	3.5	3.5	3.5
Phatr3_J44814	309879	44814	ES#SPSPQTATALLM*R	prot0000	p0001						hypothetical protein						3.5	3.5	3.5	3.5	3.5	3.5	3.5	3.5	3.5	3.5	3.5	3.5	3.5	3.5	3.5	3.5	3.5	3.5	3.5	3.5	3.5	3.5	3.5	3.5	3.5	3.5	3.5	3.5	3.5	3.5	3.5	3.5	3.5
Phatr3_J36668	300181	36668	ESAPSS#PHESLSAR	prot0111	p0001	WD40 protein	Function unknown	POORLY CHARACTERIZED			hypothetical protein	WD repeat-containing protein 76					3.5	3.5	3.5	3.5	3.5	3.5	3.5	3.5	3.5	3.5	3.5	3.5	3.5	3.5	3.5	3.5	3.5	3.5	3.5	3.5	3.5	3.5	3.5	3.5	3.5	3.5	3.5	3.5	3.5	3.5	3.5	3.5	3.5
Phatr3_J13520	300176	13520	ESDPVVS#SPVTR	prot1111	p0000	Nuclear cap-binding protein complex subunit CBP20 (RRM superfamily)	RNA processing and modification	INFORMATION STORAGE AND PROCESSING	nuclear cap-binding protein subunit 2	RNA transport || mRNA surveillance pathway || Spliceosome	hypothetical protein; K12883 nuclear cap-binding protein subunit 2	Nuclear cap-binding protein subunit 2-A (20 kDa nuclear cap-binding protein A) (NCBP 20 kDa subunit A) (CBP20-A)					3.5	3.5	3.5	3.5	3.5	3.5	3.5	3.5	3.5	3.5	3.5	3.5	3.5	3.5	3.5	3.5	3.5	3.5	3.5	3.5	3.5	3.5	3.5	3.5	3.5	3.5	3.5	3.5	3.5	3.5	3.5	3.5	3.5
Phatr3_J50246	307367	50246	ESEFSAS#VLPSANLTLDSLM*K	prot0111	p0000	Uncharacterized conserved protein	Function unknown	POORLY CHARACTERIZED	U3 small nucleolar RNA-associated protein 14	Ribosome biogenesis in eukaryotes	hypothetical protein; K14567 U3 small nucleolar RNA-associated protein 14	U3 small nucleolar RNA-associated protein 14 (U3 snoRNA-associated protein 14) (U three protein 14)					3.5	3.5	3.5	3.5	3.5	3.5	3.5	3.5	3.5	3.5	3.5	3.5	3.5	3.5	3.5	3.5	3.5	3.5	3.5	3.5	3.5	3.5	3.5	3.5	3.5	3.5	3.5	3.5	3.5	3.5	3.5	11.655	10.8301
Phatr3_J46802	310420	46802	ESESQS#VVAETPSTEQPPR	prot0001	p0001	DHHC-type Zn-finger proteins	General function prediction only	POORLY CHARACTERIZED			hypothetical protein	Probable protein S-acyltransferase 22 (EC 2.3.1.225) (Probable palmitoyltransferase At1g69420) (Zinc finger DHHC domain-containing protein At1g69420)					3.5	3.5	3.5	3.5	3.5	3.5	3.5	3.5	3.5	3.5	3.5	3.5	3.5	3.5	3.5	3.5	3.5	3.5	3.5	3.5	3.5	3.5	3.5	3.5	3.5	3.5	3.5	3.5	3.5	3.5	3.5	3.5	3.5
Phatr3_J45438	310047	45438	ESEYPS#QSNIDFSR	prot0000	p0001						hypothetical protein						3.5	3.5	3.5	3.5	3.5	3.5	3.5	3.5	3.5	3.5	3.5	3.5	3.5	3.5	3.5	3.5	3.5	3.5	3.5	3.5	3.5	3.5	3.5	3.5	3.5	3.5	3.5	3.5	3.5	3.5	3.5	3.5	3.5
Phatr3_J49072	307059	49072	ESGYIS#PSEDELSPK	prot0001	p0001						hypothetical protein						3.5	3.5	3.5	3.5	3.5	3.5	3.5	3.5	3.5	3.5	3.5	3.5	3.5	3.5	3.5	3.5	3.5	3.5	3.5	3.5	3.5	3.5	3.5	3.5	3.5	3.5	3.5	3.5	3.5	3.5	3.5	3.5	3.5
Phatr3_J42776	304971	42776	ESHIS#SITR	prot1101	p0000	Predicted GTPase-activating protein	Signal transduction mechanisms	CELLULAR PROCESSES AND SIGNALING			hypothetical protein	Arf-GAP domain and FG repeat-containing protein 1 (HIV-1 Rev-binding protein homolog) (Nucleoporin-like protein RIP)					3.5	3.5	3.5	3.5	3.5	3.5	3.5	3.5	3.5	3.5	3.5	3.5	14.9141	13.9121	14.3875	14.111	15.2284	14.3731	14.6745	14.6761	14.3607	14.3036	12.9697	13.3658	15.5172	15.1988	14.8309	14.5309	15.2743	14.0176	3.5	3.5	3.5
Phatr3_EG02404	302791	43261	ESLDPTES#M*SEVEGAVK	prot1111	p0000						hypothetical protein						3.5	3.5	3.5	3.5	3.5	3.5	10.7613	11.1904	11.6494	12.0671	3.5	9.60587	3.5	3.5	3.5	3.5	3.5	3.5	3.5	11.6846	10.4594	11.2537	10.9208	11.7965	3.5	3.5	3.5	3.5	3.5	3.5	3.5	3.5	3.5
Phatr3_J46475	308276	46475	ESNRPRT#PGTSAPIFSADEFDDPDKER	prot1001	p0000						hypothetical protein						3.5	3.5	3.5	3.5	3.5	3.5	3.5	3.5	3.5	3.5	3.5	3.5	3.5	3.5	3.5	3.5	3.5	3.5	3.5	3.5	3.5	3.5	3.5	3.5	3.5	3.5	3.5	3.5	3.5	3.5	3.5	3.5	3.5
Phatr3_J44814	309879	44814	ESS#PSPQTATALLM*R	prot0000	p0000						hypothetical protein						11.0584	11.2221	11.0638	10.8718	10.3102	11.3673	11.375	11.8467	11.126	11.5422	11.279	11.8124	11.5445	11.5817	11.7972	11.6621	11.3319	11.0082	3.5	3.5	3.5	3.5	3.5	3.5	3.5	3.5	3.5	3.5	3.5	3.5	3.5	3.5	3.5
Phatr3_J9143	300787	9143	ESS#SGSGAVDRNHESLER	prot1011	p0000	Translational repressor MPT5/PUF4 and related RNA-binding proteins (Puf superfamily)	Translation ribosomal structure and biogenesis	INFORMATION STORAGE AND PROCESSING			hypothetical protein	Pumilio domain-containing protein C6G9.14					3.5	3.5	3.5	3.5	3.5	3.5	3.5	3.5	3.5	3.5	3.5	3.5	3.5	3.5	3.5	3.5	3.5	3.5	3.5	3.5	3.5	3.5	3.5	3.5	3.5	3.5	3.5	3.5	3.5	3.5	3.5	3.5	3.5
Phatr3_J43655	305426	43655	ESSSNEQTS#LVLEHR	prot0001	p0000	G-protein beta subunit-like protein GNB1L contains WD repeats	General function prediction only	POORLY CHARACTERIZED			hypothetical protein	Guanine nucleotide-binding protein subunit beta-like protein 1 homolog					3.5	3.5	3.5	3.5	3.5	3.5	3.5	3.5	3.5	3.5	3.5	3.5	3.5	3.5	3.5	3.5	3.5	3.5	3.5	3.5	3.5	3.5	3.5	3.5	3.5	3.5	3.5	3.5	3.5	3.5	3.5	3.5	3.5
Phatr3_J7430	302798		ESTSS#PIPER	prot0001	p0000	E3 ubiquitin ligase interacting with arginine methyltransferase	Posttranslational modification protein turnover chaperones	CELLULAR PROCESSES AND SIGNALING	cellular nucleic acid-binding protein		hypothetical protein; K09250 cellular nucleic acid-binding protein	Zinc finger CCHC-type and RNA-binding motif-containing protein 1 (U11/U12 small nuclear ribonucleoprotein 31 kDa protein) (U11/U12 snRNP 31 kDa protein)					3.5	3.5	3.5	3.5	3.5	3.5	3.5	3.5	3.5	3.5	3.5	3.5	3.5	3.5	3.5	3.5	3.5	3.5	3.5	3.5	3.5	3.5	3.5	3.5	3.5	3.5	3.5	3.5	3.5	3.5	3.5	3.5	3.5
Phatr3_J42689	310975	42689	ESVATAIS#PEKYAGNAGR	prot1111	p1000						hypothetical protein						11.5052	11.6	11.5148	11.784	10.7467	11.3665	12.537	12.3083	12.5132	12.2349	11.5193	12.7191	3.5	3.5	3.5	3.5	3.5	3.5	11.1148	11.9885	11.4613	11.0324	11.8281	11.3975	3.5	3.5	3.5	3.5	3.5	3.5	3.5	3.5	3.5
Phatr3_J49065	305023	49065	ET#DIDSTVEANR	prot1111	p0000	Regucalcin gene promoter region-related protein (RGPR)	Transcription	INFORMATION STORAGE AND PROCESSING			hypothetical protein	Protein transport protein Sec16B (Leucine zipper transcription regulator 2) (Regucalcin gene promoter region-related protein p117) (RGPR-p117) (SEC16 homolog B)					3.5	3.5	3.5	3.5	3.5	3.5	3.5	3.5	3.5	3.5	3.5	3.5	3.5	3.5	3.5	3.5	3.5	3.5	3.5	3.5	3.5	3.5	3.5	3.5	3.5	3.5	3.5	3.5	3.5	3.5	3.5	3.5	3.5
Phatr3_J50274	303232	50274	ET#SLQTIR	prot1111	p0000	DNA polymerase epsilon subunit B	Replication recombination and repair	INFORMATION STORAGE AND PROCESSING	DNA polymerase epsilon subunit 2 [EC:2.7.7.7]	Purine metabolism || Pyrimidine metabolism || DNA replication || Base excision repair || Nucleotide excision repair || HTLV-I infection	hypothetical protein; K02325 DNA polymerase epsilon subunit 2 [EC:2.7.7.7]	DNA polymerase epsilon subunit 2 (EC 2.7.7.7) (DNA polymerase II subunit 2) (DNA polymerase epsilon subunit B)					3.5	3.5	3.5	3.5	3.5	3.5	3.5	3.5	3.5	3.5	3.5	3.5	3.5	3.5	3.5	3.5	3.5	3.5	3.5	3.5	3.5	3.5	3.5	3.5	3.5	3.5	3.5	3.5	3.5	3.5	3.5	3.5	3.5
Phatr3_J49057	300921	49057	ET#SLVTNAR	prot0000	p0001						hypothetical protein						3.5	3.5	3.5	3.5	3.5	3.5	3.5	3.5	3.5	3.5	3.5	3.5	3.5	3.5	3.5	3.5	3.5	3.5	3.5	3.5	3.5	3.5	3.5	3.5	3.5	3.5	3.5	3.5	3.5	3.5	3.5	3.5	3.5
Phatr3_J46058	304032	46058	ET#TRSLIDAATPVR	prot0000	p0010	Rho GTPase effector BNI1 and related formins	Signal transduction mechanisms	CELLULAR PROCESSES AND SIGNALING			formin like protein						12.922	13.1956	12.8809	13.0111	12.9872	3.5	3.5	3.5	3.5	3.5	3.5	3.5	14.6677	14.3672	14.1403	13.8432	13.533	14.1777	3.5	3.5	3.5	3.5	3.5	3.5	14.0152	14.261	14.7012	14.293	13.9626	14.3046	14.3199	14.1702	14.0521
Phatr3_J43892	303567	43892	ETAGGVAS#FVHR	prot0001	p0000						hypothetical protein						3.5	3.5	3.5	3.5	3.5	3.5	3.5	3.5	3.5	3.5	3.5	3.5	15.2294	15.0335	14.6697	14.9274	13.6868	14.8366	3.5	3.5	3.5	3.5	3.5	3.5	14.2973	13.9013	13.5027	14.2872	14.0459	14.3659	3.5	3.5	3.5
Phatr3_J46912	310379	46912	ETDTRKES#PTTLPTESVLR	prot1111	p0000	Spindle pole body protein contains UNC-84 domain	Cell cycle control cell division chromosome partitioning	CELLULAR PROCESSES AND SIGNALING			hypothetical protein	SUN domain-containing protein 2 (Protein unc-84 homolog B) (Sad1/unc-84 protein-like 2)					3.5	3.5	3.5	3.5	3.5	3.5	14.6088	3.5	13.3066	3.5	3.5	14.6704	3.5	3.5	3.5	3.5	3.5	3.5	3.5	3.5	3.5	3.5	3.5	3.5	3.5	3.5	3.5	3.5	3.5	3.5	14.3831	14.7185	14.1691
Phatr3_J2607	310694	2607	ETEKYTM*T#GETGSYR	prot1111	p0001	Tyrosine kinase specific for activated (GTP-bound) p21cdc42Hs	Signal transduction mechanisms	CELLULAR PROCESSES AND SIGNALING			hypothetical protein						3.5	3.5	3.5	3.5	3.5	3.5	3.5	3.5	3.5	3.5	3.5	3.5	3.5	3.5	3.5	3.5	3.5	3.5	3.5	3.5	3.5	3.5	3.5	3.5	3.5	3.5	3.5	3.5	3.5	3.5	3.5	3.5	3.5
Phatr3_J2607	310694	2607	ETEKYTMT#GETGSYR	prot1111	p0000	Tyrosine kinase specific for activated (GTP-bound) p21cdc42Hs	Signal transduction mechanisms	CELLULAR PROCESSES AND SIGNALING			hypothetical protein						3.5	3.5	3.5	3.5	3.5	3.5	3.5	3.5	3.5	3.5	3.5	3.5	3.5	3.5	3.5	3.5	3.5	3.5	3.5	3.5	3.5	3.5	3.5	3.5	3.5	3.5	3.5	3.5	3.5	3.5	3.5	3.5	3.5
Phatr3_EG00979	303931		ETIAEEDT#LSVEER	prot1111	p0000												3.5	3.5	3.5	3.5	3.5	3.5	3.5	3.5	3.5	3.5	3.5	3.5	3.5	3.5	3.5	3.5	3.5	3.5	3.5	3.5	3.5	3.5	3.5	3.5	3.5	3.5	3.5	3.5	3.5	3.5	3.5	3.5	3.5
Phatr3_EG00979	303931		ETIAEEDTLS#VEER	prot1111	p0000												3.5	3.5	3.5	3.5	3.5	3.5	3.5	3.5	3.5	3.5	3.5	3.5	3.5	3.5	3.5	3.5	3.5	3.5	3.5	3.5	3.5	3.5	3.5	3.5	3.5	3.5	3.5	3.5	3.5	3.5	3.5	3.5	3.5
Phatr3_EG00956	306047		ETPRT#PPTR	prot0000	p0000												3.5	3.5	3.5	3.5	3.5	3.5	3.5	3.5	3.5	3.5	3.5	3.5	3.5	3.5	3.5	3.5	3.5	3.5	3.5	3.5	3.5	3.5	3.5	3.5	3.5	3.5	3.5	3.5	3.5	3.5	3.5	3.5	3.5
Phatr3_J44387	309813	44387	ETSFENGST#ATDELYQEAVR	prot1111	p0001						hypothetical protein	cGMP-dependent 3',5'-cGMP phosphodiesterase A (EC 3.1.4.35) (Cyclic GMP-binding protein A) (Phosphodiesterase 5) (DdPDE5) (Phosphodiesterase D)					3.5	3.5	3.5	3.5	3.5	3.5	3.5	3.5	3.5	3.5	3.5	3.5	3.5	3.5	3.5	3.5	3.5	3.5	3.5	3.5	3.5	3.5	3.5	3.5	3.5	3.5	3.5	3.5	3.5	3.5	3.5	3.5	3.5
Phatr3_EG00257	305195		ETSM*ESVDS#GDDM*K	prot1011	p0000												3.5	3.5	3.5	3.5	3.5	3.5	3.5	3.5	3.5	3.5	3.5	3.5	3.5	3.5	3.5	3.5	3.5	3.5	3.5	3.5	3.5	3.5	3.5	3.5	3.5	3.5	3.5	3.5	3.5	3.5	3.5	3.5	3.5
Phatr3_J49065	305023	49065	ETSS#PYVTPTHTPQSSPFR	prot1111	p0011	Regucalcin gene promoter region-related protein (RGPR)	Transcription	INFORMATION STORAGE AND PROCESSING			hypothetical protein	Protein transport protein Sec16B (Leucine zipper transcription regulator 2) (Regucalcin gene promoter region-related protein p117) (RGPR-p117) (SEC16 homolog B)					3.5	3.5	3.5	3.5	3.5	3.5	3.5	3.5	3.5	3.5	3.5	3.5	11.4019	11.5374	11.5603	10.826	10.9087	11.1699	3.5	3.5	3.5	3.5	3.5	3.5	3.5	3.5	3.5	3.5	3.5	3.5	11.729	12.2655	3.5
Phatr3_J8111	308546	8111	ETSSDPAS#PLQLIFR	prot0000	p1000	Predicted Yippee-type zinc-binding protein	General function prediction only	POORLY CHARACTERIZED			hypothetical protein	Protein yippee-like 4					11.2999	10.6976	10.6234	10.5052	10.62	10.0871	3.5	3.5	3.5	3.5	3.5	3.5	3.5	3.5	3.5	3.5	3.5	3.5	11.4296	3.5	3.5	3.5	10.7728	10.0519	3.5	3.5	3.5	3.5	3.5	3.5	3.5	3.5	3.5
Phatr3_J48315	302599	48315	ETT#GTSDSDTDREFDVDKYPVR	prot1111	p0000						hypothetical protein	Uncharacterized transporter HI_1706				Transport	3.5	3.5	3.5	3.5	3.5	3.5	3.5	3.5	3.5	3.5	3.5	3.5	3.5	3.5	3.5	3.5	3.5	3.5	3.5	3.5	3.5	3.5	3.5	3.5	3.5	3.5	3.5	3.5	3.5	3.5	3.5	3.5	3.5
Phatr3_J48315	302599	48315	ETTGTSDS#DTDREFDVDKYPVR	prot1111	p0000						hypothetical protein	Uncharacterized transporter HI_1706				Transport	3.5	3.5	3.5	3.5	3.5	3.5	3.5	3.5	3.5	3.5	3.5	3.5	3.5	3.5	3.5	3.5	3.5	3.5	3.5	3.5	3.5	3.5	3.5	3.5	3.5	3.5	3.5	3.5	3.5	3.5	3.5	3.5	3.5
Phatr3_J47544	302462	47544	EVDS#TQFVSQVLK	prot0001	p0000						hypothetical protein						9.90073	10.0305	11.0216	10.4884	10.2491	9.80012	3.5	3.5	3.5	3.5	3.5	3.5	10.328	10.5914	10.6932	11.6604	10.8499	11.5346	3.5	3.5	3.5	3.5	3.5	3.5	3.5	3.5	3.5	3.5	3.5	3.5	3.5	3.5	3.5
Phatr3_J47544	302462	47544	EVDSTQFVS#QVLK	prot0001	p0000						hypothetical protein						3.5	12.2408	14.4776	14.4187	13.9535	13.4381	3.5	3.5	3.5	3.5	3.5	3.5	12.0114	12.3976	13.0223	12.8456	12.5273	12.3337	3.5	3.5	3.5	3.5	3.5	3.5	3.5	3.5	3.5	3.5	3.5	3.5	3.5	3.5	3.5
Phatr3_J54855	306638	54855	EVGIS#TLEELER	prot1111	p1110						hypothetical protein						12.5333	13.1428	14.2628	14.1133	13.1711	12.4906	12.0887	12.5575	13.1915	12.4021	12.4958	11.4713	12.5795	13.3427	13.8967	14.2231	13.814	13.8298	13.5298	12.6612	13.1595	11.9441	12.8773	12.3971	14.2862	14.7287	13.8682	14.2627	14.061	14.3388	15.0182	14.2072	14.8105
Phatr3_J4634	303237	4634	EVISPLS#IR	prot0001	p0000	DHHC-type Zn-finger proteins	General function prediction only	POORLY CHARACTERIZED			hypothetical protein	Probable protein S-acyltransferase 17 (EC 2.3.1.225) (Probable palmitoyltransferase At3g04970) (Zinc finger DHHC domain-containing protein At3g04970)					3.5	3.5	3.5	3.5	3.5	3.5	3.5	3.5	3.5	3.5	3.5	3.5	3.5	3.5	3.5	3.5	3.5	3.5	3.5	3.5	3.5	3.5	3.5	3.5	3.5	3.5	3.5	3.5	3.5	3.5	3.5	3.5	3.5
Phatr3_EG01671	303512		EVS#QM*SLVLQHPAFQADPFATIR	prot0000	p0000							Putative ribosome biogenesis protein slx9-like					3.5	3.5	3.5	3.5	3.5	3.5	3.5	3.5	3.5	3.5	3.5	3.5	3.5	3.5	3.5	3.5	3.5	3.5	3.5	11.628	3.5	11.6811	11.9182	3.5	3.5	12.8061	3.5	3.5	13.0357	3.5	3.5	13.1925	12.2383
Phatr3_J42858	309097	42858	EVS#YRPTPTGSPSR	prot1111	p0000						hypothetical protein	Exocyst complex component 6 (Exocyst complex component Sec15A) (SEC15-like protein 1)					3.5	3.5	3.5	3.5	3.5	3.5	3.5	3.5	3.5	3.5	3.5	3.5	3.5	3.5	3.5	3.5	3.5	3.5	3.5	3.5	3.5	3.5	3.5	3.5	3.5	3.5	3.5	3.5	3.5	3.5	3.5	3.5	3.5
Phatr3_J20424	312031	20424	EVTS#EHFNTAGR	prot1111	p0000	Urea transporter	Amino acid transport and metabolism	METABOLISM			urea transporter	Urea-proton symporter DUR3 (AtDUR3) (High-affinity urea active transporter DUR3)	Transport, extracellular	Urea transporter, extracellular		Transport	3.5	3.5	3.5	3.5	3.5	3.5	3.5	3.5	3.5	3.5	3.5	3.5	3.5	3.5	3.5	3.5	3.5	3.5	3.5	3.5	3.5	3.5	3.5	3.5	13.3646	12.4493	12.638	12.8137	12.3539	12.349	3.5	3.5	3.5
Phatr3_EG02192	308959		EYPP*S#KVLGPIM*SK	prot1111	p0000												3.5	3.5	3.5	3.5	3.5	3.5	3.5	3.5	3.5	3.5	3.5	3.5	3.5	3.5	3.5	3.5	3.5	3.5	3.5	3.5	3.5	3.5	3.5	3.5	10.7296	11.0553	10.2373	12.3996	10.7278	9.82207	3.5	3.5	3.5
Phatr3_J44638	303589	44638	EYS#FGEDVIPLSM*GGR	prot1101	p1000						hypothetical protein						13.672	14.1413	13.3689	3.5	13.6783	13.2665	12.7712	13.5365	13.0408	13.1935	12.9525	12.8785	12.4496	13.2834	12.5813	12.3662	12.9395	13.2475	13.9833	14.2172	13.7269	14.1205	13.9343	14.3973	3.5	3.5	3.5	3.5	3.5	3.5	3.5	3.5	3.5
Phatr3_J13088	302167	13088	FAALPYAPFGRS#DR	prot1111	p0000	Translation initiation factor 3 subunit d (eIF-3d)	Translation ribosomal structure and biogenesis	INFORMATION STORAGE AND PROCESSING	translation initiation factor 3 subunit D	RNA transport	hypothetical protein; K03251 translation initiation factor 3 subunit D	Eukaryotic translation initiation factor 3 subunit D (eIF3d) (Eukaryotic translation initiation factor 3 subunit 7) (eIF-3-zeta)					11.1527	11.2858	11.971	11.9321	11.482	11.077	3.5	3.5	3.5	3.5	3.5	3.5	3.5	3.5	3.5	3.5	3.5	3.5	3.5	3.5	3.5	3.5	3.5	3.5	3.5	3.5	3.5	3.5	3.5	3.5	12.744	11.8543	12.2726
Phatr3_J49595	309255	49595	FAEVS#ASALSSVPR	prot0001	p0010	E3 ubiquitin protein ligase	Posttranslational modification protein turnover chaperones	CELLULAR PROCESSES AND SIGNALING			hypothetical protein						11.9456	13.6234	14.5165	13.6645	14.1538	12.3396	11.9929	12.6278	13.4914	12.3706	11.5897	10.5093	12.5726	13.2672	14.0863	15.1135	14.6837	14.0903	3.5	3.5	3.5	3.5	3.5	3.5	3.5	3.5	3.5	3.5	3.5	3.5	15.0145	13.5011	14.566
Phatr3_J49595	309255	49595	FAEVSAS#ALSSVPR	prot0001	p0110	E3 ubiquitin protein ligase	Posttranslational modification protein turnover chaperones	CELLULAR PROCESSES AND SIGNALING			hypothetical protein						12.0356	12.974	13.4512	13.3717	13.1785	3.5	11.9922	12.1345	12.3174	13.0034	12.4712	12.3021	11.7971	12.5742	13.1794	13.1333	13.5235	11.9684	3.5	3.5	3.5	3.5	3.5	3.5	13.1446	13.4428	13.0687	10.2602	13.5852	13.007	15.3489	13.1245	13.764
Phatr3_J43541	301293	43541	FAFANADFQS#FGALPVTPR	prot1111	p0000						hypothetical protein	Acyltransferase-like protein At1g54570, chloroplastic (EC 2.3.1.-)					3.5	3.5	3.5	3.5	3.5	3.5	3.5	3.5	3.5	3.5	3.5	3.5	3.5	3.5	3.5	3.5	3.5	3.5	10.6843	10.5752	10.5436	10.1838	11.4453	10.9064	10.1095	11.509	10.4992	11.4997	10.6631	9.81432	3.5	3.5	3.5
Phatr3_J2171	301227	2171	FAHS#PHLVSLAR	prot0001	p0001						hypothetical protein		Transport, extracellular	Nitrite transport, extracellular			3.5	3.5	3.5	3.5	3.5	3.5	3.5	3.5	3.5	3.5	3.5	3.5	3.5	3.5	3.5	3.5	3.5	3.5	3.5	3.5	3.5	3.5	3.5	3.5	3.5	3.5	3.5	3.5	3.5	3.5	3.5	3.5	3.5
Phatr3_J40626	303118	40626	FAILDDDDT#APAVK	prot1111	p0000				plasminogen activator inhibitor 1 RNA-binding protein		hypothetical protein; K13199 plasminogen activator inhibitor 1 RNA-binding protein|| hypothetical protein						3.5	3.5	3.5	3.5	3.5	3.5	10.7599	10.928	10.7538	10.3147	11.4692	10.7187	9.81859	10.5204	10.0538	10.1253	10.1713	9.76676	3.5	3.5	3.5	3.5	3.5	3.5	3.5	3.5	3.5	3.5	3.5	3.5	3.5	3.5	3.5
Phatr3_J5738	304046	5738	FAKHDS#LETLR	prot0001	p0000	Alpha-tubulin folding cofactor B	Posttranslational modification protein turnover chaperones	CELLULAR PROCESSES AND SIGNALING			hypothetical protein	Tubulin-folding cofactor B (AtTFCB) (Protein EMBRYO DEFECTIVE 2804)					3.5	3.5	3.5	3.5	3.5	3.5	3.5	3.5	3.5	3.5	3.5	3.5	3.5	3.5	3.5	3.5	3.5	3.5	3.5	3.5	3.5	3.5	3.5	3.5	3.5	3.5	3.5	3.5	3.5	3.5	3.5	3.5	3.5
Phatr3_EG02188	300727	42854	FAQVSDSDNSLSVS#PSAR	prot0000	p1110						hypothetical protein						13.6754	12.7428	12.8205	12.829	12.5006	13.1058	13.1608	12.39	12.672	12.8461	12.655	13.0784	12.8318	13.0339	12.319	12.1071	12.3561	12.4244	12.2041	12.0982	12.1412	12.471	12.5147	11.8148	12.5778	12.1403	11.6519	12.9271	12.1272	12.2095	13.2889	12.4113	12.5151
Phatr3_EG02533	301800	46499	FAS#DNSLSIAELR	prot0001	p0000						hypothetical protein						3.5	3.5	3.5	3.5	3.5	3.5	3.5	3.5	3.5	3.5	3.5	3.5	3.5	3.5	3.5	3.5	3.5	3.5	3.5	3.5	3.5	3.5	3.5	3.5	3.5	3.5	3.5	3.5	3.5	3.5	3.5	3.5	3.5
Phatr3_J43996	311539	43996	FAS#FPTLGAHIR	prot1111	p1100	Uncharacterized protein PSP1 (suppressor of DNA polymerase alpha mutations in yeast)	General function prediction only	POORLY CHARACTERIZED			hypothetical protein	Uncharacterized protein PB7E8.02					11.6603	11.5582	11.8413	11.2713	11.5919	11.5352	12.2324	12.0969	12.2263	12.223	12.4226	11.9951	3.5	3.5	3.5	3.5	3.5	3.5	13.7386	13.2266	12.9219	12.329	13.5832	13.0636	12.4828	12.7693	12.8357	11.9232	12.3593	12.8929	11.531	12.7451	12.2735
Phatr3_J49838	303131	49838	FATTT#PPTRQEAAIK	prot1111	p0000						hypothetical protein						3.5	3.5	3.5	3.5	3.5	3.5	12.8116	12.8561	12.4197	12.9766	13.0635	13.1518	3.5	3.5	3.5	3.5	3.5	3.5	3.5	3.5	3.5	3.5	3.5	3.5	3.5	3.5	3.5	3.5	3.5	3.5	3.5	3.5	3.5
Phatr3_J55073	311200	55073	FDAHVS#PAP*AEAAR	prot1011	p0000						hypothetical protein						3.5	3.5	3.5	3.5	3.5	3.5	3.5	3.5	3.5	3.5	3.5	3.5	3.5	3.5	3.5	3.5	3.5	3.5	3.5	3.5	3.5	3.5	3.5	3.5	3.5	3.5	3.5	3.5	3.5	3.5	3.5	3.5	3.5
Phatr3_J55073	311200	55073	FDAHVS#PAPAEAAR	prot1011	p0000						hypothetical protein						3.5	3.5	3.5	3.5	3.5	3.5	3.5	3.5	3.5	3.5	3.5	3.5	3.5	3.5	3.5	3.5	3.5	3.5	3.5	3.5	3.5	3.5	3.5	3.5	3.5	3.5	3.5	3.5	3.5	3.5	3.5	3.5	3.5
Phatr3_J47232	308452	47232	FDS#TGHDAGGHVPAQQR	prot1111	p0001						hypothetical protein						3.5	3.5	3.5	3.5	3.5	3.5	3.5	3.5	3.5	3.5	3.5	3.5	3.5	3.5	3.5	3.5	3.5	3.5	3.5	3.5	3.5	3.5	3.5	3.5	3.5	3.5	3.5	3.5	3.5	3.5	3.5	3.5	3.5
Phatr3_J45221	305907	45221	FEDAPS#SPVPSTSSK	prot1111	p0000	Predicted mechanosensitive ion channel	Cell wall/membrane/envelope biogenesis	CELLULAR PROCESSES AND SIGNALING			hypothetical protein	Mechanosensitive ion channel protein 9 (Mechanosensitive channel of small conductance-like 9) (MscS-Like protein 9) (AtMSL9)					3.5	3.5	3.5	3.5	3.5	3.5	3.5	3.5	3.5	3.5	3.5	3.5	3.5	3.5	3.5	3.5	3.5	3.5	3.5	3.5	3.5	3.5	3.5	3.5	3.5	3.5	3.5	3.5	3.5	3.5	3.5	3.5	3.5
Phatr3_J49964	303136	49964	FEDS#SKDDAAS#AAAK	prot1111	p0000						hypothetical protein	Periaxin					3.5	3.5	3.5	3.5	3.5	3.5	3.5	3.5	3.5	3.5	3.5	3.5	3.5	3.5	3.5	3.5	3.5	3.5	10.6482	11.8695	11.6439	11.4978	11.9808	11.7707	3.5	3.5	3.5	3.5	3.5	3.5	3.5	3.5	3.5
Phatr3_J10847	303664	10847	FESTDDS#IPFSYDEFAK	prot1111	p0000	Predicted RNA-binding polyribonucleotide nucleotidyltransferase	General function prediction only	POORLY CHARACTERIZED			hypothetical protein	30S ribosomal protein S1 homolog A					3.5	3.5	3.5	3.5	3.5	3.5	11.1668	12.6732	12.3522	12.6323	10.6832	10.8893	3.5	3.5	3.5	3.5	3.5	3.5	3.5	3.5	3.5	3.5	3.5	3.5	3.5	3.5	3.5	3.5	3.5	3.5	3.5	3.5	3.5
Phatr3_J42701	302850	42701	FFDGPAS#YR	prot0000	p0000						hypothetical protein						3.5	3.5	3.5	3.5	3.5	3.5	10.4861	11.1309	10.8998	12.0091	11.1694	3.5	3.5	3.5	3.5	3.5	3.5	3.5	3.5	3.5	3.5	3.5	3.5	3.5	3.5	3.5	3.5	3.5	3.5	3.5	3.5	3.5	3.5
Phatr3_J47917	306600	47917	FFLSES#AAVAR	prot1111	p0010	Predicted Ca2+-dependent phospholipid-binding protein	General function prediction only	POORLY CHARACTERIZED			hypothetical protein	C2 domain-containing protein 5 (138 kDa C2 domain-containing phosphoprotein)					3.5	3.5	3.5	3.5	3.5	3.5	3.5	3.5	3.5	3.5	3.5	3.5	12.5516	13.2811	13.144	13.4938	13.1927	13.5026	3.5	3.5	3.5	3.5	3.5	3.5	14.3413	14.9371	14.796	14.789	14.8536	14.5128	13.8175	12.9103	13.1837
Phatr3_J43098	300889	43098	FFS#SPPPVETPAHNR	prot0001	p1110						hypothetical protein						12.6662	12.1349	12.6629	12.4025	12.7813	12.4645	12.5131	12.2665	11.954	12.5451	12.351	12.1281	12.5468	12.0807	11.9732	11.8754	11.8309	12.3364	13.3687	12.7498	12.9619	3.5	12.8624	12.8705	12.9571	12.54	12.6297	12.5941	12.6006	12.2005	12.5728	13.207	12.1397
Phatr3_EG00479	300649		FGALTGS#GQQEEPK	prot0000	p0000												3.5	3.5	3.5	3.5	3.5	3.5	3.5	3.5	3.5	3.5	3.5	3.5	11.8676	11.839	12.3529	11.6088	11.8629	11.8701	3.5	3.5	3.5	3.5	3.5	3.5	3.5	3.5	3.5	3.5	3.5	3.5	3.5	3.5	3.5
Phatr3_J10293	305548	10293	FGDS#IALGDFFEDVK	prot1111	p0110	Predicted seven transmembrane receptor - rhodopsin family	Signal transduction mechanisms	CELLULAR PROCESSES AND SIGNALING			hypothetical protein					Transport	11.6212	12.4659	12.6468	11.7911	12.3805	11.173	3.5	12.2171	12.4115	11.6461	12.3572	3.5	10.8977	11.965	12.7974	12.3697	11.7132	12.3002	3.5	3.5	3.5	3.5	3.5	3.5	10.7448	11.2632	10.9609	3.5	10.9587	10.5076	11.499	10.9735	11.4221
Phatr3_J7988	309609		FGS#GGLSSAGSSR	prot1111	p0001	ADP-ribosylation factor GTPase activator	Signal transduction mechanisms	CELLULAR PROCESSES AND SIGNALING			hypothetical protein	Probable ADP-ribosylation factor GTPase-activating protein AGD6 (ARF GAP AGD6) (Protein ARF-GAP DOMAIN 6) (AtAGD6) (Protein ZIGA2)					3.5	3.5	3.5	3.5	3.5	3.5	3.5	3.5	3.5	3.5	3.5	3.5	3.5	3.5	3.5	3.5	3.5	3.5	3.5	3.5	3.5	3.5	3.5	3.5	3.5	3.5	3.5	3.5	3.5	3.5	3.5	3.5	3.5
Phatr3_J41856	303642	41856	FGVQAHS#VLK	prot1111	p0000	Transketolase	Carbohydrate transport and metabolism	METABOLISM				Transketolase (TK) (EC 2.2.1.1)	Calvin-Benson cycle	Transketolase	TKTchl - Phatr3_J41856	Calvin Benson	3.5	3.5	3.5	3.5	3.5	3.5	3.5	3.5	3.5	3.5	3.5	3.5	3.5	3.5	3.5	3.5	3.5	3.5	3.5	3.5	3.5	3.5	3.5	3.5	3.5	3.5	3.5	3.5	3.5	3.5	12.3405	12.0678	11.9117
Phatr3_J42942	300788	42942	FHVT#GSPGTK	prot0001	p0000	Uncharacterized conserved protein contains DENN and RUN domains	Signal transduction mechanisms	CELLULAR PROCESSES AND SIGNALING			hypothetical protein	DENN domain-containing protein 5A (Rab6-interacting protein 1) (Rab6IP1)					3.5	3.5	3.5	3.5	3.5	3.5	3.5	3.5	3.5	3.5	3.5	3.5	3.5	3.5	3.5	3.5	3.5	3.5	3.5	3.5	3.5	3.5	3.5	3.5	3.5	3.5	3.5	3.5	3.5	3.5	3.5	3.5	3.5
Phatr3_J48726	306816	48726	FIS#NDEHSQESFDNR	prot1111	p0000						hypothetical protein						3.5	3.5	3.5	3.5	3.5	3.5	3.5	3.5	3.5	3.5	3.5	3.5	3.5	3.5	3.5	3.5	3.5	3.5	3.5	3.5	3.5	3.5	3.5	3.5	3.5	3.5	3.5	3.5	3.5	3.5	3.5	3.5	3.5
Phatr3_J8706	300815	8706	FLDM*S#SR	prot0111	p0000	Fructose-6-phosphate 2-kinase/fructose-26-biphosphatase	Carbohydrate transport and metabolism	METABOLISM			hypothetical protein				Phatr3_J8706 - P2FK/F2BP cyto (inactivated phosphatase)	Glycolysis/Gluconeogenesis	3.5	3.5	3.5	3.5	3.5	3.5	3.5	3.5	3.5	3.5	3.5	3.5	11.5171	12.0427	11.1608	11.3292	10.9156	11.2281	3.5	3.5	3.5	3.5	3.5	3.5	3.5	3.5	3.5	3.5	3.5	3.5	3.5	3.5	3.5
Phatr3_J40174	307155	40174	FLGDAM*VNS#APR	prot0000	p0001	LRR-containing protein	Function unknown	POORLY CHARACTERIZED			hypothetical protein						3.5	3.5	3.5	3.5	3.5	3.5	3.5	3.5	3.5	3.5	3.5	3.5	3.5	3.5	3.5	3.5	3.5	3.5	3.5	3.5	3.5	3.5	3.5	3.5	3.5	3.5	3.5	3.5	3.5	3.5	3.5	3.5	3.5
Phatr3_J41501	305488	41501	FLHSM*S#NLSVGQSR	prot1111	p0000	AAA+-type ATPase	Posttranslational modification protein turnover chaperones	CELLULAR PROCESSES AND SIGNALING			hypothetical protein	ATPase family AAA domain-containing protein 1-A (EC 3.6.1.3)					3.5	3.5	3.5	3.5	3.5	3.5	3.5	3.5	3.5	3.5	3.5	3.5	3.5	3.5	3.5	3.5	3.5	3.5	3.5	3.5	3.5	3.5	3.5	3.5	3.5	3.5	3.5	3.5	3.5	3.5	3.5	3.5	3.5
Phatr3_J12578	304043		FLLDGET#IAPESTPK	prot1111	p0000	Ubiquitin-like proteins	Posttranslational modification protein turnover chaperones	CELLULAR PROCESSES AND SIGNALING	small ubiquitin-related modifier	RNA transport	hypothetical protein; K12160 small ubiquitin-related modifier	Small ubiquitin-related modifier 2 (AtSUMO2)					3.5	3.5	3.5	3.5	3.5	3.5	11.8199	12.1355	12.4479	12.8435	12.8645	12.0863	3.5	3.5	3.5	3.5	3.5	3.5	12.3905	12.5432	12.6119	12.5853	12.4256	12.4808	3.5	3.5	3.5	3.5	3.5	3.5	11.4624	11.9144	11.5009
Phatr3_J45563	311889	45563	FLS#AKKGS#M*K	prot0001	p0000						hypothetical protein	Phosphatidylinositol transfer protein SFH5 (PITP SFH5)					3.5	3.5	3.5	3.5	3.5	3.5	3.5	3.5	3.5	3.5	3.5	3.5	10.8604	10.3485	10.3762	10.5595	10.2116	10.5183	3.5	3.5	3.5	3.5	3.5	3.5	3.5	3.5	3.5	3.5	3.5	3.5	3.5	3.5	3.5
Phatr3_J9143	300787	9143	FLSQS#PSQTLGDDVFK	prot1011	p1110	Translational repressor MPT5/PUF4 and related RNA-binding proteins (Puf superfamily)	Translation ribosomal structure and biogenesis	INFORMATION STORAGE AND PROCESSING			hypothetical protein	Pumilio domain-containing protein C6G9.14					11.1704	12.1899	12.3221	11.6584	11.9336	10.579	9.84781	12.316	12.8003	12.0291	12.8252	10.5574	10.6102	11.6059	12.1635	12.3325	11.8175	11.4412	11.1795	11.2589	11.4929	10.6599	12.2098	10.4521	11.0752	11.8255	11.8531	12.0042	12.2567	10.4304	10.8202	11.8138	11.5435
Phatr3_EG01908	311260	23629	FLSRT#EIIK	prot1111	p0000	Ca2+ transporting ATPase	Inorganic ion transport and metabolism	METABOLISM			hypothetical protein					Transport	3.5	3.5	3.5	3.5	3.5	3.5	13.1822	13.6357	13.8896	13.2522	13.3156	12.933	3.5	3.5	3.5	3.5	3.5	3.5	3.5	3.5	3.5	3.5	3.5	3.5	3.5	3.5	3.5	3.5	3.5	3.5	3.5	3.5	3.5
Phatr3_J10209	307667	10209	FLT#EIADEYKITVVR	prot1111	p0000	Vesicle coat complex COPI gamma subunit	Intracellular trafficking secretion and vesicular transport	CELLULAR PROCESSES AND SIGNALING			COPgamma; hypothetical protein	Coatomer subunit gamma (Gamma-coat protein) (Gamma-COP)					3.5	3.5	3.5	3.5	3.5	3.5	3.5	3.5	3.5	3.5	3.5	3.5	3.5	3.5	3.5	3.5	3.5	3.5	11.7216	12.0216	11.8649	11.8556	12.267	11.8837	3.5	3.5	3.5	3.5	3.5	3.5	3.5	3.5	3.5
Phatr3_EG02533	301800	46499	FM*ATAST#LPELGVPTSR	prot0001	p0000						hypothetical protein						9.68893	10.6603	10.2837	11.1342	11.6393	10.1283	3.5	3.5	3.5	3.5	3.5	3.5	3.5	3.5	3.5	3.5	3.5	3.5	3.5	3.5	3.5	3.5	3.5	3.5	3.5	3.5	3.5	3.5	3.5	3.5	3.5	3.5	3.5
Phatr3_J15516	307038		FNYM*GAGM*GS#PASR	prot1111	p1110	Transcription factor Myb superfamily	Transcription	INFORMATION STORAGE AND PROCESSING			hypothetical protein						14.1575	14.3913	14.3214	13.8988	13.8836	14.5476	15.0374	15.652	3.5	3.5	15.314	15.0085	15.4219	14.9518	15.0013	15.4766	15.5821	14.7967	13.4501	13.8693	14.7435	15.1885	14.2362	13.4038	13.3746	13.2022	13.5768	13.0438	13.1676	13.4334	12.2228	13.7138	13.968
Phatr3_J47818	300474	47818	FPWGYMVLY#FEVPAK	prot0111	p0000						hypothetical protein						3.5	3.5	3.5	3.5	3.5	3.5	3.5	3.5	3.5	3.5	3.5	3.5	13.0115	13.2159	13.4798	12.9572	12.5725	12.8225	3.5	3.5	3.5	3.5	3.5	3.5	3.5	3.5	3.5	3.5	3.5	3.5	3.5	3.5	3.5
Phatr3_Jdraft1654	302083	1654_bd	FQS#AESPSPTR	prot1111	p0000	Voltage-gated Ca2+ channels alpha1 subunits	Inorganic ion transport and metabolism	METABOLISM			two-pore calcium channel					Transport	3.5	3.5	3.5	3.5	3.5	3.5	3.5	3.5	3.5	3.5	3.5	3.5	3.5	3.5	3.5	3.5	3.5	3.5	3.5	3.5	3.5	3.5	3.5	3.5	3.5	3.5	3.5	3.5	3.5	3.5	3.5	3.5	3.5
Phatr3_EG01594	303578		FRAS#VLVQR	prot0111	p0000												3.5	3.5	3.5	3.5	3.5	3.5	3.5	3.5	3.5	3.5	3.5	3.5	3.5	3.5	3.5	3.5	3.5	3.5	3.5	3.5	3.5	3.5	3.5	3.5	3.5	3.5	3.5	3.5	3.5	3.5	13.6827	13.4752	13.5689
Phatr3_Jdraft1590	300009	1590_bd	FRDT#LQSPDAADTSLNTR	prot0001	p0000	Sister chromatid cohesion complex Cohesin subunit PDS5	Cell cycle control cell division chromosome partitioning	CELLULAR PROCESSES AND SIGNALING			hypothetical protein	Sister chromatid cohesion protein PDS5 homolog B-B (Androgen-induced proliferation inhibitor B)					3.5	3.5	3.5	3.5	3.5	3.5	3.5	3.5	3.5	3.5	3.5	3.5	3.5	3.5	3.5	3.5	3.5	3.5	3.5	3.5	3.5	3.5	3.5	3.5	3.5	3.5	3.5	3.5	3.5	3.5	10.9304	10.5888	11.1787
Phatr3_Jdraft1590	300009	1590_bd	FRDTLQS#PDAADTSLNTR	prot0001	p0000	Sister chromatid cohesion complex Cohesin subunit PDS5	Cell cycle control cell division chromosome partitioning	CELLULAR PROCESSES AND SIGNALING			hypothetical protein	Sister chromatid cohesion protein PDS5 homolog B-B (Androgen-induced proliferation inhibitor B)					13.0936	12.4642	12.1571	13.2216	13.1896	12.9296	12.7355	14.0216	13.2952	12.5992	13.4784	13.8875	13.0015	13.4058	13.769	13.1672	13.5774	13.3385	3.5	3.5	3.5	3.5	3.5	3.5	3.5	3.5	3.5	3.5	3.5	3.5	3.5	3.5	3.5
Phatr3_Jdraft853	300013	853_bd	FRS#LTSNFFGR	prot1111	p1110	GTP-binding protein SEC4 small G protein superfamily and related Ras family GTP-binding proteins	Signal transduction mechanisms	CELLULAR PROCESSES AND SIGNALING			hypothetical protein|| PtRabX1; hypothetical protein						13.6354	14.6759	15.5324	13.8855	14.6456	13.4663	13.374	12.6872	13.9592	13.416	13.0446	13.1038	15.025	14.9049	15.5365	15.0312	15.0899	15.6524	13.7064	12.3478	13.4131	12.9908	12.5439	12.2296	15.1893	15.0887	14.8243	13.9696	14.9451	15.1135	15.5107	14.433	14.6859
Phatr3_J16649	307351	16649	FS#HNSLQELGR	prot1111	p0001	Hydroxymethylglutaryl-CoA synthase	Lipid transport and metabolism	METABOLISM	hydroxymethylglutaryl-CoA synthase [EC:2.3.3.10]	Synthesis and degradation of ketone bodies || Valine leucine and isoleucine degradation || Butanoate metabolism || Terpenoid backbone biosynthesis	hypothetical protein; K01641 hydroxymethylglutaryl-CoA synthase [EC:2.3.3.10]	Hydroxymethylglutaryl-CoA synthase 1 (HMG-CoA synthase 1) (EC 2.3.3.10) (3-hydroxy-3-methylglutaryl coenzyme A synthase 1)	Biosynthesis of steroids: Terpenoid backbone synthesis	Hydroxymethylglutaryl CoA synthase	HMGCS	Ketone Body Metabolism	3.5	3.5	3.5	3.5	3.5	3.5	3.5	3.5	3.5	3.5	3.5	3.5	3.5	3.5	3.5	3.5	3.5	3.5	3.5	3.5	3.5	3.5	3.5	3.5	3.5	3.5	3.5	3.5	3.5	3.5	3.5	3.5	3.5
Phatr3_J16649	307351	16649	FSHNS#LQELGR	prot1111	p0010	Hydroxymethylglutaryl-CoA synthase	Lipid transport and metabolism	METABOLISM	hydroxymethylglutaryl-CoA synthase [EC:2.3.3.10]	Synthesis and degradation of ketone bodies || Valine leucine and isoleucine degradation || Butanoate metabolism || Terpenoid backbone biosynthesis	hypothetical protein; K01641 hydroxymethylglutaryl-CoA synthase [EC:2.3.3.10]	Hydroxymethylglutaryl-CoA synthase 1 (HMG-CoA synthase 1) (EC 2.3.3.10) (3-hydroxy-3-methylglutaryl coenzyme A synthase 1)	Biosynthesis of steroids: Terpenoid backbone synthesis	Hydroxymethylglutaryl CoA synthase	HMGCS	Ketone Body Metabolism	12.1826	12.3592	12.0961	12.4709	12.0244	12.4275	11.7573	11.9678	11.6431	12.4697	12.0094	12.4338	11.5263	12.3446	12.163	12.7452	12.6227	11.9831	3.5	3.5	3.5	3.5	3.5	3.5	3.5	3.5	3.5	3.5	3.5	3.5	13.0674	12.5385	13.1896
Phatr3_J45589	308001	45589	FSTIDPGSGSS#NDASANEHSDR	prot1111	p0001						hypothetical protein						3.5	3.5	3.5	3.5	3.5	3.5	3.5	3.5	3.5	3.5	3.5	3.5	3.5	3.5	3.5	3.5	3.5	3.5	3.5	3.5	3.5	3.5	3.5	3.5	3.5	3.5	3.5	3.5	3.5	3.5	3.5	3.5	3.5
Phatr3_J54499	303980	54499	FSVFGLIGDGT#SYSEGAAYGTDQASK	prot1111	p0000						OEE3; oxygen-evolving enhancer protein 3		Photosynthesis	Photosystem II	OEE3		3.5	3.5	3.5	3.5	3.5	3.5	3.5	3.5	3.5	3.5	3.5	3.5	3.5	3.5	3.5	3.5	3.5	3.5	3.5	3.5	3.5	3.5	3.5	3.5	10.5033	12.9158	3.5	13.0682	11.7912	11.76	3.5	3.5	3.5
Phatr3_J44224	305576	44224	FTASNS#SDNFLDNDKYR	prot0000	p0000						hypothetical protein						3.5	3.5	3.5	3.5	3.5	3.5	3.5	3.5	3.5	3.5	3.5	3.5	12.9138	12.3019	11.4508	3.5	12.5454	13.2762	3.5	3.5	3.5	3.5	3.5	3.5	14.1198	13.4174	13.481	13.7563	13.7238	14.2895	3.5	3.5	3.5
Phatr3_J44666	305656	44666	FTENAPALTPLS#SPIRGK	prot1111	p0000						hypothetical protein						12.3122	12.2878	12.3674	11.4987	12.7426	12.2313	12.8139	13.7573	13.8605	13.3636	13.7936	12.3315	3.5	3.5	3.5	3.5	3.5	3.5	3.5	3.5	3.5	3.5	3.5	3.5	3.5	3.5	3.5	3.5	3.5	3.5	3.5	3.5	3.5
Phatr3_J44666	305656	44666	FTENAPALTPLSS#PIR	prot1111	p1110						hypothetical protein						3.5	13.7709	14.2507	13.9407	3.5	3.5	12.2873	13.3135	13.4925	13.3714	13.2491	11.8594	12.5812	11.9572	13.4123	13.3441	13.5983	12.6361	12.2808	11.241	11.4417	10.7788	11.7114	10.7656	11.1206	11.5681	11.3672	10.7463	11.8462	11.4623	12.7883	3.5	13.013
Phatr3_J44666	305656	44666	FTENAPALTPLSS#PIRGK	prot1111	p0000						hypothetical protein						12.8108	12.7649	12.9027	12.7075	11.8721	12.6525	12.9235	14.0579	13.4701	13.2431	13.7111	12.9029	3.5	3.5	3.5	3.5	3.5	3.5	3.5	3.5	3.5	3.5	3.5	3.5	3.5	3.5	3.5	3.5	3.5	3.5	3.5	3.5	3.5
Phatr3_J14401	310662	14401	FTVASISGSS#SASPTSNGATK	prot1111	p0000	Isocitrate lyase	Energy production and conversion	METABOLISM				Isocitrate lyase (ICL) (EC 4.1.3.1) (Isocitrase) (Isocitratsysase)	Glyoxylate cycle; TCA cycle; Dicarboxylate metabolism	isocitrate lyase	ICL	Glyoxylate Cycle	3.5	3.5	3.5	3.5	3.5	3.5	3.5	3.5	3.5	3.5	3.5	3.5	3.5	3.5	3.5	3.5	3.5	3.5	3.5	3.5	3.5	3.5	3.5	3.5	3.5	3.5	3.5	3.5	3.5	3.5	3.5	3.5	3.5
Phatr3_J17545	300747	17545	FVAPS#LFATK	prot1111	p1000	40S ribosomal protein S3A	Translation ribosomal structure and biogenesis	INFORMATION STORAGE AND PROCESSING	small subunit ribosomal protein S3Ae	Ribosome	hypothetical protein; K02984 small subunit ribosomal protein S3Ae	40S ribosomal protein S3a					13.0627	13.0345	13.6926	12.5813	12.8385	13.2001	3.5	3.5	3.5	3.5	3.5	3.5	3.5	3.5	3.5	3.5	3.5	3.5	12.0292	12.0283	12.3955	11.8865	11.9879	12.5212	3.5	3.5	3.5	3.5	3.5	3.5	3.5	3.5	3.5
Phatr3_J41029	307343	41029	FVGTIS#PIK	prot1111	p0000						hypothetical protein						3.5	3.5	3.5	3.5	3.5	3.5	12.267	12.4581	11.9223	12.2945	12.4228	11.9811	3.5	3.5	3.5	3.5	3.5	3.5	3.5	3.5	3.5	3.5	3.5	3.5	3.5	3.5	3.5	3.5	3.5	3.5	3.5	3.5	3.5
Phatr3_J44845	309892	44845	FVPRFS#ITSSSPTFTGSQGPR	prot0001	p0000	Calmodulin-binding protein CRAG contains DENN domain	Signal transduction mechanisms	CELLULAR PROCESSES AND SIGNALING			hypothetical protein						3.5	3.5	3.5	3.5	3.5	3.5	3.5	3.5	3.5	3.5	3.5	3.5	3.5	3.5	3.5	3.5	3.5	3.5	3.5	3.5	3.5	3.5	3.5	3.5	12.8719	12.7816	12.1103	12.6586	12.2725	12.0488	13.4871	12.3582	12.01
Phatr3_J42968	304832	42968	FVVGS#HEASPVR	prot0000	p0001	Replication factor C subunit RFC1 (large subunit)	Replication recombination and repair	INFORMATION STORAGE AND PROCESSING			hypothetical protein						3.5	3.5	3.5	3.5	3.5	3.5	3.5	3.5	3.5	3.5	3.5	3.5	3.5	3.5	3.5	3.5	3.5	3.5	3.5	3.5	3.5	3.5	3.5	3.5	3.5	3.5	3.5	3.5	3.5	3.5	3.5	3.5	3.5
Phatr3_EG02663	310239	45889	FVVS#PNVDR	prot1111	p0001						hypothetical protein						3.5	3.5	3.5	3.5	3.5	3.5	3.5	3.5	3.5	3.5	3.5	3.5	3.5	3.5	3.5	3.5	3.5	3.5	3.5	3.5	3.5	3.5	3.5	3.5	3.5	3.5	3.5	3.5	3.5	3.5	3.5	3.5	3.5
Phatr3_J55122	311257	55122	FY#GADASALLAR	prot1111	p0000	Molecular chaperones GRP170/SIL1 HSP70 superfamily	Posttranslational modification protein turnover chaperones	CELLULAR PROCESSES AND SIGNALING				Heat shock 70 kDa protein 17 (Heat shock protein 70-17) (AtHsp70-17)					3.5	3.5	3.5	3.5	3.5	3.5	3.5	3.5	3.5	3.5	3.5	3.5	3.5	3.5	3.5	3.5	3.5	3.5	12.4961	13.6677	12.5801	13.3064	13.8559	14.0068	3.5	3.5	3.5	3.5	3.5	3.5	3.5	3.5	3.5
Phatr3_J43146	306935	43146	GAFASS#LYGGTSYVDSGSAFGPVR	prot1111	p0000						hypothetical protein						12.0363	12.2428	3.5	12.7335	12.2467	3.5	3.5	3.5	3.5	3.5	3.5	3.5	3.5	3.5	3.5	3.5	3.5	3.5	3.5	3.5	3.5	3.5	3.5	3.5	10.5013	11.4967	11.9327	11.7637	12.1534	11.082	3.5	3.5	3.5
Phatr3_J43267	300833	43267	GAGT#STSILPSFAPDSSSADAK	prot0001	p0001						hypothetical protein						3.5	3.5	3.5	3.5	3.5	3.5	3.5	3.5	3.5	3.5	3.5	3.5	3.5	3.5	3.5	3.5	3.5	3.5	3.5	3.5	3.5	3.5	3.5	3.5	3.5	3.5	3.5	3.5	3.5	3.5	3.5	3.5	3.5
Phatr3_EG02389	303662	10865	GAHLES#ITNTELSLADLTK	prot1111	p0000	cGMP-dependent protein kinase	Signal transduction mechanisms	CELLULAR PROCESSES AND SIGNALING			hypothetical protein	cGMP-dependent protein kinase 2 (cGK 2) (cGK2) (EC 2.7.11.12) (cGMP-dependent protein kinase II) (cGKII)					3.5	3.5	3.5	3.5	3.5	3.5	3.5	3.5	3.5	3.5	3.5	3.5	3.5	3.5	3.5	3.5	3.5	3.5	10.5295	10.9954	10.3259	10.9366	10.5669	10.3309	12.0447	11.6531	11.7003	11.3373	12.2017	12.1022	3.5	3.5	3.5
	500092		GAHS#VLFR	prot1111	p0000												3.5	3.5	3.5	3.5	3.5	3.5	3.5	3.5	3.5	3.5	3.5	3.5	3.5	3.5	3.5	3.5	3.5	3.5	3.5	3.5	3.5	3.5	3.5	3.5	3.5	3.5	3.5	3.5	3.5	3.5	13.8353	12.8492	12.8196
Phatr3_J29157	302488	29157	GAITIIGGGDS#VAATEQSGR	prot1111	p0000	3-phosphoglycerate kinase	Carbohydrate transport and metabolism	METABOLISM	phosphoglycerate kinase [EC:2.7.2.3]	Glycolysis / Gluconeogenesis || Carbon fixation in photosynthetic organisms	hypothetical protein; K00927 phosphoglycerate kinase [EC:2.7.2.3]	Phosphoglycerate kinase, chloroplastic (EC 2.7.2.3)	Calvin-Benson cycle	Phosphoglycerate kinase, chloroplast	PGKchl - Phatr3_J29157	Calvin Benson	3.5	3.5	3.5	3.5	3.5	3.5	3.5	3.5	3.5	3.5	3.5	3.5	3.5	3.5	3.5	3.5	3.5	3.5	3.5	3.5	3.5	3.5	3.5	3.5	3.5	3.5	3.5	3.5	3.5	3.5	3.5	3.5	3.5
Phatr3_J29157	302488	29157	GAIVS#VCSHLGRPK	prot1111	p0000	3-phosphoglycerate kinase	Carbohydrate transport and metabolism	METABOLISM	phosphoglycerate kinase [EC:2.7.2.3]	Glycolysis / Gluconeogenesis || Carbon fixation in photosynthetic organisms	hypothetical protein; K00927 phosphoglycerate kinase [EC:2.7.2.3]	Phosphoglycerate kinase, chloroplastic (EC 2.7.2.3)	Calvin-Benson cycle	Phosphoglycerate kinase, chloroplast	PGKchl - Phatr3_J29157	Calvin Benson	3.5	3.5	3.5	3.5	3.5	3.5	3.5	3.5	3.5	3.5	3.5	3.5	3.5	3.5	3.5	3.5	3.5	3.5	3.5	3.5	3.5	3.5	3.5	3.5	3.5	3.5	3.5	3.5	3.5	3.5	3.5	3.5	3.5
Phatr3_J14783	306653	14783	GALAES#ADTHER	prot1111	p0001	Cyclophilin type U box-containing peptidyl-prolyl cis-trans isomerase	Posttranslational modification protein turnover chaperones	CELLULAR PROCESSES AND SIGNALING			hypothetical protein						3.5	3.5	3.5	3.5	3.5	3.5	3.5	3.5	3.5	3.5	3.5	3.5	3.5	3.5	3.5	3.5	3.5	3.5	3.5	3.5	3.5	3.5	3.5	3.5	3.5	3.5	3.5	3.5	3.5	3.5	3.5	3.5	3.5
Phatr3_J48938	307039	48938	GALLKDS#TVQELSGTGLK	prot1111	p0000						hypothetical protein						3.5	3.5	3.5	3.5	3.5	3.5	3.5	3.5	3.5	3.5	3.5	3.5	3.5	3.5	3.5	3.5	3.5	3.5	3.5	3.5	3.5	3.5	3.5	3.5	3.5	3.5	3.5	3.5	3.5	3.5	3.5	3.5	3.5
Phatr3_Jdraft853	300013	853_bd	GAPSTDS#ASAAGDHR	prot1111	p0001	GTP-binding protein SEC4 small G protein superfamily and related Ras family GTP-binding proteins	Signal transduction mechanisms	CELLULAR PROCESSES AND SIGNALING			hypothetical protein|| PtRabX1; hypothetical protein						3.5	3.5	3.5	3.5	3.5	3.5	3.5	3.5	3.5	3.5	3.5	3.5	3.5	3.5	3.5	3.5	3.5	3.5	3.5	3.5	3.5	3.5	3.5	3.5	3.5	3.5	3.5	3.5	3.5	3.5	3.5	3.5	3.5
Phatr3_J42824	311025	42824	GAS#IESSASAVLM*R	prot0001	p0001	Heat shock transcription factor	Transcription	INFORMATION STORAGE AND PROCESSING			hypothetical protein						12.5341	12.0376	12.2753	12.0435	12.1663	12.3663	12.222	12.5357	12.5997	12.7866	12.7254	12.2327	12.7176	12.7579	12.854	12.5658	12.4681	12.4015	3.5	3.5	3.5	3.5	3.5	3.5	3.5	3.5	3.5	3.5	3.5	3.5	3.5	3.5	3.5
Phatr3_J45411	310000		GAS#PRPNGTEPR	prot0000	p0000	DHHC-type Zn-finger proteins	General function prediction only	POORLY CHARACTERIZED			hypothetical protein	Palmitoyltransferase ZDHHC7 (EC 2.3.1.225) (Zinc finger DHHC domain-containing protein 7) (DHHC-7) (Zinc finger protein 370)					3.5	3.5	3.5	3.5	3.5	3.5	3.5	3.5	3.5	3.5	3.5	3.5	3.5	3.5	3.5	3.5	3.5	3.5	3.5	3.5	3.5	3.5	3.5	3.5	3.5	3.5	3.5	3.5	3.5	3.5	3.5	3.5	3.5
Phatr3_J35054	303774	35054	GASGPIGFPGIAPAS#ASTR	prot0000	p0000	Ca2+/calmodulin-dependent protein kinase EF-Hand protein superfamily	Signal transduction mechanisms	CELLULAR PROCESSES AND SIGNALING			hypothetical protein						3.5	3.5	3.5	3.5	3.5	3.5	3.5	3.5	3.5	3.5	3.5	3.5	3.5	3.5	3.5	3.5	3.5	3.5	3.5	3.5	3.5	3.5	3.5	3.5	10.7524	11.7515	12.0137	10.7677	11.4548	10.6049	3.5	3.5	3.5
Phatr3_J3296	309751		GATASSS#SNSIFEQR	prot1111	p0000						hypothetical protein						3.5	3.5	3.5	3.5	3.5	3.5	3.5	3.5	3.5	3.5	3.5	3.5	3.5	3.5	3.5	3.5	3.5	3.5	3.5	3.5	3.5	3.5	3.5	3.5	3.5	3.5	3.5	3.5	3.5	3.5	3.5	3.5	3.5
Phatr3_EG02243	302947	39734	GATDFSAGSS#LTR	prot1111	p0000	Calmodulin-binding protein CRAG contains DENN domain	Signal transduction mechanisms	CELLULAR PROCESSES AND SIGNALING			hypothetical protein						3.5	3.5	3.5	3.5	3.5	3.5	3.5	3.5	3.5	3.5	3.5	3.5	3.5	3.5	3.5	3.5	3.5	3.5	3.5	3.5	3.5	3.5	3.5	3.5	15.2361	14.7276	3.5	13.7834	14.54	14.0693	3.5	3.5	3.5
Phatr3_J45777	310084	45777	GATLTHGNS#LR	prot1001	p0000						hypothetical protein						3.5	3.5	3.5	3.5	3.5	3.5	3.5	3.5	3.5	3.5	3.5	3.5	3.5	3.5	3.5	3.5	3.5	3.5	11.5882	12.2303	11.7616	11.517	11.3557	11.7239	3.5	3.5	3.5	3.5	3.5	3.5	3.5	3.5	3.5
Phatr3_EG02522	311587	47388	GATPDSGVS#PFATPQSQSR	prot1111	p0100	RNA polymerase II transcription elongation factor DSIF/SUPT5H/SPT5	Transcription	INFORMATION STORAGE AND PROCESSING	transcription elongation factor SPT5		hypothetical protein	Transcription elongation factor SPT5 (DRB sensitivity-inducing factor large subunit) (DSIF large subunit) (Protein foggy)					3.5	3.5	3.5	3.5	3.5	3.5	12.6852	11.6673	11.7808	11.5798	11.1452	12.6512	3.5	3.5	3.5	3.5	3.5	3.5	3.5	12.6202	12.1336	12.5717	12.0804	12.6643	12.3957	13.0663	13.3828	14.12	12.5651	12.6561	12.2239	12.3299	12.485
Phatr3_EG02522	311587	47388	GATPDSGVSPFAT#PQSQSR	prot1111	p1110	RNA polymerase II transcription elongation factor DSIF/SUPT5H/SPT5	Transcription	INFORMATION STORAGE AND PROCESSING	transcription elongation factor SPT5		hypothetical protein	Transcription elongation factor SPT5 (DRB sensitivity-inducing factor large subunit) (DSIF large subunit) (Protein foggy)					13.5057	12.2873	11.6331	12.1373	11.4983	13.131	13.1677	12.5126	13.395	12.3409	12.7589	13.9848	13.946	13.3718	12.246	12.4163	13.4646	12.465	12.193	11.9809	12.2862	12.0319	12.2012	12.8042	12.2439	3.5	12.4967	3.5	3.5	12.6325	11.5068	11.8873	11.3706
Phatr3_EG02533	301800	46499	GDEDS#M*LNM*LPGSHR	prot0001	p0001						hypothetical protein						3.5	3.5	3.5	3.5	3.5	3.5	3.5	3.5	3.5	3.5	3.5	3.5	3.5	3.5	3.5	3.5	3.5	3.5	3.5	3.5	3.5	3.5	3.5	3.5	3.5	3.5	3.5	3.5	3.5	3.5	3.5	3.5	3.5
Phatr3_J10216	303465		GDLNDM*TNDEAILRRT#K	prot1111	p0000	Tyrosine kinase specific for activated (GTP-bound) p21cdc42Hs	Signal transduction mechanisms	CELLULAR PROCESSES AND SIGNALING									3.5	3.5	3.5	3.5	3.5	3.5	3.5	3.5	3.5	3.5	3.5	3.5	3.5	3.5	3.5	3.5	3.5	3.5	3.5	3.5	3.5	3.5	3.5	3.5	3.5	3.5	3.5	3.5	3.5	3.5	3.5	3.5	3.5
Phatr3_J7934	310824		GDTGDRES#PSSIAAPAAGQVR	prot0001	p0001	Molecular chaperone (DnaJ superfamily)	Posttranslational modification protein turnover chaperones	CELLULAR PROCESSES AND SIGNALING			hypothetical protein						3.5	3.5	3.5	3.5	3.5	3.5	3.5	3.5	3.5	3.5	3.5	3.5	3.5	3.5	3.5	3.5	3.5	3.5	3.5	3.5	3.5	3.5	3.5	3.5	3.5	3.5	3.5	3.5	3.5	3.5	3.5	3.5	3.5
Phatr3_J44593	311673	44593	GDVEPS#SSYSLM*K	prot0001	p0000						hypothetical protein						3.5	3.5	3.5	3.5	3.5	3.5	3.5	3.5	3.5	3.5	3.5	3.5	3.5	3.5	3.5	3.5	3.5	3.5	3.5	3.5	3.5	3.5	3.5	3.5	3.5	3.5	3.5	3.5	3.5	3.5	3.5	3.5	3.5
Phatr3_EG02390	307697	44467	GEATALGS#PQASEFR	prot1111	p0010						hypothetical protein						13.3046	12.7017	13.8397	13.1887	13.7645	12.7426	3.5	3.5	3.5	3.5	3.5	3.5	13.9425	13.1196	14.0668	13.3482	15.0306	13.7474	3.5	3.5	3.5	3.5	3.5	3.5	3.5	3.5	3.5	3.5	3.5	3.5	12.9918	12.8468	13.008
Phatr3_EG02227	305120	49540	GEAYS#DGLPETQSLM*QHPFV	prot1111	p0000	Permease of the major facilitator superfamily	General function prediction only	POORLY CHARACTERIZED			hypothetical protein						3.5	3.5	3.5	3.5	3.5	3.5	3.5	3.5	3.5	3.5	3.5	3.5	3.5	3.5	3.5	3.5	3.5	3.5	3.5	3.5	3.5	3.5	3.5	3.5	10.6703	3.5	3.5	3.5	11.2649	10.935	3.5	3.5	3.5
Phatr3_J27735	304055	27735	GEEEYLKQS#SR	prot1111	p0000	GMP synthase	Nucleotide transport and metabolism	METABOLISM	GMP synthase (glutamine-hydrolysing) [EC:6.3.5.2]	Purine metabolism || Drug metabolism - other enzymes	hypothetical protein; K01951 GMP synthase (glutamine-hydrolysing) [EC:6.3.5.2]	GMP synthase [glutamine-hydrolyzing] (EC 6.3.5.2) (GMP synthetase) (Glutamine amidotransferase)	Nucleotide metabolism: Purine metabolism	GMP synthase			3.5	3.5	3.5	3.5	3.5	3.5	3.5	3.5	3.5	3.5	3.5	3.5	3.5	3.5	3.5	3.5	3.5	3.5	3.5	3.5	3.5	3.5	3.5	3.5	3.5	3.5	3.5	3.5	3.5	3.5	3.5	3.5	3.5
Phatr3_EG02347	305801	54310	GEGDGGNLS#DAANGEEAVLR	prot1111	p0001	Chromodomain-helicase DNA-binding protein	Transcription	INFORMATION STORAGE AND PROCESSING			hypothetical protein						3.5	3.5	3.5	3.5	3.5	3.5	3.5	3.5	3.5	3.5	3.5	3.5	3.5	3.5	3.5	3.5	3.5	3.5	3.5	3.5	3.5	3.5	3.5	3.5	3.5	3.5	3.5	3.5	3.5	3.5	3.5	3.5	3.5
Phatr3_J43407	301374	43407	GES#PTVASAPTPFPNDHLR	prot0000	p0000						hypothetical protein						3.5	3.5	3.5	3.5	3.5	3.5	3.5	3.5	3.5	3.5	3.5	3.5	3.5	3.5	3.5	3.5	3.5	3.5	3.5	3.5	3.5	3.5	3.5	3.5	3.5	3.5	3.5	3.5	3.5	3.5	3.5	3.5	3.5
Phatr3_J47803	308665	47803	GES#SSSLSADVGGFPSYGGK	prot0001	p0000						hypothetical protein						3.5	3.5	3.5	3.5	3.5	3.5	3.5	3.5	3.5	3.5	3.5	3.5	3.5	3.5	3.5	3.5	3.5	3.5	3.5	3.5	3.5	3.5	3.5	3.5	3.5	3.5	3.5	3.5	3.5	3.5	3.5	3.5	3.5
Phatr3_J2527	303005	2527	GESITALTPSATANVPNRGS#VR	prot0001	p0000	GTPase-activating protein	General function prediction only	POORLY CHARACTERIZED			hypothetical protein	TBC1 domain family member 13					14.1539	14.2413	14.3222	13.9618	14.8539	13.6363	3.5	3.5	3.5	3.5	3.5	3.5	3.5	3.5	3.5	3.5	3.5	3.5	3.5	3.5	3.5	3.5	3.5	3.5	3.5	3.5	3.5	3.5	3.5	3.5	3.5	3.5	3.5
Phatr3_EG01667	305553		GETASS#SLDLSSLVR	prot0000	p0110							dCTP pyrophosphatase 1 (EC 3.6.1.12) (Deoxycytidine-triphosphatase 1) (dCTPase 1) (RS21-C6) (XTP3-transactivated gene A protein homolog)					13.5891	13.9219	13.637	12.9721	12.9947	13.6964	3.5	14.8886	14.7171	3.5	3.5	3.5	14.7663	14.51	14.2989	14.1896	14.0789	14.5902	3.5	3.5	3.5	3.5	3.5	3.5	13.6933	14.543	14.0102	13.2293	14.5504	14.2967	15.033	14.115	14.9082
Phatr3_J20424	312031	20424	GEVT#SEHFNTAGR	prot1111	p1000	Urea transporter	Amino acid transport and metabolism	METABOLISM			urea transporter	Urea-proton symporter DUR3 (AtDUR3) (High-affinity urea active transporter DUR3)	Transport, extracellular	Urea transporter, extracellular		Transport	12.3736	11.9293	11.9996	11.2228	12.1585	11.5238	3.5	3.5	3.5	3.5	3.5	3.5	3.5	3.5	3.5	3.5	3.5	3.5	11.759	11.996	11.6724	11.2095	11.0472	11.8876	12.8545	11.9573	12.05	10.9216	11.6762	11.5315	11.9197	12.0312	11.7737
Phatr3_J20424	312031	20424	GEVTS#EHFNTAGR	prot1111	p1111	Urea transporter	Amino acid transport and metabolism	METABOLISM			urea transporter	Urea-proton symporter DUR3 (AtDUR3) (High-affinity urea active transporter DUR3)	Transport, extracellular	Urea transporter, extracellular		Transport	14.0635	13.7403	14.1162	13.4885	13.1787	13.1815	12.89	13.2773	13.6724	13.3905	13.3864	12.7813	14.0167	13.5166	14.5795	14.1344	13.2808	13.7935	12.663	13.2545	12.8258	12.9167	12.801	13.2972	14.8685	14.0949	13.5028	13.8259	14.0823	13.3196	14.0693	13.9379	13.35
Phatr3_J50492	301380	50492	GFDNS#TTSLSVESR	prot0000	p0000						hypothetical protein						3.5	3.5	3.5	3.5	3.5	3.5	3.5	3.5	3.5	3.5	3.5	3.5	3.5	3.5	3.5	3.5	3.5	3.5	3.5	3.5	3.5	3.5	3.5	3.5	3.5	3.5	3.5	3.5	3.5	3.5	3.5	3.5	3.5
Phatr3_J3296	309751		GFDS#SSTGM*VAGR	prot1111	p0001						hypothetical protein						3.5	3.5	3.5	3.5	3.5	3.5	3.5	3.5	3.5	3.5	3.5	3.5	3.5	3.5	3.5	3.5	3.5	3.5	3.5	3.5	3.5	3.5	3.5	3.5	3.5	3.5	3.5	3.5	3.5	3.5	3.5	3.5	3.5
Phatr3_J46136	312066	46136	GFFTNAS#QGKSLR	prot1111	p0000						hypothetical protein						3.5	3.5	3.5	3.5	3.5	3.5	3.5	3.5	3.5	3.5	3.5	3.5	3.5	3.5	3.5	3.5	3.5	3.5	3.5	3.5	3.5	3.5	3.5	3.5	3.5	3.5	3.5	3.5	3.5	3.5	3.5	3.5	3.5
Phatr3_J43152	309044	43152	GFGFSGS#SFHR	prot1111	p0001	Cyclophilin type peptidyl-prolyl cis-trans isomerase	Posttranslational modification protein turnover chaperones	CELLULAR PROCESSES AND SIGNALING			hypothetical protein						3.5	3.5	3.5	3.5	3.5	3.5	3.5	3.5	3.5	3.5	3.5	3.5	3.5	3.5	3.5	3.5	3.5	3.5	3.5	3.5	3.5	3.5	3.5	3.5	3.5	3.5	3.5	3.5	3.5	3.5	3.5	3.5	3.5
Phatr3_J43152	309044	43152	GFGFSGSS#FHR	prot1111	p0000	Cyclophilin type peptidyl-prolyl cis-trans isomerase	Posttranslational modification protein turnover chaperones	CELLULAR PROCESSES AND SIGNALING			hypothetical protein						3.5	3.5	3.5	3.5	3.5	3.5	3.5	3.5	3.5	3.5	3.5	3.5	3.5	3.5	3.5	3.5	3.5	3.5	3.5	3.5	3.5	3.5	3.5	3.5	3.5	3.5	3.5	3.5	3.5	3.5	3.5	3.5	3.5
Phatr3_EG02541	312060	36043	GFIDAAETM*IGS#LLR	prot1111	p0000	E3 ubiquitin-protein ligase/Putative upstream regulatory element binding protein	Posttranslational modification protein turnover chaperones	CELLULAR PROCESSES AND SIGNALING			hypothetical protein	E3 ubiquitin-protein ligase UPL2 (Ubiquitin-protein ligase 2) (EC 6.3.2.-)					3.5	3.5	3.5	3.5	3.5	3.5	3.5	3.5	3.5	3.5	3.5	3.5	3.5	3.5	3.5	3.5	3.5	3.5	3.5	3.5	3.5	3.5	3.5	3.5	12.1949	12.4814	12.207	12.3747	12.3519	12.1982	3.5	3.5	3.5
Phatr3_J42429	304826	42429	GFLSGYS#AGK	prot0001	p0000	Glucose-repressible alcohol dehydrogenase transcriptional effector CCR4 and related proteins	Transcription	INFORMATION STORAGE AND PROCESSING	CCR4-NOT transcription complex subunit 6	RNA degradation	hypothetical protein; K12603 CCR4-NOT transcription complex subunit 6 [EC:3.1.-.-]	Carbon catabolite repressor protein 4 homolog 1 (CCR4 homolog 1) (EC 3.1.13.4)					3.5	3.5	3.5	3.5	3.5	3.5	12.1352	12.2093	12.8007	12.2642	12.1127	12.0749	3.5	3.5	3.5	3.5	3.5	3.5	3.5	3.5	3.5	3.5	3.5	3.5	3.5	3.5	3.5	3.5	3.5	3.5	3.5	3.5	3.5
Phatr3_EG02294	310395	13400	GFPLAM*S#LNER	prot0001	p0110	Ca2+/calmodulin-dependent protein kinase EF-Hand protein superfamily	Signal transduction mechanisms	CELLULAR PROCESSES AND SIGNALING			hypothetical protein						13.7965	13.8628	13.8131	14.0968	13.6296	13.4001	14.017	13.7806	13.6517	14.475	13.9647	13.3032	13.7929	13.8014	13.7968	14.1321	13.6055	13.8125	3.5	3.5	3.5	3.5	3.5	3.5	13.7163	13.8557	14.4021	13.8002	14.1807	13.3624	14.0707	13.4837	14.1926
Phatr3_EG01517	301301		GFS#DESNVTESEHR	prot0001	p0000												3.5	3.5	3.5	3.5	3.5	3.5	3.5	3.5	3.5	3.5	3.5	3.5	3.5	3.5	3.5	3.5	3.5	3.5	3.5	3.5	3.5	3.5	3.5	3.5	3.5	3.5	3.5	3.5	3.5	3.5	3.5	3.5	3.5
Phatr3_J9886	305451		GFSSTLTRFS#YNTIM*SR	prot0001	p0000	Lysosomal trafficking regulator LYST and related BEACH and WD40 repeat proteins	Signal transduction mechanisms	CELLULAR PROCESSES AND SIGNALING			hypothetical protein	BEACH domain-containing protein lvsF					10.5712	11.5387	12.3934	11.4504	11.8505	10.5979	3.5	3.5	3.5	3.5	3.5	3.5	3.5	3.5	3.5	3.5	3.5	3.5	3.5	3.5	3.5	3.5	3.5	3.5	3.5	3.5	3.5	3.5	3.5	3.5	3.5	3.5	3.5
Phatr3_J9355	305002	9355	GFY#TPDHGVVPPTR	prot1011	p0000	Amino acid transporters	Amino acid transport and metabolism	METABOLISM	solute carrier family 32 (vesicular inhibitory amino acid transporter)	Synaptic vesicle cycle || Retrograde endocannabinoid signaling || GABAergic synapse || Morphine addiction || Nicotine addiction	hypothetical protein; K15015 solute carrier family 32 (vesicular inhibitory amino acid transporter)	Vacuolar amino acid transporter 1	Transport, chloroplast	Amino acid transporter (Cys-L), chloroplast		Amino Acid Transport	3.5	3.5	3.5	3.5	3.5	3.5	3.5	3.5	3.5	3.5	3.5	3.5	3.5	3.5	3.5	3.5	3.5	3.5	3.5	3.5	3.5	3.5	3.5	3.5	11.0679	11.0708	11.047	11.1695	10.9754	11.1791	3.5	3.5	3.5
Phatr3_J9355	305002	9355	GFYT#PDHGVVPPTR	prot1011	p1111	Amino acid transporters	Amino acid transport and metabolism	METABOLISM	solute carrier family 32 (vesicular inhibitory amino acid transporter)	Synaptic vesicle cycle || Retrograde endocannabinoid signaling || GABAergic synapse || Morphine addiction || Nicotine addiction	hypothetical protein; K15015 solute carrier family 32 (vesicular inhibitory amino acid transporter)	Vacuolar amino acid transporter 1	Transport, chloroplast	Amino acid transporter (Cys-L), chloroplast		Amino Acid Transport	12.1001	11.9912	11.8735	11.6126	11.9142	12.2567	12.5695	12.2781	12.7772	12.4241	13.1409	12.4797	11.8733	12.5378	13.2678	11.9558	12.2037	12.4328	12.5324	12.8767	12.6246	13.0498	12.5692	12.8933	12.8655	13.7462	13.6193	13.9818	13.6898	13.2602	12.9855	13.9087	13.1183
Phatr3_J47737	308559	47737	GGAPS#PDRDYR	prot1111	p0001	Alternative splicing factor SRp55/B52/SRp75 (RRM superfamily)	RNA processing and modification	INFORMATION STORAGE AND PROCESSING			hypothetical protein	Serine/arginine-rich splicing factor RS31 (At-RSp31) (AtRS31)					3.5	3.5	3.5	3.5	3.5	3.5	3.5	3.5	3.5	3.5	3.5	3.5	3.5	3.5	3.5	3.5	3.5	3.5	3.5	3.5	3.5	3.5	3.5	3.5	3.5	3.5	3.5	3.5	3.5	3.5	3.5	3.5	3.5
Phatr3_J36897	310409	36897	GGEIDLSKLS#PEER	prot0001	p0000						hypothetical protein						3.5	3.5	3.5	3.5	3.5	3.5	3.5	3.5	3.5	3.5	3.5	3.5	3.5	3.5	3.5	3.5	3.5	3.5	3.5	3.5	3.5	3.5	3.5	3.5	3.5	3.5	3.5	3.5	3.5	3.5	3.5	3.5	3.5
Phatr3_J45547	311868	45547	GGGDDDTS#IGM*SSVSGDEFGK	prot1111	p0001						hypothetical protein						3.5	3.5	3.5	3.5	3.5	3.5	3.5	3.5	3.5	3.5	3.5	3.5	3.5	3.5	3.5	3.5	3.5	3.5	3.5	3.5	3.5	3.5	3.5	3.5	3.5	3.5	3.5	3.5	3.5	3.5	3.5	3.5	3.5
Phatr3_J35416	305966	35416	GGGLSEGM*S#TR	prot1111	p0000						hypothetical protein						3.5	3.5	3.5	3.5	3.5	3.5	3.5	3.5	3.5	3.5	3.5	3.5	3.5	3.5	3.5	3.5	3.5	3.5	3.5	3.5	3.5	3.5	3.5	3.5	3.5	3.5	3.5	3.5	3.5	3.5	3.5	3.5	3.5
Phatr3_J15852	307099	15852	GGHENS#LTTGNPGPR	prot1111	p0000	Cu2+/Zn2+ superoxide dismutase SOD1	Inorganic ion transport and metabolism	METABOLISM	superoxide dismutase Cu-Zn family [EC:1.15.1.1]	Peroxisome || Amyotrophic lateral sclerosis (ALS) || Huntington's disease || Prion diseases	hypothetical protein; K04565 Cu/Zn superoxide dismutase [EC:1.15.1.1]	Superoxide dismutase [Cu-Zn] (EC 1.15.1.1)					3.5	3.5	3.5	3.5	3.5	3.5	3.5	3.5	3.5	3.5	3.5	3.5	3.5	3.5	3.5	3.5	3.5	3.5	3.5	3.5	3.5	3.5	3.5	3.5	11.5773	10.5111	11.5913	10.1989	11.3203	10.5685	3.5	3.5	3.5
Phatr3_J44359	303666	44359	GGLTVNAPTSGTGS#PTPTNYR	prot0000	p0000						hypothetical protein						3.5	3.5	3.5	3.5	3.5	3.5	3.5	3.5	3.5	3.5	3.5	3.5	3.5	3.5	3.5	3.5	3.5	3.5	12.9767	12.4762	3.5	3.5	12.9986	13.1587	13.6105	13.6032	3.5	14.27	3.5	13.4087	3.5	13.4496	3.5
Phatr3_J52058	302148	52058	GGPM*DQASPHTAS#SSPSANSR	prot1111	p0000	Myosin class V heavy chain	Cytoskeleton	CELLULAR PROCESSES AND SIGNALING			myoA1; hypothetical protein						3.5	3.5	3.5	3.5	3.5	3.5	3.5	3.5	3.5	3.5	3.5	3.5	3.5	3.5	3.5	3.5	3.5	3.5	3.5	3.5	3.5	3.5	3.5	3.5	3.5	3.5	3.5	3.5	3.5	3.5	3.5	3.5	3.5
Phatr3_J4994	310386		GGS#FFGGVFR	prot1111	p0110	Ca2+/calmodulin-dependent protein kinase EF-Hand protein superfamily	Signal transduction mechanisms	CELLULAR PROCESSES AND SIGNALING			hypothetical protein						11.9512	13.4322	13.7191	13.7562	13.4873	12.5667	11.2631	11.3696	12.1617	12.695	3.5	11.3787	11.0306	12.5796	12.5612	14.1783	13.482	13.3798	3.5	3.5	3.5	3.5	3.5	3.5	14.1867	14.7752	13.8598	13.5597	14.313	14.3347	16.1035	14.7057	15.6152
Phatr3_J46022	302009	46022	GGS#GPSLSYNDTR	prot1101	p0000						hypothetical protein						3.5	3.5	3.5	3.5	3.5	3.5	3.5	3.5	3.5	3.5	3.5	3.5	3.5	3.5	3.5	3.5	3.5	3.5	3.5	3.5	3.5	3.5	3.5	3.5	3.5	3.5	3.5	3.5	3.5	3.5	3.5	3.5	3.5
Phatr3_J28068	302239	28068	GGS#LALGHPFGATGSR	prot1111	p0000	Acetyl-CoA acetyltransferase	Lipid transport and metabolism	METABOLISM	acetyl-CoA acyltransferase [EC:2.3.1.16]	Fatty acid elongation || Fatty acid metabolism || Valine leucine and isoleucine degradation || Benzoate degradation	KCT3; beta-ketoacyl-CoA thiolase; K07509 acetyl-CoA acyltransferase [EC:2.3.1.16]	Trifunctional enzyme subunit beta, mitochondrial (TP-beta) [Includes: 3-ketoacyl-CoA thiolase (EC 2.3.1.16) (Acetyl-CoA acyltransferase) (Beta-ketothiolase)]	Fatty acid degradation, peroxisome	Beta-ketoacyl CoA thiolase (10:0)	ACAA1 mito (KCT3)	Beta-oxidation	3.5	3.5	3.5	3.5	3.5	3.5	3.5	3.5	3.5	3.5	3.5	3.5	3.5	3.5	3.5	3.5	3.5	3.5	3.5	3.5	3.5	3.5	3.5	3.5	3.5	3.5	3.5	3.5	3.5	3.5	12.8129	13.3063	12.9315
Phatr3_J49957	301134	49957	GGS#VVSFNR	prot1111	p0000						hypothetical protein						13.7534	13.1024	13.0713	12.8492	12.621	13.0196	3.5	3.5	3.5	3.5	3.5	3.5	3.5	3.5	3.5	3.5	3.5	3.5	3.5	3.5	3.5	3.5	3.5	3.5	3.5	3.5	3.5	3.5	3.5	3.5	3.5	3.5	3.5
Phatr3_J46022	302009	46022	GGSGPS#LSYNDTR	prot1101	p0001						hypothetical protein						3.5	3.5	3.5	3.5	3.5	3.5	3.5	3.5	3.5	3.5	3.5	3.5	3.5	3.5	3.5	3.5	3.5	3.5	3.5	3.5	3.5	3.5	3.5	3.5	3.5	3.5	3.5	3.5	3.5	3.5	3.5	3.5	3.5
Phatr3_J47860	304589	47860	GGSS#PSRYVPPGLDASAEDSR	prot0001	p0000						hypothetical protein						3.5	3.5	3.5	3.5	3.5	3.5	3.5	3.5	3.5	3.5	3.5	3.5	3.5	3.5	3.5	3.5	3.5	3.5	3.5	3.5	3.5	3.5	3.5	3.5	3.5	3.5	3.5	3.5	3.5	3.5	3.5	3.5	3.5
Phatr3_J7924	307526		GGTGIQFS#M*GGPR	prot1111	p1000	Molecular chaperone (DnaJ superfamily)	Posttranslational modification protein turnover chaperones	CELLULAR PROCESSES AND SIGNALING			HSP40A; chaperone dnaj-like protein	DnaJ homolog subfamily B member 3					14.603	14.7538	15.1164	14.4132	14.8108	14.8649	3.5	3.5	3.5	3.5	3.5	3.5	3.5	3.5	3.5	3.5	3.5	3.5	13.5547	13.4565	13.9441	13.5232	13.1065	13.4802	13.789	13.488	13.8319	13.4082	13.7152	13.7906	13.5566	13.4175	13.641
Phatr3_J21988	304572	21988	GGVT#SHAAVVAR	prot1111	p1111				pyruvateorthophosphate dikinase [EC:2.7.9.1]	Pyruvate metabolism || Carbon fixation in photosynthetic organisms	PPdK; hypothetical protein; K01006 pyruvateorthophosphate dikinase [EC:2.7.9.1]	Pyruvate, phosphate dikinase, chloroplastic (EC 2.7.9.1) (Pyruvate, orthophosphate dikinase)	Carbon fixation	Pyruvate phosphate dikinase	PPDK chloro	Glycolysis (chloroplast)	14.3052	13.4874	13.1915	13.623	13.1638	13.8822	14.3639	12.9648	12.8786	13.8101	13.5429	14.2206	14.5427	13.7687	13.467	14.2662	13.6593	14.0356	13.8575	14.1512	14.3143	13.3619	13.4822	14.2085	14.3748	13.7397	14.2716	13.1823	13.8631	14.1566	14.0847	13.9484	14.3682
Phatr3_EG02180	302773	43245	GGYDQSS#QGGGGYDQSVQR	prot1111	p0000												3.5	3.5	3.5	3.5	3.5	3.5	3.5	3.5	3.5	3.5	3.5	3.5	3.5	3.5	3.5	3.5	3.5	3.5	3.5	3.5	3.5	3.5	3.5	3.5	3.5	3.5	3.5	3.5	3.5	3.5	3.5	3.5	3.5
Phatr3_J44703	301557	44703	GHLS#EETLGR	prot1111	p0001	Predicted transporter/transmembrane protein	General function prediction only	POORLY CHARACTERIZED			hypothetical protein					Transport	3.5	3.5	3.5	3.5	3.5	3.5	3.5	3.5	3.5	3.5	3.5	3.5	3.5	3.5	3.5	3.5	3.5	3.5	3.5	3.5	3.5	3.5	3.5	3.5	3.5	3.5	3.5	3.5	3.5	3.5	3.5	3.5	3.5
Phatr3_J45533	311871	45533	GHS#IQDEATVR	prot1011	p0001	Putative RNA binding protein	General function prediction only	POORLY CHARACTERIZED	pre-mRNA-splicing factor 38B	Spliceosome	hypothetical protein; K12850 pre-mRNA-splicing factor 38B	Pre-mRNA-splicing factor 38B (Sarcoma antigen NY-SAR-27)					3.5	3.5	3.5	3.5	3.5	3.5	3.5	3.5	3.5	3.5	3.5	3.5	3.5	3.5	3.5	3.5	3.5	3.5	3.5	3.5	3.5	3.5	3.5	3.5	3.5	3.5	3.5	3.5	3.5	3.5	3.5	3.5	3.5
Phatr3_J10208	307589	10208	GHS#M*ESILASIEAR	prot1111	p1110	Armadillo/beta-Catenin/plakoglobin	Signal transduction mechanisms	CELLULAR PROCESSES AND SIGNALING				Phosphoribulokinase, chloroplastic (PRK) (PRKase) (EC 2.7.1.19) (Phosphopentokinase)	Calvin-Benson cycle	Phosphoribulokinase	PRKchl - Phatr3_J10208	Calvin Benson	14.337	14.2893	16.5562	3.5	3.5	3.5	14.5486	14.9979	14.2655	3.5	3.5	3.5	14.761	15.0679	14.3717	14.0323	14.4203	14.5818	13.7833	14.3105	3.5	13.9451	12.8669	13.6677	12.5955	13.1787	12.8642	13.0375	12.9138	13.527	13.572	13.7226	13.4501
Phatr3_J55035	302986		GHS#M*SDPGTTYR	prot1111	p0000	Pyruvate dehydrogenase E1 alpha subunit	Energy production and conversion	METABOLISM	pyruvate dehydrogenase E1 component subunit alpha [EC:1.2.4.1]	Glycolysis / Gluconeogenesis || Citrate cycle (TCA cycle) || Pyruvate metabolism || Butanoate metabolism || HIF-1 signaling pathway	PDHA1; precursor of dehydrogenase pyruvate dehydrogenase E1 component alpha subunit (EC:1.2.4.1); K00161 pyruvate dehydrogenase E1 component subunit alpha [EC:1.2.4.1]	Pyruvate dehydrogenase E1 component subunit alpha-1, mitochondrial (PDHE1-A) (EC 1.2.4.1)				Transport	3.5	3.5	3.5	3.5	3.5	3.5	3.5	3.5	3.5	3.5	3.5	3.5	3.5	3.5	3.5	3.5	3.5	3.5	3.5	3.5	3.5	3.5	3.5	3.5	3.5	3.5	3.5	3.5	3.5	3.5	3.5	3.5	3.5
Phatr3_J10208	307589	10208	GHSM*ES#ILASIEAR	prot1111	p0000	Armadillo/beta-Catenin/plakoglobin	Signal transduction mechanisms	CELLULAR PROCESSES AND SIGNALING				Phosphoribulokinase, chloroplastic (PRK) (PRKase) (EC 2.7.1.19) (Phosphopentokinase)	Calvin-Benson cycle	Phosphoribulokinase	PRKchl - Phatr3_J10208	Calvin Benson	3.5	3.5	3.5	3.5	3.5	3.5	3.5	3.5	3.5	3.5	3.5	3.5	3.5	3.5	3.5	3.5	3.5	3.5	12.4524	12.7306	12.476	12.2722	12.2579	12.476	3.5	3.5	3.5	3.5	3.5	3.5	12.0906	11.9794	12.4773
Phatr3_EG02243	302947	39734	GHTDDVQPSTIPAAVIAS#PR	prot1111	p0000	Calmodulin-binding protein CRAG contains DENN domain	Signal transduction mechanisms	CELLULAR PROCESSES AND SIGNALING			hypothetical protein						3.5	3.5	3.5	3.5	3.5	3.5	3.5	3.5	3.5	3.5	3.5	3.5	3.5	3.5	3.5	3.5	3.5	3.5	13.2963	12.7758	11.8087	12.8134	13.2234	12.9755	3.5	3.5	3.5	3.5	3.5	3.5	12.3894	12.5273	12.7786
Phatr3_J9033	304863	9033	GIAAPGS#GGLEYGVR	prot1111	p0000	SNARE protein SED5/Syntaxin 5	Intracellular trafficking secretion and vesicular transport	CELLULAR PROCESSES AND SIGNALING				Syntaxin-32 (AtSYP32)					3.5	3.5	3.5	3.5	3.5	3.5	3.5	3.5	3.5	3.5	3.5	3.5	3.5	3.5	3.5	3.5	3.5	3.5	3.5	3.5	3.5	3.5	3.5	3.5	3.5	3.5	3.5	3.5	3.5	3.5	3.5	3.5	3.5
Phatr3_J26256	309797	26256	GIGPAYS#SKINR	prot1111	p0001	Adenylosuccinate synthase	Nucleotide transport and metabolism	METABOLISM	adenylosuccinate synthase [EC:6.3.4.4]	Purine metabolism || Alanine aspartate and glutamate metabolism	adenylosuccinate synthetase; K01939 adenylosuccinate synthase [EC:6.3.4.4]	Adenylosuccinate synthetase (AMPSase) (AdSS) (EC 6.3.4.4) (IMP--aspartate ligase)	Nucleotide metabolism: Purine metabolism	Adenylosuccinate synthase	AdSuS	Alanine, Aspartate and Glutamate Metabolism	3.5	3.5	3.5	3.5	3.5	3.5	3.5	3.5	3.5	3.5	3.5	3.5	3.5	3.5	3.5	3.5	3.5	3.5	3.5	3.5	3.5	3.5	3.5	3.5	3.5	3.5	3.5	3.5	3.5	3.5	3.5	3.5	3.5
Phatr3_J46635	302205	46635	GILPNAPIS#PARPNETTPK	prot0101	p0000						hypothetical protein						14.7679	14.1515	14.4227	14.7576	14.8249	14.5652	3.5	3.5	3.5	3.5	3.5	3.5	13.0169	3.5	14.0766	14.0937	14.1975	14.3723	3.5	3.5	3.5	3.5	3.5	3.5	3.5	3.5	3.5	3.5	3.5	3.5	3.5	3.5	3.5
Phatr3_J54505	308037	54505	GIPGGTNS#PFM*GNSSSNSAR	prot1111	p0001	CREB binding protein/P300 and related TAZ Zn-finger proteins	Transcription	INFORMATION STORAGE AND PROCESSING	E1A/CREB-binding protein [EC:2.3.1.48]	HIF-1 signaling pathway || Cell cycle || Wnt signaling pathway || Notch signaling pathway || TGF-beta signaling pathway || Adherens junction || Jak-STAT signaling pathway || Long-term potentiation || Melanogenesis || Huntington's disease || Tuberculosis || Hepatitis B || Influenza A || HTLV-I infection || Herpes simplex infection || Epstein-Barr virus infection || Pathways in cancer || Viral carc…	hypothetical protein; K04498 E1A/CREB-binding protein [EC:2.3.1.48]	Histone acetyltransferase HAC1 (EC 2.3.1.48)					3.5	3.5	3.5	3.5	3.5	3.5	11.7745	11.1956	11.2421	12.3177	11.4629	14.1257	3.5	3.5	12.263	12.2843	11.9239	3.5	3.5	3.5	3.5	3.5	3.5	3.5	3.5	3.5	3.5	3.5	3.5	3.5	3.5	3.5	3.5
Phatr3_J54505	308037	54505	GIPGGTNS#PFMGNSSSNSAR	prot1111	p0000	CREB binding protein/P300 and related TAZ Zn-finger proteins	Transcription	INFORMATION STORAGE AND PROCESSING	E1A/CREB-binding protein [EC:2.3.1.48]	HIF-1 signaling pathway || Cell cycle || Wnt signaling pathway || Notch signaling pathway || TGF-beta signaling pathway || Adherens junction || Jak-STAT signaling pathway || Long-term potentiation || Melanogenesis || Huntington's disease || Tuberculosis || Hepatitis B || Influenza A || HTLV-I infection || Herpes simplex infection || Epstein-Barr virus infection || Pathways in cancer || Viral carc…	hypothetical protein; K04498 E1A/CREB-binding protein [EC:2.3.1.48]	Histone acetyltransferase HAC1 (EC 2.3.1.48)					3.5	3.5	3.5	3.5	3.5	3.5	3.5	3.5	3.5	3.5	3.5	3.5	3.5	3.5	3.5	3.5	3.5	3.5	3.5	3.5	3.5	3.5	3.5	3.5	3.5	3.5	3.5	3.5	3.5	3.5	3.5	3.5	3.5
Phatr3_J4937	300896	4937	GIPIPHANGM*S#LTAGPR	prot1111	p1110	AAA+-type ATPase	Posttranslational modification protein turnover chaperones	CELLULAR PROCESSES AND SIGNALING			hypothetical protein						12.6187	13.9758	13.9522	14.0652	12.707	12.8309	13.0604	12.6937	13.1118	13.1346	12.6214	12.8947	12.9283	13.2512	12.9267	12.6646	12.876	13.3515	13.8598	13.5962	13.1968	13.5516	14.7338	14.5929	13.7775	13.998	13.9525	13.8401	13.6438	13.794	13.1202	13.6435	13.7073
Phatr3_J16073	307198	16073	GIQGLNVGS#PLTIGGGGGRPR	prot1111	p1000	ATP-dependent RNA helicase pitchoune	RNA processing and modification	INFORMATION STORAGE AND PROCESSING			hypothetical protein	DEAD-box ATP-dependent RNA helicase 25 (EC 3.6.4.13)					13.8215	13.0066	13.2681	13.3862	13.7775	13.1588	3.5	3.5	3.5	3.5	3.5	3.5	13.9351	14.1068	13.7003	14.277	14.2391	13.7661	13.5325	13.1618	13.7063	13.85	13.6648	13.199	3.5	3.5	3.5	3.5	3.5	3.5	3.5	3.5	3.5
Phatr3_J17895	305009	17895	GIS#GGTPTAEGSSK	prot1111	p0001	Uncharacterized enzymes related to aldose 1-epimerase	Carbohydrate transport and metabolism	METABOLISM			hypothetical protein	Putative glucose-6-phosphate 1-epimerase (EC 5.1.3.15) (Putative D-hexose-6-phosphate mutarotase) (Putative apospory-associated protein C)				KOG Class Carbohydrate	3.5	3.5	3.5	3.5	3.5	3.5	3.5	3.5	3.5	3.5	3.5	3.5	3.5	3.5	3.5	3.5	3.5	3.5	3.5	3.5	3.5	3.5	3.5	3.5	3.5	3.5	3.5	3.5	3.5	3.5	3.5	3.5	3.5
Phatr3_J48422	306717	48422	GIS#PKPSSPSSSPYLGTK	prot1111	p0000						hypothetical protein						14.0369	13.821	13.9019	13.8159	13.7816	13.8862	3.5	3.5	3.5	3.5	3.5	3.5	3.5	3.5	3.5	3.5	3.5	3.5	3.5	3.5	3.5	3.5	3.5	3.5	3.5	3.5	3.5	3.5	3.5	3.5	3.5	3.5	3.5
Phatr3_J47192	304339	47192	GITAFRNS#LPDPSAVR	prot1111	p0000						hypothetical protein	Putative clathrin assembly protein At1g14910					3.5	3.5	3.5	3.5	3.5	3.5	3.5	3.5	3.5	3.5	3.5	3.5	3.5	3.5	3.5	3.5	3.5	3.5	13.2082	12.6629	13.3499	12.877	13.2727	12.6274	13.0832	13.5514	13.2711	12.9023	13.0691	13.2781	12.9518	12.9783	12.4438
Phatr3_EG01894	301183	50157	GITNQSVLNAAVKS#PR	prot1111	p0000												12.6727	12.9791	13.6617	13.3291	13.1038	12.8334	3.5	3.5	3.5	3.5	3.5	3.5	12.5801	12.7606	12.9554	12.0806	12.9237	12.3298	3.5	3.5	3.5	3.5	3.5	3.5	3.5	3.5	3.5	3.5	3.5	3.5	3.5	3.5	3.5
Phatr3_J48597	306773	48597	GIVPSQS#TTTLHR	prot0001	p0001						hypothetical protein						3.5	3.5	3.5	3.5	3.5	3.5	3.5	3.5	3.5	3.5	3.5	3.5	3.5	3.5	3.5	3.5	3.5	3.5	3.5	3.5	3.5	3.5	3.5	3.5	3.5	3.5	3.5	3.5	3.5	3.5	3.5	3.5	3.5
Phatr3_EG01010	310054		GKAS#LNAALLATQR	prot1111	p0000	Regulator of ribosome synthesis	Translation ribosomal structure and biogenesis	INFORMATION STORAGE AND PROCESSING	regulator of ribosome biosynthesis			Ribosome biogenesis regulatory protein homolog					3.5	3.5	3.5	3.5	3.5	3.5	3.5	3.5	3.5	3.5	3.5	3.5	3.5	3.5	3.5	3.5	3.5	3.5	3.5	3.5	3.5	3.5	3.5	3.5	3.5	3.5	3.5	3.5	3.5	3.5	13.5234	13.874	13.3001
Phatr3_J46837	302220	46837	GKS#ISDM*SAR	prot1111	p0001	Nucleolar protein involved in 40S ribosome biogenesis	Translation ribosomal structure and biogenesis	INFORMATION STORAGE AND PROCESSING	nucleolar protein 14		hypothetical protein; K14766 nucleolar protein 14	Nucleolar protein 14 (Nucleolar complex protein 14)					3.5	3.5	3.5	3.5	3.5	3.5	3.5	3.5	3.5	3.5	3.5	3.5	3.5	3.5	3.5	3.5	3.5	3.5	3.5	3.5	3.5	3.5	3.5	3.5	3.5	3.5	3.5	3.5	3.5	3.5	3.5	3.5	3.5
Phatr3_J50604	301416	50604	GLDLIRS#YNEELLR	prot0001	p0000						hypothetical protein	Proteoglycan 4 (Lubricin) (Megakaryocyte-stimulating factor) (Superficial zone proteoglycan) [Cleaved into: Proteoglycan 4 C-terminal part]					3.5	3.5	3.5	3.5	3.5	3.5	3.5	3.5	3.5	3.5	3.5	3.5	3.5	3.5	3.5	3.5	3.5	3.5	3.5	13.4087	9.27631	13.7878	13.0222	13.2842	3.5	3.5	3.5	3.5	3.5	3.5	3.5	3.5	11.6712
Phatr3_J48159	306660	48159	GLESNETTLLLAS#PK	prot0000	p0010	Uncharacterized membrane protein predicted efflux pump	General function prediction only	POORLY CHARACTERIZED			hypothetical protein	Multidrug and toxin extrusion protein 1 (MATE-1) (rMATE-1) (Solute carrier family 47 member 1)					3.5	3.5	3.5	3.5	3.5	3.5	12.5664	12.2393	12.6549	12.0508	12.5933	12.6114	3.5	12.058	12.3955	11.5296	12.3032	3.5	12.6839	12.2091	12.6828	11.8402	12.5356	11.7526	3.5	3.5	3.5	3.5	3.5	3.5	12.3276	12.3896	12.1676
Phatr3_J48608	306759	48608	GLFGM*GS#AR	prot0001	p0000						hypothetical protein						3.5	3.5	3.5	3.5	3.5	3.5	3.5	3.5	3.5	3.5	3.5	3.5	3.5	3.5	3.5	3.5	3.5	3.5	3.5	3.5	3.5	3.5	3.5	3.5	3.5	3.5	3.5	3.5	3.5	3.5	13.8764	13.474	14.0133
Phatr3_EG01476	305423		GLFS#GVQSVGR	prot1011	p0000												3.5	3.5	3.5	3.5	3.5	3.5	3.5	3.5	3.5	3.5	3.5	3.5	3.5	3.5	3.5	3.5	3.5	3.5	14.8626	15.0005	14.7831	14.7849	14.4777	14.7117	3.5	3.5	3.5	3.5	3.5	3.5	3.5	3.5	3.5
Phatr3_J50442	311470	50442	GLGT#HISFVR	prot1001	p0000	ADP-ribosylation factor GTPase activator	Signal transduction mechanisms	CELLULAR PROCESSES AND SIGNALING	ADP-ribosylation factor GTPase-activating protein 1	Endocytosis	hypothetical protein; K12492 ADP-ribosylation factor GTPase-activating protein 1						3.5	3.5	3.5	3.5	3.5	3.5	3.5	3.5	3.5	3.5	3.5	3.5	3.5	3.5	3.5	3.5	3.5	3.5	3.5	3.5	3.5	3.5	3.5	3.5	13.6027	13.1175	12.5069	12.4566	12.6275	12.3104	3.5	3.5	3.5
Phatr3_J54499	303980	54499	GLIGDGTS#YSEGAAYGTDQASK	prot1111	p0001						OEE3; oxygen-evolving enhancer protein 3		Photosynthesis	Photosystem II	OEE3		3.5	3.5	3.5	3.5	3.5	3.5	3.5	3.5	3.5	3.5	3.5	3.5	3.5	3.5	3.5	3.5	3.5	3.5	3.5	3.5	3.5	3.5	3.5	3.5	3.5	3.5	3.5	3.5	3.5	3.5	3.5	3.5	3.5
Phatr3_EG02326	308146	3843	GLLANGS#DHQPK	prot1111	p0000	Serine/threonine protein phosphatase	Signal transduction mechanisms	CELLULAR PROCESSES AND SIGNALING			hypothetical protein	Protein phosphatase 2C and cyclic nucleotide-binding/kinase domain-containing protein [Includes: Probable protein phosphatase 2C 19 (AtPP2C19) (EC 3.1.3.16); Probable inactive cyclic nucleotide-dependent protein kinase At2g20050]					13.1414	13.0037	13.6723	12.9577	13.2617	14.3717	3.5	3.5	3.5	3.5	3.5	3.5	11.41	11.4121	11.2919	10.9388	11.1977	11.6807	3.5	3.5	3.5	3.5	3.5	3.5	3.5	3.5	3.5	3.5	3.5	3.5	3.5	3.5	3.5
Phatr3_J50246	307367	50246	GLLNLS#FM*QR	prot0111	p1110	Uncharacterized conserved protein	Function unknown	POORLY CHARACTERIZED	U3 small nucleolar RNA-associated protein 14	Ribosome biogenesis in eukaryotes	hypothetical protein; K14567 U3 small nucleolar RNA-associated protein 14	U3 small nucleolar RNA-associated protein 14 (U3 snoRNA-associated protein 14) (U three protein 14)					11.7255	14.4851	13.47	13.6216	12.3726	12.9122	12.871	13.3845	13.3748	13.1953	13.1378	3.5	13.5138	13.812	14.8727	14.4472	13.5766	3.5	12.4828	13.2256	13.0867	12.522	13.138	12.8098	3.5	13.9933	13.0313	3.5	13.1555	12.4669	12.806	13.2135	12.4634
Phatr3_J46606	310343	46606	GLPNNAILGS#M*LFR	prot0001	p0000						hypothetical protein						3.5	3.5	12.0898	3.5	3.5	3.5	3.5	3.5	3.5	3.5	3.5	3.5	3.5	3.5	3.5	3.5	3.5	3.5	3.5	3.5	3.5	3.5	3.5	3.5	11.8217	11.9602	12.0671	11.1563	13.0581	12.1579	3.5	3.5	3.5
Phatr3_J44848	311757	44848	GLPVTDM*EVS#FSSDPK	prot0001	p1111						hypothetical protein						12.837	12.6881	12.8393	12.5601	12.9176	13.0558	13.913	13.6295	13.8343	13.2769	13.2627	13.651	12.4851	13.027	12.7994	12.1009	12.6713	12.5346	12.1946	12.2703	11.4104	12.8468	12.9516	12.1988	12.2272	12.4727	12.7003	12.7261	12.7355	12.2095	11.8632	12.3433	12.0443
Phatr3_J11674	305860	11674	GLQGMS#FK	prot1111	p0000	Heavy metal exporter HMT1 ABC superfamily	Inorganic ion transport and metabolism	METABOLISM			hypothetical protein					Transport	3.5	3.5	3.5	3.5	3.5	3.5	3.5	3.5	3.5	3.5	3.5	3.5	3.5	3.5	3.5	3.5	3.5	3.5	3.5	3.5	3.5	3.5	3.5	3.5	3.5	3.5	3.5	3.5	3.5	3.5	3.5	3.5	3.5
Phatr3_J48626	302667	48626	GLS#APIDM*ER	prot0000	p0000						hypothetical protein						14.0534	13.4632	13.3958	3.5	13.8275	14.0795	3.5	3.5	3.5	3.5	3.5	3.5	3.5	3.5	3.5	3.5	3.5	3.5	3.5	3.5	3.5	3.5	3.5	3.5	3.5	3.5	3.5	3.5	3.5	3.5	3.5	3.5	3.5
Phatr3_J8773	300885	8773	GLS#DASM*DVDIDGK	prot1111	p0001	Serine/threonine protein kinase	Signal transduction mechanisms	CELLULAR PROCESSES AND SIGNALING	5'-AMP-activated protein kinase catalytic alpha subunit [EC:2.7.11.11]	Regulation of autophagy || mTOR signaling pathway || PI3K-Akt signaling pathway || Circadian rhythm || Insulin signaling pathway || Adipocytokine signaling pathway || Hypertrophic cardiomyopathy (HCM)	MARK3; hypothetical protein; K07198 5'-AMP-activated protein kinase catalytic alpha subunit [EC:2.7.11.11]	SNF1-related protein kinase catalytic subunit alpha KIN10 (AKIN10) (EC 2.7.11.1) (AKIN alpha-2) (AKINalpha2)					3.5	3.5	3.5	3.5	3.5	3.5	12.6459	12.4672	12.7151	12.633	13.1763	12.3741	12.4783	12.5732	12.617	12.7014	12.4726	12.2748	3.5	3.5	3.5	3.5	3.5	3.5	3.5	3.5	3.5	3.5	3.5	3.5	3.5	3.5	3.5
Phatr3_J8773	300885	8773	GLS#DASM*DVDIDGKER	prot1111	p1001	Serine/threonine protein kinase	Signal transduction mechanisms	CELLULAR PROCESSES AND SIGNALING	5'-AMP-activated protein kinase catalytic alpha subunit [EC:2.7.11.11]	Regulation of autophagy || mTOR signaling pathway || PI3K-Akt signaling pathway || Circadian rhythm || Insulin signaling pathway || Adipocytokine signaling pathway || Hypertrophic cardiomyopathy (HCM)	MARK3; hypothetical protein; K07198 5'-AMP-activated protein kinase catalytic alpha subunit [EC:2.7.11.11]	SNF1-related protein kinase catalytic subunit alpha KIN10 (AKIN10) (EC 2.7.11.1) (AKIN alpha-2) (AKINalpha2)					13.5667	13.2617	12.597	11.8503	12.944	14.0134	14.7291	13.8928	13.4343	13.9238	12.3458	14.4485	3.5	3.5	3.5	3.5	3.5	3.5	13.4036	13.9931	13.7762	14.5922	13.6845	14.403	3.5	3.5	3.5	3.5	3.5	3.5	13.6534	13.472	13.6934
Phatr3_J35363	310057	35363	GLS#FHEM*QR	prot1110	p0000	Predicted dinucleotide-utilizing enzyme involved in molybdopterin and thiamine biosynthesis	Posttranslational modification protein turnover chaperones	CELLULAR PROCESSES AND SIGNALING			hypothetical protein	tRNA threonylcarbamoyladenosine dehydratase (EC 6.1.-.-) (t(6)A37 dehydratase)					3.5	3.5	3.5	3.5	3.5	3.5	3.5	3.5	3.5	3.5	3.5	3.5	3.5	3.5	3.5	3.5	3.5	3.5	3.5	3.5	3.5	3.5	3.5	3.5	3.5	3.5	3.5	3.5	3.5	3.5	3.5	3.5	3.5
Phatr3_J51430	309039	51430	GLS#ITALR	prot1111	p0000	Glutamyl-tRNA synthetase	Translation ribosomal structure and biogenesis	INFORMATION STORAGE AND PROCESSING	glutamyl-tRNA synthetase [EC:6.1.1.17]	Porphyrin and chlorophyll metabolism || Aminoacyl-tRNA biosynthesis	GluRS_1; glutamate-trna ligase; K01885 glutamyl-tRNA synthetase [EC:6.1.1.17]	Bifunctional glutamate/proline--tRNA ligase (Bifunctional aminoacyl-tRNA synthetase) (Cell proliferation-inducing gene 32 protein) (Glutamatyl-prolyl-tRNA synthetase) [Includes: Glutamate--tRNA ligase (EC 6.1.1.17) (Glutamyl-tRNA synthetase) (GluRS); Proline--tRNA ligase (EC 6.1.1.15) (Prolyl-tRNA synthetase)]	Amino acid metabolism: Aminoacyl-tRNA biosynthesis	Glutamate-tRNA ligase			3.5	3.5	3.5	3.5	3.5	3.5	3.5	3.5	3.5	3.5	3.5	3.5	3.5	3.5	3.5	3.5	3.5	3.5	3.5	3.5	3.5	3.5	3.5	3.5	3.5	3.5	3.5	3.5	3.5	3.5	3.5	3.5	3.5
Phatr3_J15320	310843	15320	GLS#NESTFLLH	prot1111	p0000	Predicted membrane protein contains two CBS domains	Function unknown	POORLY CHARACTERIZED			hypothetical protein						3.5	3.5	3.5	3.5	3.5	3.5	13.9689	13.8395	13.6334	14.4018	14.8785	13.9695	3.5	3.5	3.5	3.5	3.5	3.5	14.8836	14.3143	15.0145	14.9764	14.7381	14.3406	3.5	3.5	3.5	3.5	3.5	3.5	13.397	14.7823	13.6628
Phatr3_J20504	312037	20504	GLS#QDM*SAK	prot1111	p0001	Trehalose-6-phosphate synthase component TPS1 and related subunits	Carbohydrate transport and metabolism	METABOLISM				Alpha,alpha-trehalose-phosphate synthase [UDP-forming] 5 (EC 2.4.1.15) (Trehalose-6-phosphate synthase 5) (AtTPS5)	Starch and sucrose metabolism	Trehalose-6-phosphate synthase/phosphatase		KOG Class Carbohydrate	3.5	3.5	3.5	3.5	3.5	3.5	3.5	3.5	3.5	3.5	3.5	3.5	3.5	3.5	3.5	3.5	3.5	3.5	3.5	3.5	3.5	3.5	3.5	3.5	3.5	3.5	3.5	3.5	3.5	3.5	3.5	3.5	3.5
Phatr3_J20504	312037	20504	GLS#QDMSAK	prot1111	p0001	Trehalose-6-phosphate synthase component TPS1 and related subunits	Carbohydrate transport and metabolism	METABOLISM				Alpha,alpha-trehalose-phosphate synthase [UDP-forming] 5 (EC 2.4.1.15) (Trehalose-6-phosphate synthase 5) (AtTPS5)	Starch and sucrose metabolism	Trehalose-6-phosphate synthase/phosphatase		KOG Class Carbohydrate	3.5	3.5	3.5	3.5	3.5	3.5	3.5	3.5	3.5	3.5	3.5	3.5	3.5	3.5	3.5	3.5	3.5	3.5	3.5	3.5	3.5	3.5	3.5	3.5	3.5	3.5	3.5	3.5	3.5	3.5	3.5	3.5	3.5
Phatr3_EG01895	309384		GLSDS#LGQTR	prot1101	p0000						hypothetical protein						3.5	3.5	3.5	3.5	3.5	3.5	3.5	3.5	3.5	3.5	3.5	3.5	3.5	3.5	3.5	3.5	3.5	3.5	3.5	3.5	3.5	3.5	3.5	3.5	15.0415	13.9426	14.0202	13.116	12.7756	14.1485	3.5	3.5	3.5
Phatr3_EG00731	304218		GLSEEPS#PSDQR	prot1111	p0000	Dual-specificity tyrosine-phosphorylation regulated kinase	General function prediction only	POORLY CHARACTERIZED									3.5	3.5	3.5	3.5	3.5	3.5	3.5	3.5	3.5	3.5	3.5	3.5	3.5	3.5	3.5	3.5	3.5	3.5	3.5	3.5	3.5	3.5	3.5	3.5	3.5	3.5	3.5	3.5	3.5	3.5	3.5	3.5	3.5
Phatr3_Jdraft1686	308243	1686_bd	GLSSDS#LSNM*IQR	prot1111	p0000						hypothetical protein						3.5	3.5	3.5	3.5	3.5	3.5	3.5	3.5	3.5	3.5	3.5	3.5	14.6598	14.4357	13.3378	13.3472	13.368	14.6621	3.5	13.4181	13.5133	14.2847	14.6967	14.3398	3.5	3.5	3.5	3.5	3.5	3.5	3.5	3.5	3.5
Phatr3_Jdraft1686	308243	1686_bd	GLSSDS#LSNMIQR	prot1111	p0000						hypothetical protein						3.5	3.5	3.5	3.5	3.5	3.5	3.5	3.5	3.5	3.5	3.5	3.5	3.5	3.5	3.5	3.5	3.5	3.5	3.5	3.5	3.5	3.5	3.5	3.5	3.5	3.5	3.5	3.5	3.5	3.5	3.5	3.5	3.5
Phatr3_J45698	303902	45698	GM*FPTDAS#LSAEM*K	prot1111	p0001	Uncharacterized conserved protein	Function unknown	POORLY CHARACTERIZED			hypothetical protein	Vacuolar protein sorting-associated protein 51 homolog (Protein fat-free homolog)					3.5	3.5	3.5	3.5	3.5	3.5	3.5	3.5	3.5	3.5	3.5	3.5	3.5	3.5	3.5	3.5	3.5	3.5	3.5	3.5	3.5	3.5	3.5	3.5	3.5	3.5	3.5	3.5	3.5	3.5	3.5	3.5	3.5
Phatr3_EG02303	308540	37484	GM*SS#LLVGEDAK	prot0001	p0001	E3 ubiquitin protein ligase	Posttranslational modification protein turnover chaperones	CELLULAR PROCESSES AND SIGNALING			hypothetical protein	E3 ubiquitin-protein ligase UPL7 (Ubiquitin-protein ligase 7) (EC 6.3.2.-)					11.7342	11.8574	11.8965	12.1308	11.5332	11.8717	3.5	3.5	3.5	3.5	3.5	3.5	3.5	3.5	3.5	3.5	3.5	3.5	3.5	3.5	3.5	3.5	3.5	3.5	11.6019	11.3682	11.4696	10.7508	11.6301	11.4353	3.5	3.5	3.5
Phatr3_EG02303	308540	37484	GMS#SLLVGEDAK	prot0001	p0001	E3 ubiquitin protein ligase	Posttranslational modification protein turnover chaperones	CELLULAR PROCESSES AND SIGNALING			hypothetical protein	E3 ubiquitin-protein ligase UPL7 (Ubiquitin-protein ligase 7) (EC 6.3.2.-)					3.5	3.5	3.5	3.5	3.5	3.5	3.5	3.5	3.5	3.5	3.5	3.5	3.5	3.5	3.5	3.5	3.5	3.5	3.5	3.5	3.5	3.5	3.5	3.5	3.5	3.5	3.5	3.5	3.5	3.5	3.5	3.5	3.5
Phatr3_EG01550	305660		GNDEDS#FTALDR	prot0001	p0001												3.5	3.5	3.5	3.5	3.5	3.5	3.5	3.5	3.5	3.5	3.5	3.5	3.5	3.5	3.5	3.5	3.5	3.5	3.5	3.5	3.5	3.5	3.5	3.5	3.5	3.5	3.5	3.5	3.5	3.5	3.5	3.5	3.5
Phatr3_J42689	310975	42689	GNGIEDDEDS#LHANVR	prot1111	p0001						hypothetical protein						3.5	3.5	3.5	3.5	3.5	3.5	3.5	3.5	3.5	3.5	3.5	3.5	3.5	3.5	3.5	3.5	3.5	3.5	3.5	3.5	3.5	3.5	3.5	3.5	3.5	3.5	3.5	3.5	3.5	3.5	3.5	3.5	3.5
Phatr3_EG01098	304019		GNPLTPVPSSDVS#AHGISSR	prot0000	p0000												3.5	3.5	3.5	3.5	3.5	3.5	3.5	3.5	3.5	3.5	3.5	3.5	3.5	3.5	3.5	3.5	3.5	3.5	3.5	3.5	3.5	3.5	3.5	3.5	3.5	3.5	3.5	3.5	3.5	3.5	3.5	3.5	3.5
Phatr3_J9321	306986		GNPNSPAPS#TTPPRR	prot0011	p0000	Molecular chaperone (DnaJ superfamily)	Posttranslational modification protein turnover chaperones	CELLULAR PROCESSES AND SIGNALING			hypothetical protein						12.723	3.5	3.5	13.1411	3.5	13.0182	3.5	3.5	3.5	3.5	3.5	3.5	3.5	3.5	3.5	3.5	3.5	3.5	3.5	3.5	3.5	3.5	3.5	3.5	13.0231	11.8613	12.9695	11.2264	11.8337	11.6247	3.5	3.5	3.5
Phatr3_J43954	307682	43954	GNPYAPT#DRYGSPSK	prot1111	p0000						hypothetical protein						3.5	3.5	3.5	3.5	3.5	3.5	3.5	3.5	3.5	3.5	3.5	3.5	3.5	3.5	3.5	3.5	3.5	3.5	3.5	3.5	3.5	3.5	3.5	3.5	3.5	3.5	3.5	3.5	3.5	3.5	3.5	3.5	3.5
Phatr3_J42824	311025	42824	GNS#INSNVSSVTFQQPR	prot0001	p0011	Heat shock transcription factor	Transcription	INFORMATION STORAGE AND PROCESSING			hypothetical protein						12.536	11.3979	3.5	12.527	11.222	12.3284	3.5	3.5	3.5	3.5	3.5	3.5	3.5	3.5	12.7878	13.6728	12.3572	13.0318	3.5	3.5	3.5	3.5	3.5	3.5	12.9753	12.9522	12.5419	12.3641	12.7187	13.1621	3.5	12.5762	3.5
Phatr3_J43274	306880	43274	GNS#KDFNHEAGDEVTR	prot1111	p0000	FOG: RRM domain	General function prediction only	POORLY CHARACTERIZED	translation initiation factor 4B	RNA transport || mTOR signaling pathway || PI3K-Akt signaling pathway || Proteoglycans in cancer	hypothetical protein; K03258 translation initiation factor 4B	Eukaryotic translation initiation factor 4H (eIF-4H)					3.5	3.5	3.5	3.5	3.5	3.5	3.5	3.5	3.5	3.5	3.5	3.5	3.5	3.5	3.5	3.5	3.5	3.5	3.5	3.5	3.5	3.5	3.5	3.5	3.5	3.5	3.5	3.5	3.5	3.5	3.5	3.5	3.5
Phatr3_J42689	310975	42689	GNT#GSSVGAANDLSSAR	prot1111	p0001						hypothetical protein						3.5	3.5	3.5	3.5	3.5	3.5	3.5	3.5	3.5	3.5	3.5	3.5	3.5	3.5	3.5	3.5	3.5	3.5	3.5	3.5	3.5	3.5	3.5	3.5	3.5	3.5	3.5	3.5	3.5	3.5	3.5	3.5	3.5
Phatr3_J43274	306880	43274	GNTATSAISSS#STQTGPR	prot1111	p0010	FOG: RRM domain	General function prediction only	POORLY CHARACTERIZED	translation initiation factor 4B	RNA transport || mTOR signaling pathway || PI3K-Akt signaling pathway || Proteoglycans in cancer	hypothetical protein; K03258 translation initiation factor 4B	Eukaryotic translation initiation factor 4H (eIF-4H)					11.5248	3.5	11.3645	10.9808	11.7199	11.032	11.3382	10.115	10.2942	10.2355	10.0967	10.3448	12.8663	3.5	11.0664	3.5	11.8985	3.5	3.5	3.5	3.5	3.5	3.5	3.5	3.5	3.5	3.5	3.5	3.5	3.5	13.1517	12.8598	12.7065
Phatr3_J42689	310975	42689	GNTGS#SVGAANDLSSAR	prot1111	p1111						hypothetical protein						13.4766	13.3853	12.6342	13.143	13.8086	12.8722	13.2788	12.8851	12.924	11.8803	12.9763	13.5807	12.3839	12.3437	12.5634	13.0788	12.6895	11.8792	12.2704	12.5096	3.5	11.7667	12.0775	12.0098	13.1986	12.7067	13.2487	11.8271	12.7336	12.5714	12.6059	12.6985	12.2577
Phatr3_J42689	310975	42689	GNTGSS#VGAANDLSSAR	prot1111	p0001						hypothetical protein						3.5	3.5	3.5	3.5	3.5	3.5	3.5	3.5	3.5	3.5	3.5	3.5	3.5	3.5	3.5	3.5	3.5	3.5	3.5	3.5	3.5	3.5	3.5	3.5	3.5	3.5	3.5	3.5	3.5	3.5	3.5	3.5	3.5
Phatr3_J48699	310778	48699	GPLEKS#ALYK	prot1111	p0010	60s ribosomal protein L10	Translation ribosomal structure and biogenesis	INFORMATION STORAGE AND PROCESSING	large subunit ribosomal protein L10e	Ribosome	hypothetical protein; K02866 large subunit ribosomal protein L10e	60S ribosomal protein L10-1 (Protein QM) (Putative tumor suppressor SC34)					3.5	3.5	3.5	3.5	3.5	3.5	3.5	3.5	3.5	3.5	3.5	3.5	13.8815	14.1146	11.4807	12.7276	12.2396	14.0056	3.5	3.5	3.5	3.5	3.5	3.5	13.3293	13.2287	13.3546	12.9078	12.7243	13.7254	13.0203	13.2032	13.1606
Phatr3_EG01046	310046		GPLQLS#PLGR	prot1111	p1100												13.2091	12.8139	13.8632	14.2725	14.3866	13.0183	12.9826	13.2281	13.8885	14.5012	13.8764	12.7189	12.8292	13.1213	13.8738	13.6307	13.5859	13.4438	12.3896	11.2102	12.6715	11.8438	12.4426	11.6965	12.4007	12.086	13.1121	12.4543	13.1862	12.7377	3.5	3.5	3.5
Phatr3_J47710	304491	47710	GPLS#SISEEEIM*SR	prot1101	p0000						hypothetical protein						3.5	3.5	3.5	3.5	3.5	3.5	3.5	3.5	3.5	3.5	3.5	3.5	3.5	3.5	3.5	3.5	3.5	3.5	3.5	3.5	3.5	3.5	3.5	3.5	3.5	3.5	3.5	3.5	3.5	3.5	3.5	3.5	3.5
Phatr3_J47710	304491	47710	GPLSS#ISEEEIMSR	prot1101	p0000						hypothetical protein						3.5	3.5	3.5	3.5	3.5	3.5	3.5	3.5	3.5	3.5	3.5	3.5	3.5	3.5	3.5	3.5	3.5	3.5	3.5	3.5	3.5	3.5	3.5	3.5	3.5	3.5	3.5	3.5	3.5	3.5	3.5	3.5	3.5
Phatr3_J47710	304491	47710	GPLSSIS#EEEIM*SR	prot1101	p0001						hypothetical protein						10.3602	10.4396	10.2599	10.3141	10.9952	9.57162	3.5	3.5	3.5	3.5	3.5	3.5	3.5	3.5	3.5	3.5	3.5	3.5	3.5	3.5	3.5	3.5	3.5	3.5	3.5	3.5	3.5	3.5	3.5	3.5	3.5	3.5	3.5
Phatr3_J45901	301928	45901	GPPPAPQT#K	prot1111	p0000						hypothetical protein						3.5	3.5	3.5	3.5	3.5	3.5	3.5	3.5	3.5	3.5	3.5	3.5	3.5	3.5	3.5	3.5	3.5	3.5	3.5	3.5	3.5	3.5	3.5	3.5	14.8821	14.4722	16.3358	15.7625	14.0848	14.3089	3.5	3.5	3.5
Phatr3_J4937	300896	4937	GPS#ALSLVSPGIAEDSGRPR	prot1111	p0000	AAA+-type ATPase	Posttranslational modification protein turnover chaperones	CELLULAR PROCESSES AND SIGNALING			hypothetical protein						3.5	3.5	3.5	3.5	3.5	3.5	3.5	3.5	3.5	3.5	3.5	3.5	3.5	3.5	3.5	3.5	3.5	3.5	12.9843	13.4178	12.4486	13.0692	13.3243	13.8326	3.5	3.5	3.5	3.5	3.5	3.5	12.1756	12.8929	12.4478
Phatr3_J46475	308276	46475	GPS#IPLASTR	prot1001	p0011						hypothetical protein						3.5	3.5	3.5	3.5	3.5	3.5	3.5	3.5	3.5	3.5	3.5	3.5	14.6698	14.5459	14.8874	15.3868	15.1913	15.2377	3.5	3.5	3.5	3.5	3.5	3.5	3.5	3.5	3.5	3.5	3.5	3.5	17.7559	17.2551	17.7841
Phatr3_J4937	300896	4937	GPSALS#LVSPGIAEDSGRPR	prot1111	p0000	AAA+-type ATPase	Posttranslational modification protein turnover chaperones	CELLULAR PROCESSES AND SIGNALING			hypothetical protein						3.5	3.5	3.5	3.5	3.5	3.5	3.5	3.5	3.5	3.5	3.5	3.5	3.5	3.5	3.5	3.5	3.5	3.5	3.5	3.5	3.5	3.5	3.5	3.5	13.2104	13.5009	13.2306	12.0186	13.8073	13.776	14.1854	13.8222	13.8082
Phatr3_J50215	305306	50215	GPSSSS#PASVLDAR	prot1111	p0000						hypothetical protein|| hypothetical protein						3.5	3.5	3.5	3.5	3.5	3.5	3.5	3.5	3.5	3.5	3.5	3.5	3.5	3.5	3.5	3.5	3.5	3.5	3.5	3.5	3.5	3.5	3.5	3.5	3.5	3.5	3.5	3.5	3.5	3.5	3.5	3.5	3.5
Phatr3_J50215	305306	50215	GPSSSSPAS#VLDAR	prot1111	p0001						hypothetical protein|| hypothetical protein						3.5	3.5	3.5	3.5	3.5	3.5	3.5	3.5	3.5	3.5	3.5	3.5	3.5	3.5	3.5	3.5	3.5	3.5	3.5	3.5	3.5	3.5	3.5	3.5	3.5	3.5	3.5	3.5	3.5	3.5	3.5	3.5	3.5
Phatr3_EG02601	306133	43724	GPSVPS#TGSGRPLR	prot0001	p0100	FOG: Leucine rich repeat	General function prediction only	POORLY CHARACTERIZED			hypothetical protein						15.7028	15.4299	15.2559	15.7754	15.5921	16.143	14.268	14.2087	14.1336	14.7705	14.0688	14.4573	3.5	3.5	3.5	3.5	3.5	3.5	3.5	3.5	3.5	3.5	3.5	3.5	15.0339	14.6588	13.7111	14.1507	14.467	14.8265	14.9561	14.7613	14.0544
Phatr3_J49896	301148	49896	GPTPTT#PSGASESSTTSSQR	prot1111	p0001						hypothetical protein						3.5	3.5	3.5	3.5	3.5	3.5	3.5	3.5	3.5	3.5	3.5	3.5	3.5	3.5	3.5	3.5	3.5	3.5	3.5	3.5	3.5	3.5	3.5	3.5	3.5	3.5	3.5	3.5	3.5	3.5	3.5	3.5	3.5
Phatr3_J4708	305322		GQLGPS#M*SFVFR	prot1111	p0000	Uncharacterized conserved protein with similarity to predicted ATPase of the PP-loop superfamily	General function prediction only	POORLY CHARACTERIZED			hypothetical protein						3.5	3.5	3.5	3.5	3.5	3.5	3.5	3.5	3.5	3.5	3.5	3.5	3.5	3.5	3.5	3.5	3.5	3.5	3.5	3.5	3.5	3.5	3.5	3.5	3.5	3.5	3.5	3.5	3.5	3.5	3.5	3.5	3.5
Phatr3_J4708	305322		GQLGPSM*S#FVFR	prot1111	p1111	Uncharacterized conserved protein with similarity to predicted ATPase of the PP-loop superfamily	General function prediction only	POORLY CHARACTERIZED			hypothetical protein						12.6194	14.1617	13.8306	13.5885	13.7926	13.1497	12.3943	12.8225	12.2377	13.2644	12.5735	11.5937	11.6644	12.6698	12.5418	13.4439	13.5046	13.021	13.1491	12.8322	13.2723	12.2969	13.6411	12.5572	12.2532	12.3437	12.4959	11.9033	13.1304	11.5697	14.4053	13.3165	15.2983
Phatr3_J49626	303082	49626	GQS#PTLTTDLR	prot0000	p1010						hypothetical protein						15.2359	14.0911	3.5	14.885	15.369	14.709	15.5741	14.8791	14.3214	15.0614	15.3462	15.8376	14.575	14.6207	15.3714	15.1362	15.3084	15.3156	16.2476	15.215	14.7926	15.4918	14.7116	16.1096	3.5	3.5	3.5	3.5	3.5	3.5	15.7257	15.2803	15.0221
Phatr3_J34217	311705	34217	GQS#SPIPETLHPASR	prot0001	p0000	Predicted phosphoglycerate mutase	Carbohydrate transport and metabolism	METABOLISM			hypothetical protein					KOG Class Carbohydrate	3.5	3.5	3.5	3.5	3.5	3.5	3.5	3.5	3.5	3.5	3.5	3.5	3.5	3.5	3.5	3.5	3.5	3.5	3.5	3.5	3.5	3.5	3.5	3.5	3.5	3.5	3.5	3.5	3.5	3.5	3.5	3.5	3.5
Phatr3_J14145	308510	14145	GQS#YYHIKDVR	prot1111	p0001	Protein required for normal rRNA processing	RNA processing and modification	INFORMATION STORAGE AND PROCESSING	pescadillo		hypothetical protein; K14843 pescadillo	Pescadillo homolog (Nucleolar protein 7 homolog)					3.5	3.5	3.5	3.5	3.5	3.5	3.5	3.5	3.5	3.5	3.5	3.5	3.5	3.5	3.5	3.5	3.5	3.5	3.5	3.5	3.5	3.5	3.5	3.5	3.5	3.5	3.5	3.5	3.5	3.5	3.5	3.5	3.5
Phatr3_J34217	311705	34217	GQSS#PIPETLHPASR	prot0001	p0001	Predicted phosphoglycerate mutase	Carbohydrate transport and metabolism	METABOLISM			hypothetical protein					KOG Class Carbohydrate	3.5	3.5	3.5	3.5	3.5	3.5	3.5	3.5	3.5	3.5	3.5	3.5	3.5	3.5	3.5	3.5	3.5	3.5	3.5	3.5	3.5	3.5	3.5	3.5	3.5	3.5	3.5	3.5	3.5	3.5	3.5	3.5	3.5
Phatr3_J47784	310616	47784	GRDS#FRFDIPIR	prot0001	p0010						hypothetical protein						12.1451	12.0863	12.1474	12.6912	12.3708	11.9598	3.5	3.5	3.5	3.5	3.5	3.5	11.8136	12.2087	12.4299	12.1965	12.226	12.081	3.5	3.5	3.5	3.5	3.5	3.5	3.5	3.5	3.5	3.5	3.5	3.5	12.7148	12.0413	12.7678
Phatr3_J10805	303581		GRIS#DDFVVFDEPR	prot1111	p0000	Kinase A-anchor protein Neurobeachin and related BEACH and WD40 repeat proteins	Intracellular trafficking secretion and vesicular transport	CELLULAR PROCESSES AND SIGNALING			hypothetical protein						3.5	3.5	3.5	3.5	3.5	3.5	3.5	3.5	3.5	3.5	3.5	3.5	3.5	3.5	3.5	3.5	3.5	3.5	3.5	3.5	3.5	3.5	3.5	3.5	10.4563	10.6124	10.5755	10.2808	10.5315	10.5397	3.5	3.5	3.5
Phatr3_J44591	311638	44591	GRLS#EIWTSSGANSNSIR	prot1111	p0000						hypothetical protein						3.5	3.5	3.5	3.5	3.5	3.5	3.5	3.5	3.5	3.5	3.5	3.5	3.5	3.5	3.5	3.5	3.5	3.5	3.5	3.5	3.5	3.5	3.5	3.5	3.5	3.5	3.5	3.5	3.5	3.5	3.5	3.5	3.5
Phatr3_J42998	300785	42998	GRNS#DNFLIPSAVTPK	prot1111	p0000	5'-3' exonuclease XRN1/KEM1/SEP1 involved in DNA strand exchange and mRNA turnover	Replication recombination and repair	INFORMATION STORAGE AND PROCESSING	5'-3' exoribonuclease 1 [EC:3.1.13.-]	Ribosome biogenesis in eukaryotes || RNA degradation	hypothetical protein; K12618 5'-3' exoribonuclease 1 [EC:3.1.13.-]						3.5	3.5	3.5	3.5	3.5	3.5	3.5	3.5	3.5	3.5	3.5	3.5	3.5	3.5	3.5	3.5	3.5	3.5	3.5	3.5	3.5	3.5	3.5	3.5	3.5	3.5	3.5	3.5	3.5	3.5	11.877	11.2322	11.1515
Phatr3_J42689	310975	42689	GRS#VTPGR	prot1111	p0000						hypothetical protein						3.5	3.5	3.5	3.5	3.5	3.5	3.5	3.5	3.5	3.5	3.5	3.5	3.5	3.5	3.5	3.5	3.5	3.5	3.5	3.5	3.5	3.5	3.5	3.5	3.5	3.5	3.5	3.5	3.5	3.5	3.5	3.5	3.5
Phatr3_J10954	307788		GRS#VVALER	prot0000	p0000	Mitotic checkpoint serine/threonine protein kinase	Cell cycle control cell division chromosome partitioning	CELLULAR PROCESSES AND SIGNALING			hypothetical protein	Probable inactive serine/threonine-protein kinase bub1					3.5	3.5	3.5	3.5	3.5	3.5	3.5	3.5	3.5	3.5	3.5	3.5	3.5	3.5	3.5	3.5	3.5	3.5	3.5	3.5	3.5	3.5	3.5	3.5	3.5	3.5	3.5	3.5	3.5	3.5	3.5	3.5	3.5
Phatr3_J48497	310735	48497	GRSS#ILQSGFR	prot0101	p0000						hypothetical protein	Apoptosis inhibitor 5 homolog (API-5) (Antiapoptosis clone 11 protein homolog) (AAC-11)					13.2307	13.5951	13.7385	12.5325	13.5646	13.2032	3.5	3.5	3.5	3.5	3.5	3.5	14.8175	14.639	14.5155	14.4398	14.5344	14.427	3.5	3.5	3.5	3.5	3.5	3.5	15.3756	14.5861	14.2836	14.4036	14.631	14.8132	3.5	3.5	3.5
Phatr3_J27877	306230	27877	GS#AYDLSGP*SKDHVDELM*EIR	prot1111	p0000	Ammonia permease	Inorganic ion transport and metabolism	METABOLISM			hypothetical protein					Transport	3.5	3.5	3.5	3.5	3.5	3.5	3.5	3.5	3.5	3.5	3.5	3.5	3.5	3.5	3.5	3.5	3.5	3.5	3.5	3.5	3.5	3.5	3.5	3.5	3.5	3.5	3.5	3.5	3.5	3.5	3.5	3.5	3.5
Phatr3_J27877	306230	27877	GS#AYDLSGPSK	prot1111	p1111	Ammonia permease	Inorganic ion transport and metabolism	METABOLISM			hypothetical protein					Transport	11.5202	11.1307	11.5839	11.4331	11.4173	11.353	11.3481	10.9631	11.5864	12.1382	11.3772	11.5011	10.5077	10.845	12.1688	12.6259	12.1265	12.3977	12.1126	12.3894	11.9758	11.8088	12.0686	12.2508	12.8726	11.8649	11.5246	10.3799	11.6426	11.6183	13.3286	12.1732	12.0749
Phatr3_J27877	306230	27877	GS#AYDLSGPSKDHVDELM*EIR	prot1111	p0101	Ammonia permease	Inorganic ion transport and metabolism	METABOLISM			hypothetical protein					Transport	3.5	3.5	3.5	3.5	3.5	3.5	12.6391	12.5899	13.1572	13.1675	11.906	12.4746	3.5	3.5	3.5	3.5	3.5	3.5	13.1736	12.7307	12.3293	11.5098	12.7993	12.4501	13.7411	13.9798	13.8035	13.4737	14.2915	14.2334	13.6189	13.8942	13.2242
Phatr3_EG00624	306538		GS#KSAKSTPTK	prot1111	p0000												3.5	3.5	3.5	3.5	3.5	3.5	3.5	3.5	3.5	3.5	3.5	3.5	3.5	3.5	3.5	3.5	3.5	3.5	12.2129	11.4008	12.9828	12.1332	11.4929	11.1617	3.5	3.5	3.5	3.5	3.5	3.5	3.5	3.5	3.5
Phatr3_J50263	303240	50263	GS#LQSPQDYLELFGM*K	prot0001	p0000						hypothetical protein						8.74673	10.5259	10.5399	10.3284	10.5305	3.5	3.5	3.5	3.5	3.5	3.5	3.5	3.5	3.5	3.5	3.5	3.5	3.5	3.5	3.5	3.5	3.5	3.5	3.5	3.5	3.5	3.5	3.5	3.5	3.5	3.5	3.5	3.5
Phatr3_J13192	302163		GS#LTLPAPTVTDAELM*QVAK	prot0111	p1100	mRNA splicing protein CDC5 (Myb superfamily)	RNA processing and modification	INFORMATION STORAGE AND PROCESSING	pre-mRNA-splicing factor CDC5/CEF1	Spliceosome	hypothetical protein; K12860 pre-mRNA-splicing factor CDC5/CEF1	Cell division cycle 5-like protein (Cdc5-like protein) (Pombe cdc5-related protein)					9.86737	13.0079	12.1111	11.7702	11.9172	11.5707	11.0714	11.1865	12.0481	11.3783	10.9805	10.129	3.5	3.5	3.5	3.5	3.5	3.5	11.8855	11.9128	11.9705	11.5588	12.5356	11.3079	12.3234	13.2263	12.2157	10.8916	13.0535	12.6227	12.7413	12.2358	11.5959
Phatr3_J42794	300877	42794	GS#PEDATTTGPVK	prot1111	p0001	Metallothionein-like protein	Inorganic ion transport and metabolism	METABOLISM			hypothetical protein	Protein tesmin/TSO1-like CXC 2 (AtTCX2) (Protein TSO1-like 2) (Protein SOL2)					3.5	3.5	3.5	3.5	3.5	3.5	3.5	3.5	3.5	3.5	3.5	3.5	3.5	3.5	3.5	3.5	3.5	3.5	3.5	3.5	3.5	3.5	3.5	3.5	3.5	3.5	3.5	3.5	3.5	3.5	3.5	3.5	3.5
Phatr3_J46140	312050	46140	GS#PGEYM*R	prot0011	p0001	UDP-Gal:glucosylceramide beta-14-galactosyltransferase	Carbohydrate transport and metabolism	METABOLISM			galactosyl transferase	Beta-1,4-N-acetylgalactosaminyltransferase bre-4 (EC 2.4.1.-) (Bacillus thuringiensis toxin-resistant protein 4) (Bt toxin-resistant protein 4) (Beta-4-GalNAcT)				KOG Class Carbohydrate	3.5	3.5	3.5	3.5	3.5	3.5	3.5	3.5	3.5	3.5	3.5	3.5	3.5	3.5	3.5	3.5	3.5	3.5	3.5	3.5	3.5	3.5	3.5	3.5	3.5	3.5	3.5	3.5	3.5	3.5	3.5	3.5	3.5
Phatr3_J40261	311170	40261	GS#SHHSLFVDEDAAR	prot0001	p0001	Lipid phosphate phosphatase and related enzymes of the PAP2 family	Lipid transport and metabolism	METABOLISM			hypothetical protein	Lipid phosphate phosphatase 1 (AtLPP1) (EC 3.1.3.-) (Phosphatidic acid phosphatase 1) (AtPAP1) (Prenyl diphosphate phosphatase)	Phosphoglycerolipid metabolism	Phosphatidate phosphatase(22:6(4Z,7Z,10Z,13Z,16Z,19Z)/18:3(9Z,12Z,15Z))		KOG Class Lipid Metabolism	3.5	3.5	3.5	3.5	3.5	3.5	3.5	3.5	3.5	3.5	3.5	3.5	3.5	3.5	3.5	3.5	3.5	3.5	3.5	3.5	3.5	3.5	3.5	3.5	3.5	3.5	3.5	3.5	3.5	3.5	3.5	3.5	3.5
Phatr3_J25067	300894	25067	GS#SPVM*ITDALSDVR	prot1111	p1111	Ca2+/calmodulin-dependent protein kinase EF-Hand protein superfamily	Signal transduction mechanisms	CELLULAR PROCESSES AND SIGNALING	calcium-dependent protein kinase [EC:2.7.11.1]	Plant-pathogen interaction || Toxoplasmosis	hypothetical protein; K13412 calcium-dependent protein kinase [EC:2.7.11.1]	Calcium-dependent protein kinase 17 (EC 2.7.11.1)					12.236	12.2259	11.6491	12.5264	12.3054	11.9964	13.255	13.1915	12.8751	13.5348	13.4461	13.2701	12.5336	12.9268	12.3182	12.4981	13.148	12.0972	12.2018	11.7666	12.2389	12.2735	12.2646	12.1904	11.7055	11.9964	12.0538	12.174	12.2936	12.547	11.0602	12.0391	11.7763
Phatr3_J47648	300400	47648	GS#VGALATGGAR	prot1111	p0000						hypothetical protein						3.5	3.5	3.5	3.5	3.5	3.5	3.5	3.5	3.5	3.5	3.5	3.5	3.5	3.5	3.5	3.5	3.5	3.5	3.5	3.5	3.5	3.5	3.5	3.5	3.5	3.5	3.5	3.5	3.5	3.5	3.5	3.5	3.5
Phatr3_J46969	308422	46969	GSAAVSAVSPNDTLS#SSLTPR	prot1111	p0000	Cytoplasmic dynein intermediate chain	Cytoskeleton	CELLULAR PROCESSES AND SIGNALING	dynein intermediate chain cytosolic	Phagosome || Vasopressin-regulated water reabsorption || Salmonella infection	hypothetical protein; K10415 dynein intermediate chain cytosolic	Cytoplasmic dynein 1 intermediate chain (DH IC) (Dynein intermediate chain, cytosolic)					3.5	3.5	3.5	3.5	3.5	3.5	3.5	3.5	3.5	3.5	3.5	3.5	3.5	3.5	3.5	3.5	3.5	3.5	3.5	3.5	3.5	3.5	3.5	3.5	3.5	3.5	3.5	3.5	3.5	3.5	9.9584	9.52343	9.5823
Phatr3_J20504	312037	20504	GSAGQLVGPS#PGPSK	prot1111	p0000	Trehalose-6-phosphate synthase component TPS1 and related subunits	Carbohydrate transport and metabolism	METABOLISM				Alpha,alpha-trehalose-phosphate synthase [UDP-forming] 5 (EC 2.4.1.15) (Trehalose-6-phosphate synthase 5) (AtTPS5)	Starch and sucrose metabolism	Trehalose-6-phosphate synthase/phosphatase		KOG Class Carbohydrate	13.7983	12.8032	13.348	12.6565	12.9723	13.1957	3.5	3.5	3.5	3.5	3.5	3.5	3.5	3.5	3.5	3.5	3.5	3.5	3.5	3.5	3.5	3.5	3.5	3.5	3.5	3.5	3.5	3.5	3.5	3.5	10.7753	11.0471	11.2292
Phatr3_EG02471	304990	42714	GSAS#PQLRPNGR	prot1101	p0000	Heat shock transcription factor	Transcription	INFORMATION STORAGE AND PROCESSING			hypothetical protein						3.5	3.5	3.5	3.5	3.5	3.5	3.5	3.5	3.5	3.5	3.5	3.5	3.5	3.5	3.5	3.5	3.5	3.5	3.5	3.5	3.5	3.5	3.5	3.5	3.5	3.5	3.5	3.5	3.5	3.5	3.5	3.5	3.5
Phatr3_J41515	307556	41515	GSASS#SVTTLAM*SGITGVLAR	prot1111	p0010	Enolase	Carbohydrate transport and metabolism	METABOLISM				Gamma-enolase (EC 4.2.1.11) (2-phospho-D-glycerate hydro-lyase) (Enolase 2) (Neural enolase) (Neuron-specific enolase) (NSE)	Glycolysis/Gluconeogenesis/Entner-Doudoroff pathway	enolase, chloroplast	ENO chloro	Glycolysis (chloroplast)	11.4316	11.2876	11.6124	11.0627	3.5	11.3814	3.5	3.5	3.5	3.5	3.5	3.5	12.5787	12.11	3.5	12.8703	12.268	3.5	3.5	3.5	3.5	3.5	3.5	3.5	10.5258	11.1703	11.4818	10.6443	10.9192	10.7392	3.5	13.4572	3.5
Phatr3_J27877	306230	27877	GSAY#DLSGPSKDHVDELM*EIR	prot1111	p0000	Ammonia permease	Inorganic ion transport and metabolism	METABOLISM			hypothetical protein					Transport	3.5	3.5	3.5	3.5	3.5	3.5	3.5	3.5	3.5	3.5	3.5	3.5	3.5	3.5	3.5	3.5	3.5	3.5	3.5	3.5	3.5	3.5	3.5	3.5	3.5	3.5	3.5	3.5	3.5	3.5	3.5	3.5	3.5
Phatr3_J27877	306230	27877	GSAYDLSGPS#KDHVDELM*EIR	prot1111	p0001	Ammonia permease	Inorganic ion transport and metabolism	METABOLISM			hypothetical protein					Transport	3.5	3.5	3.5	3.5	3.5	3.5	3.5	3.5	3.5	3.5	3.5	3.5	3.5	3.5	3.5	3.5	3.5	3.5	3.5	3.5	3.5	3.5	3.5	3.5	3.5	3.5	3.5	3.5	3.5	3.5	3.5	3.5	3.5
Phatr3_J10151	303349	10151	GSFELS#AASFK	prot0000	p0000	Multidrug resistance-associated protein/mitoxantrone resistance protein ABC superfamily	Secondary metabolites biosynthesis transport and catabolism	METABOLISM			hypothetical protein					Transport	3.5	3.5	3.5	3.5	3.5	3.5	3.5	3.5	3.5	3.5	3.5	3.5	3.5	3.5	3.5	3.5	3.5	3.5	3.5	3.5	3.5	3.5	3.5	3.5	3.5	3.5	3.5	3.5	3.5	3.5	3.5	3.5	3.5
Phatr3_J42307	305163	42307	GSS#HADIFTEGGR	prot1111	p0001	Translation initiation factor 2 gamma subunit (eIF-2gamma; GTPase)	Translation ribosomal structure and biogenesis	INFORMATION STORAGE AND PROCESSING	translation initiation factor 2 subunit 3	RNA transport	hypothetical protein; K03242 translation initiation factor 2 subunit 3	Eukaryotic translation initiation factor 2 subunit 3 (Eukaryotic translation initiation factor 2 subunit gamma) (eIF-2-gamma)					3.5	3.5	3.5	3.5	3.5	3.5	3.5	3.5	3.5	3.5	3.5	3.5	3.5	3.5	3.5	3.5	3.5	3.5	3.5	3.5	3.5	3.5	3.5	3.5	3.5	3.5	3.5	3.5	3.5	3.5	3.5	3.5	3.5
Phatr3_J40261	311170	40261	GSS#HHSLFVDEDAAR	prot0001	p0001	Lipid phosphate phosphatase and related enzymes of the PAP2 family	Lipid transport and metabolism	METABOLISM			hypothetical protein	Lipid phosphate phosphatase 1 (AtLPP1) (EC 3.1.3.-) (Phosphatidic acid phosphatase 1) (AtPAP1) (Prenyl diphosphate phosphatase)	Phosphoglycerolipid metabolism	Phosphatidate phosphatase(22:6(4Z,7Z,10Z,13Z,16Z,19Z)/18:3(9Z,12Z,15Z))		KOG Class Lipid Metabolism	3.5	3.5	3.5	3.5	3.5	3.5	3.5	3.5	3.5	3.5	3.5	3.5	3.5	3.5	3.5	3.5	3.5	3.5	3.5	3.5	3.5	3.5	3.5	3.5	3.5	3.5	3.5	3.5	3.5	3.5	3.5	3.5	3.5
Phatr3_J25067	300894	25067	GSS#PVM*ITDALSDVR	prot1111	p0110	Ca2+/calmodulin-dependent protein kinase EF-Hand protein superfamily	Signal transduction mechanisms	CELLULAR PROCESSES AND SIGNALING	calcium-dependent protein kinase [EC:2.7.11.1]	Plant-pathogen interaction || Toxoplasmosis	hypothetical protein; K13412 calcium-dependent protein kinase [EC:2.7.11.1]	Calcium-dependent protein kinase 17 (EC 2.7.11.1)					13.4051	14.1571	14.2259	13.6695	13.6148	13.5876	13.7838	13.9768	13.3837	14.8312	13.9842	13.1393	13.8369	13.2581	13.2769	13.2851	13.5891	13.5512	3.5	3.5	3.5	3.5	3.5	3.5	12.235	11.5896	12.6795	12.7268	11.9814	11.9309	12.371	12.2122	12.4008
Phatr3_J44962	311755		GT#SPQYNVR	prot0000	p0001						hypothetical protein					KOG Class Lipid Metabolism	3.5	3.5	3.5	3.5	3.5	3.5	3.5	3.5	3.5	3.5	3.5	3.5	3.5	3.5	3.5	3.5	3.5	3.5	3.5	3.5	3.5	3.5	3.5	3.5	3.5	3.5	3.5	3.5	3.5	3.5	3.5	3.5	3.5
Phatr3_J8773	300885	8773	GT#TPGGHYGTGGSR	prot1111	p0000	Serine/threonine protein kinase	Signal transduction mechanisms	CELLULAR PROCESSES AND SIGNALING	5'-AMP-activated protein kinase catalytic alpha subunit [EC:2.7.11.11]	Regulation of autophagy || mTOR signaling pathway || PI3K-Akt signaling pathway || Circadian rhythm || Insulin signaling pathway || Adipocytokine signaling pathway || Hypertrophic cardiomyopathy (HCM)	MARK3; hypothetical protein; K07198 5'-AMP-activated protein kinase catalytic alpha subunit [EC:2.7.11.11]	SNF1-related protein kinase catalytic subunit alpha KIN10 (AKIN10) (EC 2.7.11.1) (AKIN alpha-2) (AKINalpha2)					3.5	3.5	3.5	3.5	3.5	3.5	3.5	3.5	3.5	3.5	3.5	3.5	3.5	3.5	3.5	3.5	3.5	3.5	3.5	3.5	3.5	3.5	3.5	3.5	3.5	3.5	3.5	3.5	3.5	3.5	3.5	3.5	3.5
Phatr3_EG02249	311060	48982	GTEQEDS#QGEAVDRGNLSK	prot0001	p0001						hypothetical protein						3.5	3.5	3.5	3.5	3.5	3.5	3.5	3.5	3.5	3.5	3.5	3.5	3.5	3.5	3.5	3.5	3.5	3.5	3.5	3.5	3.5	3.5	3.5	3.5	3.5	3.5	3.5	3.5	3.5	3.5	3.5	3.5	3.5
Phatr3_J47371	304441	47371	GTIPVQEDNSM*DTGS#PLSER	prot0001	p0000						hypothetical protein						3.5	3.5	3.5	3.5	3.5	3.5	3.5	3.5	3.5	3.5	3.5	3.5	3.5	3.5	3.5	3.5	3.5	3.5	3.5	3.5	3.5	3.5	3.5	3.5	3.5	3.5	3.5	3.5	3.5	3.5	3.5	3.5	3.5
Phatr3_J33623	311555	33623	GTITT#GSM*VDVIPM*R	prot0000	p1000	Oxidation resistance protein	Replication recombination and repair	INFORMATION STORAGE AND PROCESSING			hypothetical protein						12.8655	12.4365	12.1825	12.4275	12.7485	12.4102	11.5167	11.8812	11.561	11.4137	11.3952	11.5928	3.5	3.5	3.5	3.5	3.5	3.5	12.1213	12.3295	12.4074	11.1442	12.5071	11.9562	3.5	3.5	3.5	3.5	3.5	3.5	3.5	3.5	3.5
Phatr3_J46405	306246	46405	GTIVSGVRT#SSVLVEK	prot1111	p0000						hypothetical protein						3.5	3.5	3.5	3.5	3.5	3.5	3.5	3.5	3.5	3.5	3.5	3.5	3.5	3.5	3.5	3.5	3.5	3.5	3.5	3.5	3.5	3.5	3.5	3.5	14.1099	14.3881	13.7294	13.4389	14.0373	13.7957	13.7738	13.7399	14.2112
Phatr3_J44340	311625	44340	GTPQDT#PSANAFAR	prot0001	p0000						hypothetical protein						3.5	3.5	3.5	3.5	3.5	3.5	3.5	3.5	3.5	3.5	3.5	3.5	3.5	3.5	3.5	3.5	3.5	3.5	3.5	3.5	3.5	3.5	3.5	3.5	3.5	3.5	3.5	3.5	3.5	3.5	3.5	3.5	3.5
Phatr3_J8741	300842		GTQGSNM*S#FAGIDGLHK	prot1111	p1110	Equilibrative nucleoside transporter protein	Nucleotide transport and metabolism	METABOLISM			hypothetical protein	ENTH domain-containing protein C794.11c					11.6437	12.5115	12.6643	12.1368	12.308	12.3993	12.5366	12.4065	12.3435	12.4348	12.29	11.8707	12.6252	12.7897	12.6159	12.4224	12.5748	12.5328	12.3532	11.9378	11.8871	11.3807	12.6061	12.5772	11.8107	12.2269	12.5801	11.7528	12.3721	13.0785	12.2136	12.2171	12.584
Phatr3_J44962	311755		GTS#PQYNVR	prot0000	p0000						hypothetical protein					KOG Class Lipid Metabolism	3.5	3.5	3.5	3.5	3.5	3.5	3.5	3.5	3.5	3.5	3.5	3.5	3.5	3.5	3.5	3.5	3.5	3.5	3.5	3.5	3.5	3.5	3.5	3.5	3.5	3.5	3.5	3.5	3.5	3.5	3.5	3.5	3.5
Phatr3_J4227	303473	4227	GTSQS#PSESEEQETVWR	prot1111	p0000	Predicted glutathione S-transferase	Posttranslational modification protein turnover chaperones	CELLULAR PROCESSES AND SIGNALING			hypothetical protein						3.5	3.5	3.5	3.5	3.5	3.5	3.5	3.5	3.5	3.5	3.5	3.5	3.5	3.5	3.5	3.5	3.5	3.5	3.5	3.5	3.5	3.5	3.5	3.5	3.5	3.5	3.5	3.5	3.5	3.5	3.5	3.5	3.5
Phatr3_J44216	307586	44216	GTSS#ATPATVNLDETK	prot1111	p0010	GTP-binding protein SEC4 small G protein superfamily and related Ras family GTP-binding proteins	Signal transduction mechanisms	CELLULAR PROCESSES AND SIGNALING			RabX2; hypothetical protein						3.5	3.5	3.5	3.5	3.5	3.5	3.5	3.5	3.5	3.5	3.5	3.5	3.5	9.9826	11.0864	11.58	10.9146	11.5095	3.5	3.5	3.5	3.5	3.5	3.5	15.2313	13.9947	13.9685	13.5813	14.9089	15.2614	13.435	12.5289	12.8968
Phatr3_EG00097	307418		GTSYISS#PVTAEK	prot0111	p0001												3.5	3.5	3.5	3.5	3.5	3.5	3.5	3.5	3.5	3.5	3.5	3.5	3.5	3.5	3.5	3.5	3.5	3.5	3.5	3.5	3.5	3.5	3.5	3.5	3.5	3.5	3.5	3.5	3.5	3.5	3.5	3.5	3.5
Phatr3_J44116	311561	44116	GVADDGNGNNS#DDDPVM*LLFEAR	prot1111	p0000	Kinesin light chain	Cytoskeleton	CELLULAR PROCESSES AND SIGNALING			hypothetical protein						3.5	3.5	3.5	3.5	3.5	3.5	3.5	3.5	3.5	3.5	3.5	3.5	7.78598	8.48297	7.65258	7.88832	7.75426	3.5	3.5	3.5	3.5	3.5	3.5	3.5	3.5	3.5	3.5	3.5	3.5	3.5	3.5	3.5	3.5
Phatr3_J31619	302894	31619	GVADNARAS#TAIPTER	prot1111	p1000						hypothetical protein	Uncharacterized protein YwbO					14.6324	14.1916	14.1035	14.4014	14.2335	14.9318	3.5	3.5	3.5	3.5	3.5	3.5	14.3979	14.336	13.9495	14.7837	14.9751	14.7812	14.5524	13.9719	14.1458	13.6253	13.7179	13.9997	3.5	3.5	3.5	3.5	3.5	3.5	3.5	3.5	3.5
Phatr3_J45466	301840	45466	GVAS#GSPANVM*EAR	prot0000	p0000						hypothetical protein						3.5	3.5	3.5	3.5	3.5	3.5	3.5	3.5	3.5	3.5	3.5	3.5	3.5	3.5	3.5	3.5	3.5	3.5	3.5	3.5	3.5	3.5	3.5	3.5	3.5	3.5	3.5	3.5	3.5	3.5	3.5	3.5	3.5
Phatr3_J50214	305327	50214	GVAS#GSPANVM*EAR	prot0000	p0000												3.5	3.5	3.5	3.5	3.5	3.5	3.5	3.5	3.5	3.5	3.5	3.5	3.5	3.5	3.5	3.5	3.5	3.5	3.5	3.5	3.5	3.5	3.5	3.5	3.5	3.5	3.5	3.5	3.5	3.5	3.5	3.5	3.5
Phatr3_J45466	301840	45466	GVAS#GSPANVMEAR	prot0000	p0000						hypothetical protein						3.5	3.5	3.5	3.5	3.5	3.5	3.5	3.5	3.5	3.5	3.5	3.5	3.5	3.5	3.5	3.5	3.5	3.5	3.5	3.5	3.5	3.5	3.5	3.5	3.5	3.5	3.5	3.5	3.5	3.5	3.5	3.5	3.5
Phatr3_J50214	305327	50214	GVAS#GSPANVMEAR	prot0000	p0000												3.5	3.5	3.5	3.5	3.5	3.5	3.5	3.5	3.5	3.5	3.5	3.5	3.5	3.5	3.5	3.5	3.5	3.5	3.5	3.5	3.5	3.5	3.5	3.5	3.5	3.5	3.5	3.5	3.5	3.5	3.5	3.5	3.5
Phatr3_J45466	301840	45466	GVASGS#PANVM*EAR	prot0000	p0001						hypothetical protein						3.5	3.5	3.5	3.5	3.5	3.5	3.5	3.5	3.5	3.5	3.5	3.5	3.5	3.5	3.5	3.5	3.5	3.5	3.5	3.5	3.5	3.5	3.5	3.5	3.5	3.5	3.5	3.5	3.5	3.5	3.5	3.5	3.5
Phatr3_J50214	305327	50214	GVASGS#PANVM*EAR	prot0000	p0001												3.5	3.5	3.5	3.5	3.5	3.5	3.5	3.5	3.5	3.5	3.5	3.5	3.5	3.5	3.5	3.5	3.5	3.5	3.5	3.5	3.5	3.5	3.5	3.5	3.5	3.5	3.5	3.5	3.5	3.5	3.5	3.5	3.5
Phatr3_J45466	301840	45466	GVASGS#PANVMEAR	prot0000	p0000						hypothetical protein						3.5	3.5	3.5	3.5	3.5	3.5	3.5	3.5	3.5	3.5	3.5	3.5	3.5	3.5	3.5	3.5	3.5	3.5	3.5	3.5	3.5	3.5	3.5	3.5	3.5	3.5	3.5	3.5	3.5	3.5	3.5	3.5	3.5
Phatr3_J50214	305327	50214	GVASGS#PANVMEAR	prot0000	p0000												3.5	3.5	3.5	3.5	3.5	3.5	3.5	3.5	3.5	3.5	3.5	3.5	3.5	3.5	3.5	3.5	3.5	3.5	3.5	3.5	3.5	3.5	3.5	3.5	3.5	3.5	3.5	3.5	3.5	3.5	3.5	3.5	3.5
Phatr3_EG02268	308623	47972	GVDVALM*DS#R	prot1111	p0000						hypothetical protein						3.5	3.5	3.5	3.5	3.5	3.5	3.5	3.5	3.5	3.5	3.5	3.5	3.5	3.5	3.5	3.5	3.5	3.5	15.5511	14.2802	15.0117	14.8999	14.2497	14.8623	3.5	3.5	3.5	3.5	3.5	3.5	3.5	3.5	3.5
	500068		GVEAIDLGT#PINVPVGTPTLGR	prot1111	p0000												3.5	3.5	3.5	3.5	3.5	3.5	3.5	3.5	3.5	3.5	3.5	3.5	3.5	3.5	3.5	3.5	3.5	3.5	3.5	11.2475	11.2063	11.9071	11.0041	11.6354	3.5	3.5	3.5	3.5	3.5	3.5	3.5	3.5	3.5
Phatr3_J50051	305261	50051	GVFDS#IKNAFSGN	prot1111	p0000						hypothetical protein	Protein HHL1, chloroplastic (Hypersensitive to high light 1)					10.589	11.9689	11.4118	10.5938	10.6915	11.195	3.5	3.5	3.5	3.5	3.5	3.5	12.2527	11.6558	11.2014	11.1323	10.1506	11.5234	3.5	3.5	3.5	3.5	3.5	3.5	3.5	3.5	3.5	3.5	3.5	3.5	3.5	3.5	3.5
Phatr3_J43215	304901	43215	GVLGS#AVK	prot1111	p0000						hypothetical protein						3.5	3.5	3.5	3.5	3.5	3.5	3.5	3.5	3.5	3.5	3.5	3.5	3.5	3.5	3.5	3.5	3.5	3.5	3.5	3.5	3.5	3.5	3.5	3.5	15.3323	15.255	14.8091	3.5	15.0124	14.9369	3.5	3.5	3.5
Phatr3_J47759	304485	47759	GVM*EEDAENHLDS#GDDHVEEK	prot1111	p0000	Nuclear matrix protein	Nuclear structure	CELLULAR PROCESSES AND SIGNALING	THO complex subunit 1	RNA transport || Spliceosome	hypothetical protein; K12878 THO complex subunit 1	THO complex subunit 1 (AtTHO1) (HPR1 homolog) (AtHPR1)					3.5	3.5	3.5	3.5	3.5	3.5	3.5	3.5	3.5	3.5	3.5	3.5	3.5	3.5	3.5	3.5	3.5	3.5	3.5	3.5	3.5	3.5	3.5	3.5	3.5	3.5	3.5	3.5	3.5	3.5	3.5	3.5	3.5
Phatr3_J42776	304971	42776	GVNS#SITQGGIPFVQGR	prot1101	p1110	Predicted GTPase-activating protein	Signal transduction mechanisms	CELLULAR PROCESSES AND SIGNALING			hypothetical protein	Arf-GAP domain and FG repeat-containing protein 1 (HIV-1 Rev-binding protein homolog) (Nucleoporin-like protein RIP)					13.4483	13.9702	13.7833	14.0486	3.5	3.5	13.6079	13.2958	13.9006	13.019	13.5894	12.5722	13.1699	13.6091	13.214	13.274	12.8583	13.5108	13.938	14.1357	14.2222	14.3266	13.8552	14.2423	13.1157	13.3915	13.5158	13.6493	13.6575	13.4856	13.0261	13.3762	13.7516
Phatr3_J42776	304971	42776	GVNSS#ITQGGIPFVQGR	prot1101	p0110	Predicted GTPase-activating protein	Signal transduction mechanisms	CELLULAR PROCESSES AND SIGNALING			hypothetical protein	Arf-GAP domain and FG repeat-containing protein 1 (HIV-1 Rev-binding protein homolog) (Nucleoporin-like protein RIP)					3.5	3.5	3.5	3.5	3.5	3.5	15.4506	14.5919	15.1683	3.5	15.0538	14.4245	15.8967	15.2145	15.4265	15.3601	14.7638	14.9062	15.1637	15.4402	15.3212	15.4068	15.5492	15.5501	14.9787	15.5189	15.4456	15.5686	15.5458	15.0363	16.2218	15.2916	16.4374
Phatr3_J45136	301740	45136	GVS#PRPTS#PLSSDSSTASATSR	prot0001	p0001						hypothetical protein						3.5	3.5	3.5	3.5	3.5	3.5	3.5	3.5	3.5	3.5	3.5	3.5	3.5	3.5	3.5	3.5	3.5	3.5	3.5	3.5	3.5	3.5	3.5	3.5	3.5	3.5	3.5	3.5	3.5	3.5	3.5	3.5	3.5
Phatr3_J44469	303590	44469	GVSFS#PQFPSK	prot0000	p0000						hypothetical protein						3.5	3.5	3.5	3.5	3.5	3.5	13.2538	13.0943	13.474	13.3123	12.8692	13.2754	3.5	3.5	3.5	3.5	3.5	3.5	3.5	3.5	3.5	3.5	3.5	3.5	3.5	3.5	3.5	3.5	3.5	3.5	12.4189	11.9012	12.3741
Phatr3_J50270	309422	50270	GVSLDRS#VSSSPSPR	prot0001	p0000						hypothetical protein						3.5	3.5	3.5	3.5	3.5	3.5	3.5	3.5	3.5	3.5	3.5	3.5	13.141	12.7228	11.9072	12.7119	12.3411	12.8645	3.5	3.5	3.5	3.5	3.5	3.5	3.5	3.5	3.5	3.5	3.5	3.5	3.5	3.5	3.5
Phatr3_J45136	301740	45136	GVSPRPT#SPLSSDSSTASATSR	prot0001	p0000						hypothetical protein						3.5	3.5	3.5	3.5	3.5	3.5	3.5	3.5	3.5	3.5	3.5	3.5	3.5	3.5	3.5	3.5	3.5	3.5	3.5	3.5	3.5	3.5	3.5	3.5	3.5	3.5	3.5	3.5	3.5	3.5	3.5	3.5	3.5
Phatr3_J44886	311717	44886	GVTSLEGS#I	prot1111	p0000						hypothetical protein						3.5	3.5	3.5	3.5	3.5	3.5	13.7021	13.5353	13.2946	13.8566	13.5405	13.7158	3.5	3.5	3.5	3.5	3.5	3.5	3.5	3.5	3.5	3.5	3.5	3.5	3.5	3.5	3.5	3.5	3.5	3.5	3.5	3.5	3.5
Phatr3_J50049	311279	50049	GYDPQTSKS#VYGP*MLTNQEFK	prot1111	p0000	Neoplastic transformation suppressor Pdcd4/MA-3 contains MA3 domain	Signal transduction mechanisms	CELLULAR PROCESSES AND SIGNALING			hypothetical protein	Programmed cell death protein 4 (Death up-regulated gene protein)					3.5	3.5	3.5	3.5	3.5	3.5	3.5	3.5	3.5	3.5	3.5	3.5	3.5	3.5	3.5	3.5	3.5	3.5	3.5	3.5	3.5	3.5	3.5	3.5	3.5	3.5	3.5	3.5	3.5	3.5	3.5	3.5	3.5
Phatr3_J26975	301721	26975	GYDS#EDDSHYVIR	prot1111	p0000	Translation initiation factor 3 subunit b (eIF-3b)	Translation ribosomal structure and biogenesis	INFORMATION STORAGE AND PROCESSING	translation initiation factor 3 subunit B	RNA transport	hypothetical protein; K03253 translation initiation factor 3 subunit B	Eukaryotic translation initiation factor 3 subunit B (eIF3b) (Eukaryotic translation initiation factor 3 subunit 9) (eIF-3-eta)					3.5	3.5	3.5	3.5	3.5	3.5	3.5	3.5	3.5	3.5	3.5	3.5	3.5	3.5	3.5	3.5	3.5	3.5	12.3866	12.6037	12.2158	12.0417	12.3818	12.189	3.5	3.5	3.5	3.5	3.5	3.5	3.5	3.5	3.5
Phatr3_J54718	304460	54718	GYKVIY#R	prot0001	p0000	Clathrin adaptor complex small subunit	Intracellular trafficking secretion and vesicular transport	CELLULAR PROCESSES AND SIGNALING	AP-4 complex subunit sigma-1	Lysosome	AP4sigma; hypothetical protein; K12403 AP-4 complex subunit sigma-1	AP-4 complex subunit sigma (AP-4 adaptor complex subunit sigma) (Adaptor-related protein complex 4 subunit sigma) (Sigma subunit of AP-4) (Sigma4-adaptin)					3.5	3.5	3.5	3.5	3.5	3.5	3.5	3.5	3.5	3.5	3.5	3.5	3.5	3.5	3.5	3.5	3.5	3.5	3.5	3.5	3.5	3.5	3.5	3.5	15.8532	16.1595	17.7815	16.6308	14.8832	15.4673	3.5	3.5	3.5
Phatr3_J49652	301082	49652	GYPS#RKFR	prot1111	p0000						hypothetical protein						3.5	3.5	3.5	3.5	3.5	3.5	12.9288	12.7127	12.7069	16.6859	12.7322	13.1376	3.5	3.5	3.5	3.5	3.5	3.5	3.5	3.5	3.5	3.5	3.5	3.5	3.5	3.5	3.5	3.5	3.5	3.5	3.5	3.5	3.5
Phatr3_J52648	309349	52648	GYQPQVGS#TK	prot1111	p0000	3-oxoacyl-(acyl-carrier-protein) synthase (I and II)	Lipid transport and metabolism	METABOLISM			FABB; 3-oxoacyl-[acyl-carrier-protein] synthase	3-oxoacyl-[acyl-carrier-protein] synthase 1 (EC 2.3.1.41) (3-oxoacyl-[acyl-carrier-protein] synthase I) (Beta-ketoacyl-ACP synthase I) (KAS I)	Fatty acid biosynthesis	3-oxoacyl-[acyl-carrier-protein] synthase (n-C10:0)	KASI (2+)	Fatty Acid Biosynthesis	3.5	3.5	3.5	3.5	3.5	3.5	3.5	3.5	3.5	3.5	3.5	3.5	3.5	3.5	3.5	3.5	3.5	3.5	3.5	3.5	3.5	3.5	3.5	3.5	3.5	3.5	3.5	3.5	3.5	3.5	3.5	3.5	3.5
Phatr3_J54536	306107	54536	GYTEIAAGETEP*LRET#STSMISPSR	prot1111	p0000	Beta-glucocerebrosidase	Carbohydrate transport and metabolism	METABOLISM	glucosylceramidase [EC:3.2.1.45]	Other glycan degradation || Sphingolipid metabolism || Lysosome	hypothetical protein; K01201 glucosylceramidase [EC:3.2.1.45]	Putative glucosylceramidase 3 (EC 3.2.1.45)				KOG Class Carbohydrate	3.5	3.5	3.5	3.5	3.5	3.5	3.5	3.5	3.5	3.5	3.5	3.5	3.5	3.5	3.5	3.5	3.5	3.5	13.7241	13.8539	14.0209	13.8579	13.4638	13.6419	3.5	3.5	3.5	3.5	3.5	3.5	3.5	3.5	3.5
Phatr3_J14145	308510	14145	HAIPGGS#VDLDDDAIMR	prot1111	p0000	Protein required for normal rRNA processing	RNA processing and modification	INFORMATION STORAGE AND PROCESSING	pescadillo		hypothetical protein; K14843 pescadillo	Pescadillo homolog (Nucleolar protein 7 homolog)					3.5	3.5	3.5	3.5	3.5	3.5	3.5	3.5	3.5	3.5	3.5	3.5	3.5	3.5	3.5	3.5	3.5	3.5	3.5	3.5	3.5	3.5	3.5	3.5	3.5	3.5	3.5	3.5	3.5	3.5	3.5	3.5	3.5
Phatr3_J47734	302445	47734	HAPST#PEGLR	prot0000	p0001						hypothetical protein						3.5	3.5	3.5	3.5	3.5	3.5	3.5	3.5	3.5	3.5	3.5	3.5	3.5	3.5	3.5	3.5	3.5	3.5	3.5	3.5	3.5	3.5	3.5	3.5	3.5	3.5	3.5	3.5	3.5	3.5	3.5	3.5	3.5
Phatr3_J10659	309659	10659	HAS#APSLSLAER	prot0001	p0001	Serine/threonine protein phosphatase	Signal transduction mechanisms	CELLULAR PROCESSES AND SIGNALING			hypothetical protein						13.1212	12.4839	12.4184	12.6011	13.2868	12.9051	3.5	3.5	3.5	3.5	3.5	3.5	3.5	3.5	3.5	3.5	3.5	3.5	3.5	3.5	3.5	3.5	3.5	3.5	3.5	3.5	3.5	3.5	3.5	3.5	3.5	3.5	3.5
Phatr3_EG00367	302707		HAT#PPVPQST#PPVLR	prot0000	p0000							Caspase recruitment domain-containing protein 11 (CARD-containing MAGUK protein 1) (Carma 1)					3.5	3.5	3.5	3.5	3.5	3.5	3.5	3.5	3.5	3.5	3.5	3.5	3.5	3.5	3.5	3.5	3.5	3.5	3.5	3.5	3.5	3.5	3.5	3.5	3.5	3.5	3.5	3.5	3.5	3.5	3.5	3.5	3.5
Phatr3_J49678	305183	49678	HATDS#ASTAGTM*ATGHK	prot0001	p0001						hypothetical protein	Alkaline phosphatase (APase) (EC 3.1.3.1)					3.5	3.5	3.5	3.5	3.5	3.5	3.5	3.5	3.5	3.5	3.5	3.5	3.5	3.5	3.5	3.5	3.5	3.5	3.5	3.5	3.5	3.5	3.5	3.5	3.5	3.5	3.5	3.5	3.5	3.5	3.5	3.5	3.5
Phatr3_J49678	305183	49678	HATDSAST#AGTM*ATGHK	prot0001	p0000						hypothetical protein	Alkaline phosphatase (APase) (EC 3.1.3.1)					3.5	3.5	3.5	3.5	3.5	3.5	3.5	3.5	3.5	3.5	3.5	3.5	3.5	3.5	3.5	3.5	3.5	3.5	3.5	3.5	3.5	3.5	3.5	3.5	3.5	3.5	3.5	3.5	3.5	3.5	3.5	3.5	3.5
Phatr3_J22703	302692	22703	HAVDS#DDDDSVAAVTR	prot0111	p0001	Exosome 3'-5' exoribonuclease complex subunit PM/SCL-100 (Rrp6)	Translation ribosomal structure and biogenesis	INFORMATION STORAGE AND PROCESSING	exosome complex exonuclease RRP6 [EC:3.1.13.-]	RNA degradation	hypothetical protein; K12591 exosome complex exonuclease RRP6 [EC:3.1.13.-]	Exosome component 10 (EC 3.1.13.-) (Autoantigen PM/Scl 2 homolog) (Polymyositis/scleroderma autoantigen 2 homolog)					3.5	3.5	3.5	3.5	3.5	3.5	3.5	3.5	3.5	3.5	3.5	3.5	3.5	3.5	3.5	3.5	3.5	3.5	3.5	3.5	3.5	3.5	3.5	3.5	3.5	3.5	3.5	3.5	3.5	3.5	3.5	3.5	3.5
Phatr3_J22703	302692	22703	HAVDSDDDDS#VAAVTR	prot0111	p0001	Exosome 3'-5' exoribonuclease complex subunit PM/SCL-100 (Rrp6)	Translation ribosomal structure and biogenesis	INFORMATION STORAGE AND PROCESSING	exosome complex exonuclease RRP6 [EC:3.1.13.-]	RNA degradation	hypothetical protein; K12591 exosome complex exonuclease RRP6 [EC:3.1.13.-]	Exosome component 10 (EC 3.1.13.-) (Autoantigen PM/Scl 2 homolog) (Polymyositis/scleroderma autoantigen 2 homolog)					3.5	3.5	3.5	3.5	3.5	3.5	3.5	3.5	3.5	3.5	3.5	3.5	3.5	3.5	3.5	3.5	3.5	3.5	3.5	3.5	3.5	3.5	3.5	3.5	3.5	3.5	3.5	3.5	3.5	3.5	3.5	3.5	3.5
Phatr3_J43252	308991	43252	HAVFNS#PFAR	prot0000	p0000												12.7014	12.3983	12.5378	12.7865	12.1945	12.7092	3.5	3.5	3.5	3.5	3.5	3.5	3.5	3.5	3.5	3.5	3.5	3.5	3.5	3.5	3.5	3.5	3.5	3.5	12.139	11.9167	12.7411	11.8039	12.8545	12.4423	3.5	3.5	3.5
Phatr3_J33896	301562	33896	HDGDS#GISLDNLR	prot0001	p0000	PHD Zn-finger protein	General function prediction only	POORLY CHARACTERIZED			hypothetical protein	Homeobox protein HOX1A					3.5	3.5	3.5	3.5	3.5	3.5	3.5	3.5	3.5	3.5	3.5	3.5	3.5	3.5	3.5	3.5	3.5	3.5	3.5	3.5	3.5	3.5	3.5	3.5	3.5	3.5	3.5	3.5	3.5	3.5	3.5	3.5	3.5
Phatr3_J10893	307774	10893	HDPIGT#PLPETPIYQR	prot1111	p1011	Ca2+/calmodulin-dependent protein kinase EF-Hand protein superfamily	Signal transduction mechanisms	CELLULAR PROCESSES AND SIGNALING			hypothetical protein						13.5203	13.768	13.1299	12.8116	13.2734	13.747	3.5	3.5	3.5	3.5	3.5	3.5	13.3944	13.793	13.6766	12.8857	12.9073	13.5388	13.3281	12.2898	12.3279	12.4786	12.6609	12.694	13.6791	14.1732	14.1007	13.3739	13.9458	13.831	13.7606	13.2243	13.7469
Phatr3_J10893	307774	10893	HDPIGTPLPET#PIYQR	prot1111	p1111	Ca2+/calmodulin-dependent protein kinase EF-Hand protein superfamily	Signal transduction mechanisms	CELLULAR PROCESSES AND SIGNALING			hypothetical protein						12.8669	13.488	14.427	3.5	13.3384	13.514	12.7699	13.2917	14.2396	13.5797	13.391	12.467	12.5702	13.7021	12.8552	13.6399	13.2894	13.1761	12.8836	12.6049	12.7	13.3245	12.7542	3.5	13.5243	13.752	12.7256	12.8646	13.0442	13.906	14.195	13.0189	13.5655
Phatr3_J48132	302573	48132	HDWIDAPGVSYAPTS#AR	prot0001	p0000						hypothetical protein						3.5	3.5	3.5	3.5	3.5	3.5	3.5	3.5	3.5	3.5	3.5	3.5	3.5	3.5	3.5	3.5	3.5	3.5	3.5	3.5	3.5	3.5	3.5	3.5	3.5	3.5	3.5	3.5	3.5	3.5	3.5	3.5	3.5
Phatr3_J44535	303583	44535	HES#ETEEGEAAPTSR	prot1101	p0001	Voltage-gated K+ channel KCNB/KCNC	Inorganic ion transport and metabolism	METABOLISM			hypothetical protein					Transport	3.5	3.5	3.5	3.5	3.5	3.5	3.5	3.5	3.5	3.5	3.5	3.5	3.5	3.5	3.5	3.5	3.5	3.5	3.5	3.5	3.5	3.5	3.5	3.5	3.5	3.5	3.5	3.5	3.5	3.5	3.5	3.5	3.5
Phatr3_J25067	300894	25067	HETDM*GIM*QT#K	prot1111	p0000	Ca2+/calmodulin-dependent protein kinase EF-Hand protein superfamily	Signal transduction mechanisms	CELLULAR PROCESSES AND SIGNALING	calcium-dependent protein kinase [EC:2.7.11.1]	Plant-pathogen interaction || Toxoplasmosis	hypothetical protein; K13412 calcium-dependent protein kinase [EC:2.7.11.1]	Calcium-dependent protein kinase 17 (EC 2.7.11.1)					3.5	3.5	3.5	3.5	3.5	3.5	3.5	3.5	3.5	3.5	3.5	3.5	3.5	3.5	3.5	3.5	3.5	3.5	3.5	3.5	3.5	3.5	3.5	3.5	3.5	3.5	3.5	3.5	3.5	3.5	3.5	3.5	3.5
Phatr3_J45616	307964	45616	HFFASPAES#IR	prot0101	p0000						hypothetical protein						11.9493	12.4053	12.5448	3.5	12.2591	11.4987	3.5	3.5	3.5	3.5	3.5	3.5	3.5	3.5	3.5	3.5	3.5	3.5	3.5	3.5	3.5	3.5	3.5	3.5	14.3384	14.6238	14.4405	14.9495	13.5962	14.0921	3.5	3.5	3.5
Phatr3_J20504	312037	20504	HFS#ALDLTAFSNGSSGVK	prot1111	p1110	Trehalose-6-phosphate synthase component TPS1 and related subunits	Carbohydrate transport and metabolism	METABOLISM				Alpha,alpha-trehalose-phosphate synthase [UDP-forming] 5 (EC 2.4.1.15) (Trehalose-6-phosphate synthase 5) (AtTPS5)	Starch and sucrose metabolism	Trehalose-6-phosphate synthase/phosphatase		KOG Class Carbohydrate	14.3947	14.1983	14.2439	14.3856	14.3109	14.2721	14.487	14.5348	13.4409	14.5548	14.195	13.8424	14.8916	14.4947	14.0964	13.6593	14.4383	14.7809	14.3082	13.6045	13.9707	13.2494	14.1978	13.5184	13.2606	13.4515	13.7907	13.1427	13.7125	14.1236	13.8953	13.9367	13.9381
Phatr3_J42689	310975	42689	HFS#ATSER	prot1111	p0001						hypothetical protein						3.5	3.5	3.5	3.5	3.5	3.5	3.5	3.5	3.5	3.5	3.5	3.5	3.5	3.5	3.5	3.5	3.5	3.5	3.5	3.5	3.5	3.5	3.5	3.5	3.5	3.5	3.5	3.5	3.5	3.5	3.5	3.5	3.5
Phatr3_J25551	303367	25551	HGAFS#PNLLR	prot0000	p0000	HAT repeat protein	RNA processing and modification	INFORMATION STORAGE AND PROCESSING			hypothetical protein	TPR-containing protein DDB_G0280363					11.4527	11.0212	12.1606	11.8179	11.5189	10.8914	3.5	3.5	3.5	3.5	3.5	3.5	3.5	3.5	3.5	3.5	3.5	3.5	3.5	3.5	3.5	3.5	3.5	3.5	11.7037	12.2568	12.3457	12.4764	12.2857	11.9744	3.5	3.5	3.5
Phatr3_J54920	300642	54920	HGQS#TANVAQVISSDR	prot0001	p0001						hypothetical protein						3.5	3.5	3.5	3.5	3.5	3.5	3.5	3.5	3.5	3.5	3.5	3.5	3.5	3.5	3.5	3.5	3.5	3.5	3.5	3.5	3.5	3.5	3.5	3.5	3.5	3.5	3.5	3.5	3.5	3.5	3.5	3.5	3.5
Phatr3_EG02608	302036	54101	HGTM*P*EVS#AAASFR	prot0000	p0000						hypothetical protein						3.5	3.5	3.5	3.5	3.5	3.5	3.5	3.5	3.5	3.5	3.5	3.5	3.5	3.5	3.5	3.5	3.5	3.5	3.5	3.5	3.5	3.5	3.5	3.5	3.5	3.5	3.5	3.5	3.5	3.5	3.5	3.5	3.5
Phatr3_J26029	307720	26029	HGTM*P*EVS#AAASFR	prot1111	p0000						hypothetical protein				NO3 transporter (26029)	Nitrogen Assimilation	3.5	3.5	3.5	3.5	3.5	3.5	3.5	3.5	3.5	3.5	3.5	3.5	3.5	3.5	3.5	3.5	3.5	3.5	3.5	3.5	3.5	3.5	3.5	3.5	3.5	3.5	3.5	3.5	3.5	3.5	3.5	3.5	3.5
Phatr3_J26029	307720	26029	HGTM*PEVS#AAASFR	prot1111	p0001						hypothetical protein				NO3 transporter (26029)	Nitrogen Assimilation	3.5	3.5	3.5	3.5	3.5	3.5	3.5	3.5	3.5	3.5	3.5	3.5	3.5	3.5	3.5	3.5	3.5	3.5	3.5	3.5	3.5	3.5	3.5	3.5	3.5	3.5	3.5	3.5	3.5	3.5	3.5	3.5	3.5
Phatr3_EG02608	302036	54101	HGTMPEVS#AAASFR	prot0000	p0001						hypothetical protein						3.5	3.5	3.5	3.5	3.5	3.5	3.5	3.5	3.5	3.5	3.5	3.5	3.5	3.5	3.5	3.5	3.5	3.5	3.5	3.5	3.5	3.5	3.5	3.5	3.5	3.5	3.5	3.5	3.5	3.5	3.5	3.5	3.5
Phatr3_J26029	307720	26029	HGTMPEVS#AAASFR	prot1111	p0001						hypothetical protein				NO3 transporter (26029)	Nitrogen Assimilation	3.5	3.5	3.5	3.5	3.5	3.5	3.5	3.5	3.5	3.5	3.5	3.5	3.5	3.5	3.5	3.5	3.5	3.5	3.5	3.5	3.5	3.5	3.5	3.5	3.5	3.5	3.5	3.5	3.5	3.5	3.5	3.5	3.5
Phatr3_J6847	308018	6847	HIDFST#NSPYGQGAPGR	prot1111	p0001	Ribosomal protein S4	Translation ribosomal structure and biogenesis	INFORMATION STORAGE AND PROCESSING	small subunit ribosomal protein S9e	Ribosome	hypothetical protein; K02997 small subunit ribosomal protein S9e	40S ribosomal protein S9-2					13.4458	12.9074	11.9023	12.216	11.5331	13.0845	3.5	3.5	3.5	3.5	3.5	3.5	3.5	3.5	3.5	3.5	3.5	3.5	3.5	3.5	3.5	3.5	3.5	3.5	3.5	3.5	3.5	3.5	3.5	3.5	3.5	3.5	3.5
Phatr3_J6847	308018	6847	HIDFSTNS#PYGQGAPGR	prot1111	p0001	Ribosomal protein S4	Translation ribosomal structure and biogenesis	INFORMATION STORAGE AND PROCESSING	small subunit ribosomal protein S9e	Ribosome	hypothetical protein; K02997 small subunit ribosomal protein S9e	40S ribosomal protein S9-2					3.5	3.5	3.5	3.5	3.5	3.5	14.8211	13.5192	13.3992	13.1431	13.2089	14.8671	14.7794	14.2518	3.5	3.5	3.5	3.5	3.5	3.5	3.5	3.5	3.5	3.5	3.5	3.5	3.5	3.5	3.5	3.5	3.5	3.5	3.5
Phatr3_EG01928	301074		HLS#AANIR	prot0001	p0000												11.2978	11.5094	11.8501	12.4221	12.3612	12.1134	3.5	3.5	3.5	3.5	3.5	3.5	3.5	3.5	3.5	3.5	3.5	3.5	3.5	3.5	3.5	3.5	3.5	3.5	3.5	3.5	3.5	3.5	3.5	3.5	3.5	3.5	3.5
Phatr3_J7026	305697		HLT#PVNSTAPDATSER	prot1111	p0001	Casein kinase (serine/threonine/tyrosine protein kinase)	Signal transduction mechanisms	CELLULAR PROCESSES AND SIGNALING			hypothetical protein						13.7484	13.3819	13.8957	3.5	3.5	13.6722	3.5	3.5	3.5	3.5	3.5	3.5	3.5	3.5	3.5	3.5	3.5	3.5	3.5	3.5	3.5	3.5	3.5	3.5	3.5	3.5	3.5	3.5	3.5	3.5	3.5	11.6302	11.6793
Phatr3_J24195	309585	24195	HLVNEVS#TK	prot1111	p0001	Multifunctional pyrimidine synthesis protein CAD (includes carbamoyl-phophate synthetase aspartate transcarbamylase and glutamine amidotransferase)	General function prediction only	POORLY CHARACTERIZED	carbamoyl-phosphate synthase (ammonia) [EC:6.3.4.16]	Alanine aspartate and glutamate metabolism || Arginine and proline metabolism || Nitrogen metabolism	CPS III carbamoyl-phosphate synthase mitochindrial precursor; K01948 carbamoyl-phosphate synthase (ammonia) [EC:6.3.4.16]	Carbamoyl-phosphate synthase [ammonia], mitochondrial (EC 6.3.4.16) (Carbamoyl-phosphate synthetase I) (CPSase I)	Urea cycle	Carbamoyl phosphate synthase (ammonia)	CPS III	Urea cycle	3.5	3.5	3.5	3.5	3.5	3.5	3.5	3.5	3.5	3.5	3.5	3.5	3.5	3.5	3.5	3.5	3.5	3.5	3.5	3.5	3.5	3.5	3.5	3.5	3.5	3.5	3.5	3.5	3.5	3.5	3.5	3.5	3.5
Phatr3_J24195	309585	24195	HLVNEVS#TKEVK	prot1111	p0000	Multifunctional pyrimidine synthesis protein CAD (includes carbamoyl-phophate synthetase aspartate transcarbamylase and glutamine amidotransferase)	General function prediction only	POORLY CHARACTERIZED	carbamoyl-phosphate synthase (ammonia) [EC:6.3.4.16]	Alanine aspartate and glutamate metabolism || Arginine and proline metabolism || Nitrogen metabolism	CPS III carbamoyl-phosphate synthase mitochindrial precursor; K01948 carbamoyl-phosphate synthase (ammonia) [EC:6.3.4.16]	Carbamoyl-phosphate synthase [ammonia], mitochondrial (EC 6.3.4.16) (Carbamoyl-phosphate synthetase I) (CPSase I)	Urea cycle	Carbamoyl phosphate synthase (ammonia)	CPS III	Urea cycle	3.5	3.5	3.5	3.5	3.5	3.5	3.5	3.5	3.5	3.5	3.5	3.5	3.5	3.5	3.5	3.5	3.5	3.5	3.5	3.5	3.5	3.5	3.5	3.5	3.5	3.5	3.5	3.5	3.5	3.5	3.5	3.5	3.5
Phatr3_J42432	302881	42432	HM*FS#IPIEDR	prot1111	p0000						hypothetical protein						3.5	3.5	3.5	3.5	3.5	3.5	3.5	3.5	3.5	3.5	3.5	3.5	3.5	3.5	3.5	3.5	3.5	3.5	3.5	3.5	3.5	3.5	3.5	3.5	3.5	3.5	3.5	3.5	3.5	3.5	3.5	3.5	3.5
Phatr3_J43709	311366	43709	HM*S#ITSETTFGR	prot1111	p0001						hypothetical protein						3.5	3.5	3.5	3.5	3.5	3.5	3.5	3.5	3.5	3.5	3.5	3.5	3.5	3.5	3.5	3.5	3.5	3.5	3.5	3.5	3.5	3.5	3.5	3.5	3.5	3.5	3.5	3.5	3.5	3.5	3.5	3.5	3.5
Phatr3_J37283	304381	37283	HM*S#NDRPELR	prot1111	p0001						hypothetical protein						3.5	3.5	3.5	3.5	3.5	3.5	3.5	3.5	3.5	3.5	3.5	3.5	3.5	3.5	3.5	3.5	3.5	3.5	3.5	3.5	3.5	3.5	3.5	3.5	3.5	3.5	3.5	3.5	3.5	3.5	3.5	3.5	3.5
Phatr3_J21369	308442	21369	HM*S#T#AFTSGSK	prot0001	p0000	Carbon-nitrogen hydrolase	Amino acid transport and metabolism	METABOLISM			hypothetical protein	Nitrilase homolog 1 (EC 3.5.-.-)				KOG Class Amino Acid	3.5	3.5	3.5	3.5	3.5	3.5	3.5	3.5	3.5	3.5	3.5	3.5	3.5	3.5	3.5	3.5	3.5	3.5	12.0361	12.6403	12.1682	12.6092	12.6918	12.4587	11.8355	11.8347	12.5294	11.6728	12.0159	12.2261	12.5059	12.1263	12.3656
Phatr3_J1864	300167	1864	HNVVGGS#AR	prot1111	p0000	Ca2+/calmodulin-dependent protein kinase EF-Hand protein superfamily	Signal transduction mechanisms	CELLULAR PROCESSES AND SIGNALING			hypothetical protein						3.5	3.5	3.5	3.5	3.5	3.5	3.5	3.5	3.5	3.5	3.5	3.5	3.5	3.5	3.5	3.5	3.5	3.5	3.5	3.5	3.5	3.5	3.5	3.5	3.5	3.5	3.5	3.5	3.5	3.5	3.5	3.5	3.5
Phatr3_J21659	306499	21659	HQS#DLFLR	prot1111	p0000	60S ribosomal protein L32	Translation ribosomal structure and biogenesis	INFORMATION STORAGE AND PROCESSING	large subunit ribosomal protein L32e	Ribosome	hypothetical protein; K02912 large subunit ribosomal protein L32e	60S ribosomal protein L32					3.5	3.5	3.5	3.5	3.5	3.5	3.5	3.5	3.5	3.5	3.5	3.5	3.5	3.5	3.5	3.5	3.5	3.5	3.5	3.5	3.5	3.5	3.5	3.5	3.5	3.5	3.5	3.5	3.5	3.5	3.5	3.5	3.5
Phatr3_EG02150	301516		HQS#QIFQR	prot0001	p0000												3.5	3.5	3.5	3.5	3.5	3.5	3.5	3.5	3.5	3.5	3.5	3.5	3.5	3.5	3.5	3.5	3.5	3.5	3.5	3.5	3.5	3.5	3.5	3.5	3.5	3.5	3.5	3.5	3.5	3.5	3.5	3.5	3.5
Phatr3_J45210	303756	45210	HQVS#SSAFSTPSR	prot0000	p0000						hypothetical protein						3.5	3.5	3.5	3.5	3.5	3.5	3.5	3.5	3.5	3.5	3.5	3.5	3.5	3.5	3.5	3.5	3.5	3.5	3.5	3.5	3.5	3.5	3.5	3.5	3.5	3.5	3.5	3.5	3.5	3.5	3.5	3.5	3.5
Phatr3_J11733	311841	11733	HRT#NLNPR	prot0001	p0000	Creatine kinases	Energy production and conversion	METABOLISM	creatine kinase [EC:2.7.3.2]	Arginine and proline metabolism	hypothetical protein; K00933 creatine kinase [EC:2.7.3.2]	Creatine kinase, testis isozyme (EC 2.7.3.2)				Arginine and proline metabolism	3.5	3.5	3.5	3.5	3.5	3.5	3.5	3.5	3.5	3.5	3.5	3.5	3.5	3.5	3.5	3.5	3.5	3.5	3.5	3.5	3.5	3.5	3.5	3.5	3.5	3.5	3.5	3.5	3.5	3.5	3.5	3.5	3.5
Phatr3_J48002	308673	48002	HS#ASAPSTPR	prot1011	p0001						hypothetical protein						3.5	3.5	3.5	3.5	3.5	3.5	3.5	3.5	3.5	3.5	3.5	3.5	3.5	3.5	3.5	3.5	3.5	3.5	3.5	3.5	3.5	3.5	3.5	3.5	3.5	3.5	3.5	3.5	3.5	3.5	3.5	3.5	3.5
Phatr3_J16357	307277		HSPSKAT#LASATSSADFR	prot1111	p0000	RNA helicase nonsense mRNA reducing factor (pNORF1)	RNA processing and modification	INFORMATION STORAGE AND PROCESSING	regulator of nonsense transcripts 1 [EC:3.6.4.-]	RNA transport || mRNA surveillance pathway	hypothetical protein; K14326 regulator of nonsense transcripts 1 [EC:3.6.4.-]						3.5	3.5	3.5	3.5	3.5	3.5	3.5	3.5	3.5	3.5	3.5	3.5	3.5	3.5	3.5	3.5	3.5	3.5	3.5	3.5	3.5	3.5	3.5	3.5	3.5	3.5	3.5	3.5	3.5	3.5	14.6124	14.5287	14.6328
Phatr3_J48002	308673	48002	HSS#VLPLSIPR	prot1011	p0000						hypothetical protein						12.0284	12.7568	12.3469	12.2858	12.0755	12.7813	3.5	3.5	3.5	3.5	3.5	3.5	12.1159	13.0476	12.8419	13.7501	11.9131	12.6503	3.5	3.5	3.5	3.5	3.5	3.5	3.5	3.5	3.5	3.5	3.5	3.5	3.5	3.5	3.5
Phatr3_J44828	307822	44828	HT#GNSNGDFAYNR	prot0000	p0000						hypothetical protein						3.5	3.5	3.5	3.5	3.5	3.5	3.5	3.5	3.5	3.5	3.5	3.5	3.5	3.5	3.5	3.5	3.5	3.5	3.5	3.5	3.5	3.5	3.5	3.5	3.5	3.5	3.5	3.5	3.5	3.5	3.5	3.5	3.5
Phatr3_J44974	303750	44974	HT#RKGT#PTAKR	prot1001	p0000						hypothetical protein						3.5	3.5	3.5	3.5	3.5	3.5	3.5	3.5	3.5	3.5	3.5	3.5	3.5	3.5	3.5	3.5	3.5	3.5	3.5	3.5	3.5	3.5	3.5	3.5	3.5	3.5	3.5	3.5	3.5	3.5	3.5	3.5	3.5
Phatr3_J1372	303006	1372	HT#SLFKPITSSK	prot1111	p0010						hypothetical protein	Glucan 1,3-beta-glucosidase (EC 3.2.1.58) (Exo-1,3-beta-glucanase)			Glycosyl hydrolase 5	Carbohydrate Degradation	3.5	3.5	3.5	3.5	3.5	3.5	3.5	3.5	3.5	3.5	3.5	3.5	13.1891	13.3923	13.7033	12.3174	12.6545	13.0964	10.7268	11.2425	11.0687	11.2887	10.7263	10.7215	13.2663	12.5386	11.2566	12.6273	12.5026	11.6914	12.7568	12.7848	12.5372
Phatr3_J44828	307822	44828	HTGNS#NGDFAYNR	prot0000	p0001						hypothetical protein						3.5	3.5	3.5	3.5	3.5	3.5	3.5	3.5	3.5	3.5	3.5	3.5	3.5	3.5	3.5	3.5	3.5	3.5	3.5	3.5	3.5	3.5	3.5	3.5	3.5	3.5	3.5	3.5	3.5	3.5	3.5	3.5	3.5
Phatr3_J43730	309553	43730	HTLPS#STNVGKDASAAFAR	prot0001	p0000	DNA polymerase epsilon subunit D	Transcription	INFORMATION STORAGE AND PROCESSING			hypothetical protein	DNA polymerase epsilon subunit 3 (EC 2.7.7.7) (DNA polymerase II subunit 3) (DNA polymerase epsilon subunit p17) (NF-YB-like protein) (YB-like protein 1) (YBL1)					3.5	3.5	3.5	3.5	3.5	3.5	3.5	3.5	3.5	3.5	3.5	3.5	3.5	3.5	3.5	3.5	3.5	3.5	3.5	3.5	3.5	3.5	3.5	3.5	3.5	3.5	3.5	3.5	3.5	3.5	3.5	3.5	3.5
Phatr3_J1372	303006	1372	HTS#LFKPITSSK	prot1111	p1100						hypothetical protein	Glucan 1,3-beta-glucosidase (EC 3.2.1.58) (Exo-1,3-beta-glucanase)			Glycosyl hydrolase 5	Carbohydrate Degradation	13.6754	13.8208	12.9139	12.447	11.8125	13.1265	12.4363	12.8226	13.0432	3.5	13.0468	12.6472	3.5	3.5	3.5	3.5	3.5	3.5	11.3865	13.7898	12.8137	12.1601	13.3085	12.7021	14.9458	14.2119	13.4281	14.4299	13.9485	13.3667	13.9848	14.6728	13.789
Phatr3_EG01337	305813		HVPAS#PGNM*LK	prot0000	p0000												3.5	3.5	3.5	3.5	3.5	3.5	3.5	3.5	3.5	3.5	3.5	3.5	3.5	3.5	3.5	3.5	3.5	3.5	3.5	3.5	3.5	3.5	3.5	3.5	3.5	3.5	3.5	3.5	3.5	3.5	3.5	3.5	3.5
Phatr3_J50556	301413	50556	HVPS#FTT#T#R	prot0001	p0000						hypothetical protein						3.5	3.5	3.5	3.5	3.5	3.5	3.5	3.5	3.5	3.5	3.5	3.5	3.5	3.5	3.5	3.5	3.5	3.5	11.5766	3.5	11.9464	10.6913	3.5	10.7086	3.5	3.5	3.5	3.5	3.5	3.5	3.5	3.5	3.5
Phatr3_EG02272	308606	47558	HVS#AAAITERPVK	prot1111	p0000						hypothetical protein						13.8475	13.2714	13.2224	12.8471	12.8765	13.9557	3.5	3.5	3.5	3.5	3.5	3.5	14.0625	13.8974	13.4063	12.8346	12.7314	13.6536	3.5	3.5	3.5	3.5	3.5	3.5	3.5	3.5	3.5	3.5	3.5	3.5	3.5	3.5	3.5
Phatr3_Jdraft1374	310287	1374_bd	HVS#M*DTETPELSR	prot0000	p0001	Metallothionein-like protein	Inorganic ion transport and metabolism	METABOLISM			hypothetical protein						3.5	3.5	3.5	3.5	3.5	3.5	3.5	3.5	3.5	3.5	3.5	3.5	3.5	3.5	3.5	3.5	3.5	3.5	3.5	3.5	3.5	3.5	3.5	3.5	3.5	3.5	3.5	3.5	3.5	3.5	3.5	3.5	3.5
Phatr3_J43891	307661	43891	HYPAS#TASNPTPPAR	prot1111	p0001	GATA-4/5/6 transcription factors	Transcription	INFORMATION STORAGE AND PROCESSING			hypothetical protein	Zinc finger protein CONSTANS-LIKE 1					3.5	3.5	3.5	3.5	3.5	3.5	3.5	3.5	3.5	3.5	3.5	3.5	3.5	3.5	3.5	3.5	3.5	3.5	3.5	3.5	3.5	3.5	3.5	3.5	3.5	3.5	3.5	3.5	3.5	3.5	3.5	3.5	3.5
Phatr3_EG02312	305955	45653	IADFGM*SVANAGQELT#AETGTYR	prot1111	p0000	Tyrosine kinase specific for activated (GTP-bound) p21cdc42Hs	Signal transduction mechanisms	CELLULAR PROCESSES AND SIGNALING			hypothetical protein	Mitogen-activated protein kinase kinase kinase 9 (EC 2.7.11.25)					10.7007	11.1995	3.5	3.5	3.5	3.5	11.1143	11.6746	10.3914	11.3853	11.7937	11.7455	3.5	3.5	3.5	3.5	3.5	3.5	3.5	3.5	3.5	3.5	3.5	3.5	3.5	3.5	3.5	3.5	3.5	3.5	3.5	3.5	3.5
Phatr3_J42831	302775	42831	IAETASQS#FLER	prot1001	p0000	GTP-binding protein AARP2 involved in 40S ribosome biogenesis	Translation ribosomal structure and biogenesis	INFORMATION STORAGE AND PROCESSING	ribosome biogenesis protein BMS1	Ribosome biogenesis in eukaryotes	BMS1; ribosome biogenesis protein BMS1; K14569 ribosome biogenesis protein BMS1	Ribosome biogenesis protein bms1					3.5	3.5	3.5	3.5	3.5	3.5	3.5	3.5	3.5	3.5	3.5	3.5	13.5076	14.5571	14.1618	13.3182	14.4055	14.1762	11.4786	11.7296	11.8842	11.269	11.8111	11.7788	3.5	3.5	3.5	3.5	3.5	3.5	3.5	3.5	3.5
Phatr3_J41029	307343	41029	IAS#ASNFATLK	prot1111	p1110						hypothetical protein						14.1313	13.6516	13.4636	12.3563	13.0411	13.7	14.207	13.987	13.0849	13.564	13.9904	14.1637	14.3168	14.0334	13.0326	12.142	13.0422	13.0525	13.4239	13.3255	13.0325	12.804	12.9396	13.4834	13.3538	13.7423	13.3464	12.2106	13.3119	14.0901	12.8316	13.0775	12.5169
Phatr3_J31768	304811	31768	IAS#ETDFAGR	prot1111	p0001	Mitochondrial translation elongation factor EF-Tsmt catalyzes nucleotide exchange on EF-Tumt	Translation ribosomal structure and biogenesis	INFORMATION STORAGE AND PROCESSING			hypothetical protein	Elongation factor Ts 2, mitochondrial (EF-Ts 2) (EF-TsMt 2)					3.5	3.5	3.5	3.5	3.5	3.5	3.5	3.5	3.5	3.5	3.5	3.5	3.5	3.5	3.5	3.5	3.5	3.5	3.5	3.5	3.5	3.5	3.5	3.5	3.5	3.5	3.5	3.5	3.5	3.5	3.5	3.5	3.5
Phatr3_J46635	302205	46635	IAS#FEAHNDATR	prot0101	p0001						hypothetical protein						3.5	3.5	3.5	3.5	3.5	3.5	3.5	3.5	3.5	3.5	3.5	3.5	3.5	3.5	3.5	3.5	3.5	3.5	3.5	3.5	3.5	3.5	3.5	3.5	3.5	3.5	3.5	3.5	3.5	3.5	3.5	3.5	3.5
Phatr3_EG00800	306347		IAS#IPSLNVTPEHR	prot0001	p1001												12.1123	12.1725	12.3959	12.1181	12.6234	12.4003	3.5	3.5	3.5	3.5	3.5	3.5	3.5	3.5	3.5	3.5	3.5	3.5	12.5314	12.8962	12.3339	12.0767	12.2581	12.3588	11.7863	12.4619	12.1593	13.1174	12.8249	12.0897	3.5	3.5	3.5
Phatr3_Jdraft1654	302083	1654_bd	IAS#M*SSLLGAR	prot1111	p0000	Voltage-gated Ca2+ channels alpha1 subunits	Inorganic ion transport and metabolism	METABOLISM			two-pore calcium channel					Transport	3.5	3.5	3.5	3.5	3.5	3.5	14.3297	14.8728	14.1449	15.787	14.406	13.928	14.4278	14.0753	14.5723	14.4841	14.9865	14.5713	14.4573	14.7152	13.7839	14.6875	15.4325	14.9819	3.5	3.5	3.5	3.5	3.5	3.5	3.5	3.5	3.5
Phatr3_J49491	307147	49491	IAS#QTSM*SYGSVS#PSPSNLDDHAR	prot0101	p0000						hypothetical protein						3.5	3.5	3.5	3.5	3.5	3.5	3.5	3.5	3.5	3.5	3.5	3.5	3.5	3.5	3.5	3.5	3.5	3.5	3.5	3.5	3.5	3.5	3.5	3.5	3.5	3.5	3.5	3.5	3.5	3.5	3.5	3.5	3.5
Phatr3_EG01290	301662		IAT#SHNLSIADSR	prot1111	p0000				DNA-binding protein HU-beta								3.5	3.5	3.5	3.5	3.5	3.5	3.5	3.5	3.5	3.5	3.5	3.5	3.5	3.5	3.5	3.5	3.5	3.5	3.5	3.5	3.5	3.5	3.5	3.5	3.5	3.5	3.5	3.5	3.5	3.5	3.5	3.5	3.5
Phatr3_J9123	309059		IATS#FKK	prot1111	p0000	Putative GTPase activating proteins (GAPs)	Signal transduction mechanisms	CELLULAR PROCESSES AND SIGNALING	Arf-GAP with coiled-coil ANK repeat and PH domain-containing protein	Endocytosis	hypothetical protein	Arf-GAP with coiled-coil, ANK repeat and PH domain-containing protein 3 (Centaurin-beta-5) (Cnt-b5)					3.5	3.5	3.5	3.5	3.5	3.5	3.5	3.5	3.5	3.5	3.5	3.5	11.9834	11.5626	11.8842	12.184	12.1212	11.9067	3.5	3.5	3.5	3.5	3.5	3.5	3.5	3.5	3.5	3.5	3.5	3.5	3.5	3.5	3.5
Phatr3_J18579	303545	18579	IDS#FSDEPSR	prot1111	p0001	Ribosome biogenesis protein - Nop56p/Sik1p	RNA processing and modification	INFORMATION STORAGE AND PROCESSING	nucleolar protein 56	Ribosome biogenesis in eukaryotes	hypothetical protein; K14564 nucleolar protein 56	Nucleolar protein 56 (Nucleolar protein 5A)					3.5	3.5	3.5	3.5	3.5	3.5	3.5	3.5	3.5	3.5	3.5	3.5	3.5	3.5	3.5	3.5	3.5	3.5	3.5	3.5	3.5	3.5	3.5	3.5	3.5	3.5	3.5	3.5	3.5	3.5	3.5	3.5	3.5
Phatr3_J18579	303545	18579	IDS#FSDEPSRLYGEK	prot1111	p0001	Ribosome biogenesis protein - Nop56p/Sik1p	RNA processing and modification	INFORMATION STORAGE AND PROCESSING	nucleolar protein 56	Ribosome biogenesis in eukaryotes	hypothetical protein; K14564 nucleolar protein 56	Nucleolar protein 56 (Nucleolar protein 5A)					3.5	3.5	3.5	3.5	3.5	3.5	3.5	3.5	3.5	3.5	3.5	3.5	3.5	3.5	3.5	3.5	3.5	3.5	3.5	3.5	3.5	3.5	3.5	3.5	3.5	3.5	3.5	3.5	3.5	3.5	3.5	3.5	3.5
Phatr3_J22357	310769	22357	IDS#GVEAIAR	prot1111	p0001				glutamine synthetase [EC:6.3.1.2]	Alanine aspartate and glutamate metabolism || Arginine and proline metabolism || Glyoxylate and dicarboxylate metabolism || Nitrogen metabolism || Two-component system || Glutamatergic synapse || GABAergic synapse	GLNA; GLNA glutamine synthase; K01915 glutamine synthetase [EC:6.3.1.2]	Type-3 glutamine synthetase (EC 6.3.1.2) (Type-3 glutamate--ammonia ligase) (Type-3 GS)	Amino acid metabolism: Alanine, Aspartate and Glutamate metabolism	Glutamine synthetase, mitochondria	GSIIImito -22357	Nitrogen Assimilation	3.5	3.5	3.5	3.5	3.5	3.5	3.5	3.5	3.5	3.5	3.5	3.5	3.5	3.5	3.5	3.5	3.5	3.5	3.5	3.5	3.5	3.5	3.5	3.5	3.5	3.5	3.5	3.5	3.5	3.5	3.5	3.5	3.5
Phatr3_EG02347	305801	54310	IDSVPAVS#PTLNSEM*AAER	prot1111	p1011	Chromodomain-helicase DNA-binding protein	Transcription	INFORMATION STORAGE AND PROCESSING			hypothetical protein						14.8181	14.5828	15.019	14.8347	14.9529	15.1778	3.5	16.2304	16.6404	17.0864	3.5	3.5	14.4976	15.2146	14.7863	3.5	15.2968	3.5	13.8005	13.0946	13.6792	13.3054	13.1623	13.5923	3.5	3.5	3.5	3.5	3.5	3.5	13.1057	13.0578	14.1
Phatr3_J27240	310058	27240	IELS#PESATATATLTK	prot1111	p0000	Gamma-glutamylcysteine synthetase	Coenzyme transport and metabolism	METABOLISM	glutamate--cysteine ligase catalytic subunit [EC:6.3.2.2]	Glutathione metabolism	hypothetical protein; K11204 glutamate--cysteine ligase catalytic subunit [EC:6.3.2.2]	Glutamate--cysteine ligase catalytic subunit (EC 6.3.2.2) (GCS heavy chain) (Gamma-ECS) (Gamma-glutamylcysteine synthetase)	Fatty acid degradation, mitochondria	(S)-3-hydroxybutanoyl-CoA hydro-lyase (4:0)			3.5	3.5	3.5	3.5	3.5	3.5	10.0667	10.8692	10.5808	10.5506	10.4564	10.6602	10.2446	10.8611	11.8244	11.244	10.9548	11.3072	3.5	3.5	3.5	3.5	3.5	3.5	3.5	3.5	3.5	3.5	3.5	3.5	3.5	3.5	3.5
Phatr3_EG00511	308825		IENEASS#LAEERDQLQGFAK	prot1111	p0000	ER-Golgi vesicle-tethering protein p115	Intracellular trafficking secretion and vesicular transport	CELLULAR PROCESSES AND SIGNALING				Intracellular protein transport protein USO1 (Int-1)					3.5	3.5	3.5	3.5	3.5	3.5	3.5	3.5	3.5	3.5	3.5	3.5	3.5	3.5	3.5	3.5	3.5	3.5	3.5	3.5	3.5	3.5	3.5	3.5	3.5	3.5	3.5	3.5	3.5	3.5	3.5	3.5	3.5
Phatr3_J10693	305666	10693	IENGGSSGSS#TPPT#SHVTASPHAENR	prot1111	p0000	Mannose-6-phosphate isomerase	Carbohydrate transport and metabolism	METABOLISM				Mannose-6-phosphate isomerase (EC 5.3.1.8) (Phosphohexomutase) (Phosphomannose isomerase) (PMI)	Fructose and mannose metabolism	Mannose-6-phosphate isomerase		KOG Class Carbohydrate	3.5	3.5	3.5	3.5	3.5	3.5	3.5	3.5	3.5	3.5	3.5	3.5	3.5	3.5	3.5	3.5	3.5	3.5	3.5	3.5	3.5	3.5	3.5	3.5	3.5	3.5	3.5	3.5	3.5	3.5	3.5	3.5	3.5
Phatr3_J44947	303684	44947	IFSPGSDVPFAPLLRAES#VR	prot0001	p0000						hypothetical protein						3.5	3.5	3.5	3.5	3.5	3.5	3.5	3.5	3.5	3.5	3.5	3.5	3.5	3.5	3.5	3.5	3.5	3.5	3.5	3.5	3.5	3.5	3.5	3.5	3.5	3.5	3.5	3.5	3.5	3.5	9.6228	10.4892	12.4111
Phatr3_J35556	306032	35556	IGIS#TPTFSATTPESTQR	prot1111	p1010	Uncharacterized conserved coiled-coil protein	Function unknown	POORLY CHARACTERIZED	nucleoprotein TPR	RNA transport || MAPK signaling pathway - yeast || Pathways in cancer || Thyroid cancer	hypothetical protein; K09291 nucleoprotein TPR	Nucleoprotein TPR (NPC-associated intranuclear protein) (Translocated promoter region and nuclear basket protein)					13.2859	13.0521	13.123	12.8233	13.1306	13.4155	3.5	3.5	3.5	3.5	3.5	3.5	12.5056	12.1969	12.4466	12.2008	12.3891	12.3634	13.1923	11.9694	13.3542	13.197	13.5892	13.1476	12.1035	12.7915	12.6786	12.4429	13.1409	12.8162	13.2823	13.0781	12.5764
Phatr3_J45346	307915	45346	IGS#EHFNR	prot0000	p0000						hypothetical protein	RING finger protein 166					3.5	3.5	3.5	3.5	3.5	3.5	3.5	3.5	3.5	3.5	3.5	3.5	3.5	3.5	3.5	3.5	3.5	3.5	3.5	3.5	3.5	3.5	3.5	3.5	3.5	3.5	3.5	3.5	3.5	3.5	3.5	3.5	3.5
Phatr3_J48002	308673	48002	IGS#GLTGASGHGPK	prot1011	p0000						hypothetical protein						3.5	3.5	3.5	3.5	3.5	3.5	12.483	12.4109	12.4155	12.9692	12.9535	12.2412	12.3187	12.3454	12.7328	12.983	12.9629	12.9708	3.5	3.5	3.5	3.5	3.5	3.5	3.5	3.5	3.5	3.5	3.5	3.5	3.5	3.5	3.5
Phatr3_J27240	310058	27240	IGS#NTPLFR	prot1111	p0000	Gamma-glutamylcysteine synthetase	Coenzyme transport and metabolism	METABOLISM	glutamate--cysteine ligase catalytic subunit [EC:6.3.2.2]	Glutathione metabolism	hypothetical protein; K11204 glutamate--cysteine ligase catalytic subunit [EC:6.3.2.2]	Glutamate--cysteine ligase catalytic subunit (EC 6.3.2.2) (GCS heavy chain) (Gamma-ECS) (Gamma-glutamylcysteine synthetase)	Fatty acid degradation, mitochondria	(S)-3-hydroxybutanoyl-CoA hydro-lyase (4:0)			3.5	3.5	3.5	3.5	3.5	3.5	14.2988	14.9551	14.3424	14.4638	14.6302	14.8141	3.5	3.5	3.5	3.5	3.5	3.5	3.5	3.5	3.5	3.5	3.5	3.5	3.5	3.5	3.5	3.5	3.5	3.5	3.5	3.5	3.5
Phatr3_J12384	308057	12384	IGS#PTVEAAVAEALLK	prot0000	p0010	tRNA-dihydrouridine synthase	Translation ribosomal structure and biogenesis	INFORMATION STORAGE AND PROCESSING	tRNA-dihydrouridine synthase 2 [EC:1.3.1.91]		hypothetical protein; K05543 tRNA-dihydrouridine synthase 2 [EC:1.-.-.-]	tRNA-dihydrouridine(20) synthase [NAD(P)+]-like (EC 1.3.1.-) (Dihydrouridine synthase 2) (Up-regulated in lung cancer protein 8) (URLC8) (tRNA-dihydrouridine synthase 2-like) (hDUS2)					11.9446	12.609	11.4241	11.7162	12.679	11.9211	11.9506	12.5692	12.2076	13.022	13.4175	12.3899	13.3051	12.0821	13.9864	13.5462	13.4212	13.6333	3.5	3.5	3.5	3.5	3.5	3.5	3.5	3.5	3.5	3.5	3.5	3.5	13.1733	12.1834	12.4024
Phatr3_J12384	308057	12384	IGS#PTVEAAVAEALLKK	prot0000	p0000	tRNA-dihydrouridine synthase	Translation ribosomal structure and biogenesis	INFORMATION STORAGE AND PROCESSING	tRNA-dihydrouridine synthase 2 [EC:1.3.1.91]		hypothetical protein; K05543 tRNA-dihydrouridine synthase 2 [EC:1.-.-.-]	tRNA-dihydrouridine(20) synthase [NAD(P)+]-like (EC 1.3.1.-) (Dihydrouridine synthase 2) (Up-regulated in lung cancer protein 8) (URLC8) (tRNA-dihydrouridine synthase 2-like) (hDUS2)					3.5	3.5	3.5	3.5	3.5	3.5	3.5	3.5	3.5	3.5	3.5	3.5	3.5	3.5	3.5	3.5	3.5	3.5	3.5	3.5	3.5	3.5	3.5	3.5	3.5	3.5	3.5	3.5	3.5	3.5	11.3578	10.9196	11.156
Phatr3_J32390	302743	32390	IGS#VKNVFTSLR	prot1111	p0000						hypothetical protein						3.5	3.5	3.5	3.5	3.5	3.5	3.5	3.5	3.5	3.5	3.5	3.5	3.5	3.5	3.5	3.5	3.5	3.5	11.8717	12.6039	12.9893	12.4335	12.4947	13.1515	11.4816	11.6383	13.3351	13.9539	12.0051	11.3528	3.5	3.5	3.5
Phatr3_J39711	307060	39711	IGSLHDS#FLSK	prot0111	p1100	Glutathione S-transferase	Posttranslational modification protein turnover chaperones	CELLULAR PROCESSES AND SIGNALING			hypothetical protein	Glutathione S-transferase theta-1 (EC 2.5.1.18) (GST class-theta) (GST-CL1)	Ascorbate metabolism	Dehydroascorbate oxidoreductase			12.2934	12.6917	12.2151	12.4858	11.9257	12.9999	12.4228	12.6765	12.9595	12.0918	10.7065	11.2621	3.5	3.5	3.5	3.5	3.5	3.5	12.1326	12.4225	12.4479	11.3942	11.8557	12.3797	12.1614	12.9698	12.5312	11.8088	12.9019	12.5707	12.4396	12.7821	12.4432
Phatr3_J12384	308057	12384	IGSPT#VEAAVAEALLK	prot0000	p0000	tRNA-dihydrouridine synthase	Translation ribosomal structure and biogenesis	INFORMATION STORAGE AND PROCESSING	tRNA-dihydrouridine synthase 2 [EC:1.3.1.91]		hypothetical protein; K05543 tRNA-dihydrouridine synthase 2 [EC:1.-.-.-]	tRNA-dihydrouridine(20) synthase [NAD(P)+]-like (EC 1.3.1.-) (Dihydrouridine synthase 2) (Up-regulated in lung cancer protein 8) (URLC8) (tRNA-dihydrouridine synthase 2-like) (hDUS2)					12.6015	14.183	13.3819	13.467	14.7005	14.3378	3.5	3.5	3.5	3.5	3.5	3.5	3.5	3.5	3.5	3.5	3.5	3.5	3.5	3.5	3.5	3.5	3.5	3.5	3.5	3.5	3.5	3.5	3.5	3.5	3.5	3.5	3.5
Phatr3_J44658	303613	44658	IGVPAAVPQNVYPS#GTDQSVTSHQRPWR	prot0001	p0000						hypothetical protein						3.5	3.5	3.5	3.5	3.5	3.5	3.5	3.5	3.5	3.5	3.5	3.5	3.5	3.5	3.5	3.5	3.5	3.5	3.5	3.5	3.5	3.5	3.5	3.5	3.5	3.5	3.5	3.5	3.5	3.5	3.5	3.5	3.5
Phatr3_J44687	311666	44687	IHS#DDDDDLAAAR	prot0001	p0001	Protein involved in rRNA processing	RNA processing and modification	INFORMATION STORAGE AND PROCESSING	U3 small nucleolar ribonucleoprotein protein LCP5		hypothetical protein; K14765 U3 small nucleolar ribonucleoprotein protein LCP5	Neuroguidin (EIF4E-binding protein)					3.5	3.5	3.5	3.5	3.5	3.5	3.5	3.5	3.5	3.5	3.5	3.5	3.5	3.5	3.5	3.5	3.5	3.5	3.5	3.5	3.5	3.5	3.5	3.5	3.5	3.5	3.5	3.5	3.5	3.5	3.5	3.5	3.5
Phatr3_J44687	311666	44687	IHS#DDDDDLAAARR	prot0001	p0000	Protein involved in rRNA processing	RNA processing and modification	INFORMATION STORAGE AND PROCESSING	U3 small nucleolar ribonucleoprotein protein LCP5		hypothetical protein; K14765 U3 small nucleolar ribonucleoprotein protein LCP5	Neuroguidin (EIF4E-binding protein)					3.5	3.5	3.5	3.5	3.5	3.5	3.5	3.5	3.5	3.5	3.5	3.5	3.5	3.5	3.5	3.5	3.5	3.5	3.5	3.5	3.5	3.5	3.5	3.5	3.5	3.5	3.5	3.5	3.5	3.5	3.5	3.5	3.5
Phatr3_J15354	302710		IHS#PVIKDESYTEASR	prot1111	p0000	rRNA processing protein Rrp5	RNA processing and modification	INFORMATION STORAGE AND PROCESSING	rRNA biogenesis protein RRP5		hypothetical protein; K14792 rRNA biogenesis protein RRP5	rRNA biogenesis protein RRP5 (Ribosomal RNA-processing protein 5) (U3 small nucleolar RNA-associated protein RRP5) (U3 snoRNA-associated protein RRP5)					3.5	3.5	3.5	3.5	3.5	3.5	3.5	3.5	3.5	3.5	3.5	3.5	3.5	3.5	3.5	3.5	3.5	3.5	3.5	3.5	3.5	3.5	3.5	3.5	3.5	3.5	3.5	3.5	3.5	3.5	3.5	3.5	3.5
Phatr3_J42911	311003	42911	IIIP*AAFS#NTSTPVTPK	prot1111	p0010						hypothetical protein						3.5	3.5	3.5	3.5	3.5	3.5	3.5	3.5	3.5	3.5	3.5	3.5	11.6358	11.5804	10.6355	10.7088	10.2968	11.2907	3.5	3.5	3.5	3.5	3.5	3.5	10.7753	10.652	10.9269	11.1779	10.8886	11.225	10.9587	11.1497	11.1629
Phatr3_J42911	311003	42911	IIIP*AAFSNT#STPVTPK	prot1111	p0000						hypothetical protein						3.5	3.5	3.5	3.5	3.5	3.5	3.5	3.5	3.5	3.5	3.5	3.5	3.5	3.5	3.5	3.5	3.5	3.5	3.5	3.5	3.5	3.5	3.5	3.5	11.4802	12.06	11.8239	3.5	11.4441	10.9547	10.8051	10.5931	10.4944
Phatr3_J42911	311003	42911	IIIPAAFS#NTSTP*VTPK	prot1111	p0000						hypothetical protein						3.5	3.5	3.5	3.5	3.5	3.5	3.5	3.5	3.5	3.5	3.5	3.5	3.5	3.5	3.5	3.5	3.5	3.5	10.0677	9.37181	9.95954	9.79872	8.56692	9.48181	3.5	3.5	3.5	3.5	3.5	3.5	3.5	3.5	3.5
Phatr3_J42911	311003	42911	IIIPAAFS#NTSTPVTP*K	prot1111	p0000						hypothetical protein						13.7494	3.5	14.0198	3.5	3.5	12.812	3.5	3.5	3.5	3.5	3.5	3.5	3.5	3.5	3.5	3.5	3.5	3.5	3.5	3.5	3.5	3.5	3.5	3.5	3.5	3.5	3.5	3.5	3.5	3.5	3.5	3.5	3.5
Phatr3_J42911	311003	42911	IIIPAAFS#NTSTPVTPK	prot1111	p1110						hypothetical protein						14.2993	14.7164	14.7701	13.9713	14.171	13.7432	13.9275	13.3003	14.2476	13.741	13.1546	13.2251	15.2858	14.8408	14.3895	14.7368	14.6488	15.2329	12.0925	11.6434	12.1385	11.6418	11.6749	11.3554	13.3264	13.5599	14.3206	13.3002	14.2406	13.3796	13.4481	12.8366	13.4266
Phatr3_J42911	311003	42911	IIIPAAFSNT#STPVTPK	prot1111	p1110						hypothetical protein						12.9037	13.3001	13.6299	12.7796	13.2181	12.4992	12.4269	12.7305	13.0393	11.9522	12.1906	12.3463	13.43	13.6145	13.422	13.8375	13.3805	14.0595	13.7489	12.2859	13.041	12.506	12.8036	12.7785	13.2765	13.4988	13.5163	13.5931	13.4334	13.1613	14.1875	13.5772	14.0594
Phatr3_J42911	311003	42911	IIIPAAFSNTS#TPVTPK	prot1111	p1000						hypothetical protein						11.5686	12.2178	12.1209	12.1284	11.7704	11.7432	11.3544	11.16	11.8957	11.3781	11.3861	10.7702	12.3485	11.9909	11.0299	11.2304	11.3833	12.6894	12.4615	12.3064	12.6192	12.4536	12.4006	12.1758	3.5	3.5	3.5	3.5	3.5	3.5	3.5	3.5	3.5
Phatr3_J42911	311003	42911	IIIPAAFSNTST#PVTPK	prot1111	p0000						hypothetical protein						3.5	3.5	3.5	3.5	3.5	3.5	3.5	3.5	3.5	3.5	3.5	3.5	12.2031	13.5007	11.4237	13.6359	12.6063	13.2182	3.5	3.5	3.5	3.5	3.5	3.5	3.5	3.5	3.5	3.5	3.5	3.5	3.5	3.5	3.5
Phatr3_J49297	300973	49297	IIS#VQDLSFK	prot1111	p0000						hypothetical protein						3.5	3.5	3.5	3.5	3.5	3.5	3.5	3.5	3.5	3.5	3.5	3.5	3.5	3.5	3.5	3.5	3.5	3.5	10.512	12.1372	10.9091	12.3011	12.6106	11.8337	3.5	3.5	3.5	3.5	3.5	3.5	3.5	3.5	3.5
Phatr3_J28219	308386	28219	IITGDSDAS#NEGASSAVSTSTK	prot1111	p0000	26S proteasome regulatory complex ATPase RPT1	Posttranslational modification protein turnover chaperones	CELLULAR PROCESSES AND SIGNALING	26S proteasome regulatory subunit T1	Proteasome || Epstein-Barr virus infection	hypothetical protein; K03061 26S proteasome regulatory subunit T1	26S protease regulatory subunit 7 (26S proteasome AAA-ATPase subunit RPT1) (26S proteasome subunit 7) (Regulatory particle triple-A ATPase subunit 1)					3.5	3.5	3.5	3.5	3.5	3.5	3.5	3.5	3.5	3.5	3.5	3.5	3.5	3.5	3.5	3.5	3.5	3.5	3.5	3.5	3.5	3.5	3.5	3.5	3.5	3.5	3.5	3.5	3.5	3.5	3.5	3.5	3.5
Phatr3_J43987	303569	43987	ILDT#SFLETIAR	prot0000	p0010						hypothetical protein						3.5	3.5	3.5	3.5	3.5	3.5	3.5	3.5	3.5	3.5	3.5	3.5	9.64345	10.4359	11.0791	10.8855	10.511	10.6445	3.5	3.5	3.5	3.5	3.5	3.5	3.5	3.5	3.5	3.5	3.5	3.5	11.3139	10.5588	11.2877
Phatr3_J49066	309117	49066	ILEGIVDS#SESPTTATTSTK	prot0001	p0000						hypothetical protein						11.0684	11.7105	11.7184	11.4024	11.2132	11.0113	3.5	3.5	3.5	3.5	3.5	3.5	3.5	3.5	3.5	3.5	3.5	3.5	3.5	3.5	3.5	3.5	3.5	3.5	3.5	3.5	3.5	3.5	3.5	3.5	3.5	3.5	3.5
Phatr3_J49066	309117	49066	ILEGIVDSSES#PTTATTSTK	prot0001	p0000						hypothetical protein						10.2119	10.7606	10.6343	10.6566	10.5137	9.91286	8.852	9.99398	10.5872	10.5003	10.4117	9.89753	8.55104	9.92248	10.6035	10.0228	9.95648	10.0639	3.5	3.5	3.5	3.5	3.5	3.5	3.5	3.5	3.5	3.5	3.5	3.5	3.5	3.5	3.5
Phatr3_J21929	302483	21929	ILS#LDTTEALFK	prot1111	p0000	Vesicle coat complex COPI alpha subunit	Intracellular trafficking secretion and vesicular transport	CELLULAR PROCESSES AND SIGNALING	coatomer protein complex subunit alpha (xenin)	Neuroactive ligand-receptor interaction	hypothetical protein; K05236 coatomer protein complex subunit alpha (xenin)	Coatomer subunit alpha-2 (Alpha-coat protein 2) (Alpha-COP 2)	Oxidative phosphorylation	F0F1-ATP synthase Complex V			3.5	3.5	3.5	3.5	3.5	3.5	10.3904	11.3856	11.1912	11.0562	11.2519	10.1741	3.5	3.5	3.5	3.5	3.5	3.5	3.5	3.5	3.5	3.5	3.5	3.5	3.5	3.5	3.5	3.5	3.5	3.5	3.5	3.5	3.5
Phatr3_EG00408	302727		ILSEADT#PPSTPYR	prot1111	p0000							Filamin A-interacting protein 1-like					3.5	3.5	3.5	3.5	3.5	3.5	3.5	3.5	3.5	3.5	3.5	3.5	3.5	3.5	3.5	3.5	3.5	3.5	3.5	3.5	3.5	3.5	3.5	3.5	3.5	3.5	3.5	3.5	3.5	3.5	3.5	3.5	3.5
Phatr3_J49066	309117	49066	IM*HPTTIDEDS#ESGASR	prot0001	p0000						hypothetical protein						3.5	3.5	3.5	3.5	3.5	3.5	3.5	3.5	3.5	3.5	3.5	3.5	3.5	3.5	3.5	3.5	3.5	3.5	3.5	3.5	3.5	3.5	3.5	3.5	3.5	3.5	3.5	3.5	3.5	3.5	3.5	3.5	3.5
Phatr3_J43878	309719	43878	IM*ISSS#LLQEK	prot0000	p0000						cation channel protein					Transport	3.5	3.5	3.5	3.5	3.5	3.5	3.5	3.5	3.5	3.5	3.5	3.5	3.5	3.5	3.5	3.5	3.5	3.5	3.5	3.5	3.5	3.5	3.5	3.5	3.5	3.5	3.5	3.5	3.5	3.5	12.3849	12.4177	12.6642
Phatr3_J48002	308673	48002	IM*SDYS#PPVNADTSLELQTPQR	prot1011	p0000						hypothetical protein						3.5	3.5	3.5	3.5	3.5	3.5	10.7035	3.5	3.5	10.395	3.5	10.0853	3.5	3.5	3.5	3.5	3.5	3.5	3.5	3.5	3.5	3.5	3.5	3.5	3.5	3.5	3.5	3.5	3.5	3.5	3.5	3.5	3.5
	500190		INES#SFQTLK	prot1111	p0000												3.5	3.5	3.5	3.5	3.5	3.5	3.5	3.5	3.5	3.5	3.5	3.5	3.5	3.5	3.5	3.5	3.5	3.5	3.5	3.5	3.5	3.5	3.5	3.5	3.5	3.5	3.5	3.5	3.5	3.5	3.5	3.5	3.5
Phatr3_J36842	302223	36842	INLGM*LSSS#GAHVPAV	prot0001	p0000	Choline transporter-like protein	Lipid transport and metabolism	METABOLISM			hypothetical protein					Transport	11.003	10.9485	10.8831	11.0093	11.3694	10.5747	3.5	3.5	3.5	3.5	3.5	3.5	3.5	3.5	3.5	3.5	3.5	3.5	3.5	3.5	3.5	3.5	3.5	3.5	3.5	3.5	3.5	3.5	3.5	3.5	3.5	3.5	3.5
Phatr3_J45597	303891	45597	INS#GKLSEVSMR	prot0001	p0000						hypothetical protein	Aluminum-activated malate transporter 5 (AtALMT5)				Transport	3.5	3.5	3.5	3.5	3.5	3.5	3.5	3.5	3.5	3.5	3.5	3.5	3.5	3.5	3.5	3.5	3.5	3.5	3.5	3.5	3.5	3.5	3.5	3.5	3.5	3.5	3.5	3.5	3.5	3.5	3.5	3.5	3.5
Phatr3_EG02382	309817	33858	INS#GVVM*M*R	prot0000	p0000						hypothetical protein						3.5	3.5	3.5	3.5	3.5	3.5	3.5	3.5	3.5	3.5	3.5	3.5	14.253	12.8383	13.0571	12.6828	13.6559	12.1625	3.5	3.5	3.5	3.5	3.5	3.5	3.5	3.5	3.5	3.5	3.5	3.5	3.5	3.5	3.5
	500152		INT#AHVEYETK	prot1111	p0000												12.1275	11.122	11.5002	11.5639	11.3829	11.8555	12.2484	11.5853	11.5424	10.894	11.482	11.7167	12.2549	12.0031	12.3624	12.9426	12.6069	12.4776	3.5	3.5	3.5	3.5	3.5	3.5	3.5	3.5	3.5	3.5	3.5	3.5	3.5	3.5	3.5
Phatr3_J44169	303531	44169	IP*P*PY#HCRSVSILLSIVT	prot1111	p0000						hypothetical protein						13.1241	13.9601	14.043	12.7166	13.3181	12.7324	12.3399	12.2215	12.5116	9.84804	10.6338	11.1937	3.5	3.5	3.5	3.5	3.5	3.5	3.5	3.5	3.5	3.5	3.5	3.5	3.5	3.5	3.5	3.5	3.5	3.5	3.5	3.5	3.5
Phatr3_J44174	301464	44174	IPS#YYEPLTSNNSR	prot1111	p0001	5' nucleotidase	Nucleotide transport and metabolism	METABOLISM			5'-Nucleotidase or metallophosphoesterase (EC:3.1.3.5)						3.5	3.5	3.5	3.5	3.5	3.5	3.5	3.5	3.5	3.5	3.5	3.5	3.5	3.5	3.5	3.5	3.5	3.5	3.5	3.5	3.5	3.5	3.5	3.5	3.5	3.5	3.5	3.5	3.5	3.5	3.5	3.5	3.5
Phatr3_EG02221	303159	49908	IPSDEEAS#QTDQLGSKNETFLR	prot1111	p0000						hypothetical protein						3.5	3.5	3.5	3.5	3.5	3.5	3.5	3.5	3.5	3.5	3.5	3.5	3.5	3.5	3.5	3.5	3.5	3.5	12.3633	12.7496	12.5398	12.2208	12.8947	12.5238	3.5	3.5	3.5	3.5	3.5	3.5	3.5	3.5	3.5
Phatr3_J42776	304971	42776	IQQPSGVATFNLGSAP*AS#PK	prot1101	p0000	Predicted GTPase-activating protein	Signal transduction mechanisms	CELLULAR PROCESSES AND SIGNALING			hypothetical protein	Arf-GAP domain and FG repeat-containing protein 1 (HIV-1 Rev-binding protein homolog) (Nucleoporin-like protein RIP)					3.5	3.5	3.5	3.5	3.5	3.5	3.5	3.5	3.5	3.5	3.5	3.5	3.5	3.5	3.5	3.5	3.5	3.5	11.1006	11.0314	11.7072	11.0951	11.5043	11.2437	3.5	3.5	3.5	3.5	3.5	3.5	10.7759	11.3336	3.5
Phatr3_J42776	304971	42776	IQQPSGVATFNLGSAPAS#PK	prot1101	p1001	Predicted GTPase-activating protein	Signal transduction mechanisms	CELLULAR PROCESSES AND SIGNALING			hypothetical protein	Arf-GAP domain and FG repeat-containing protein 1 (HIV-1 Rev-binding protein homolog) (Nucleoporin-like protein RIP)					13.7269	13.8726	14.2317	13.7724	13.3418	13.0819	11.8469	12.2017	13.0762	12.2897	12.7249	11.9277	3.5	3.5	3.5	3.5	3.5	3.5	14.4119	13.5283	14.2473	13.9532	14.2497	13.8594	3.5	3.5	3.5	3.5	3.5	3.5	13.2868	14.1437	13.3893
Phatr3_J47001	304391	47001	IQQQLPGHLQTFPS#PAQHGVR	prot1111	p0000						hypothetical protein						3.5	3.5	3.5	3.5	3.5	3.5	3.5	3.5	3.5	3.5	3.5	3.5	3.5	3.5	3.5	3.5	3.5	3.5	3.5	3.5	3.5	3.5	3.5	3.5	3.5	3.5	3.5	3.5	3.5	3.5	3.5	3.5	3.5
Phatr3_J49672	307199	49672	IQT#TTSTPPSALER	prot0001	p0001						hypothetical protein						3.5	3.5	3.5	3.5	3.5	3.5	3.5	3.5	3.5	3.5	3.5	3.5	3.5	3.5	3.5	3.5	3.5	3.5	3.5	3.5	3.5	3.5	3.5	3.5	3.5	3.5	3.5	3.5	3.5	3.5	3.5	3.5	3.5
Phatr3_J10893	307774	10893	IRAS#PALAGGR	prot1111	p0001	Ca2+/calmodulin-dependent protein kinase EF-Hand protein superfamily	Signal transduction mechanisms	CELLULAR PROCESSES AND SIGNALING			hypothetical protein						3.5	3.5	3.5	3.5	3.5	3.5	14.772	14.1092	14.1188	14.6462	14.581	15.0033	3.5	3.5	3.5	3.5	3.5	3.5	14.4797	15.0871	14.5337	14.3299	14.6058	14.6578	3.5	3.5	3.5	3.5	3.5	3.5	14.9592	15.1746	15.1409
Phatr3_J48851	308861	48851	IRPAPSLS#YPGTPAPR	prot0001	p0010						hypothetical protein						3.5	3.5	3.5	3.5	3.5	3.5	3.5	3.5	3.5	3.5	3.5	3.5	14.269	14.5865	14.7049	14.5356	14.6562	15.322	13.2825	13.4467	13.1892	13.1507	13.5827	13.2605	14.9304	14.2566	14.657	14.4533	14.6376	14.6628	14.5664	13.7303	15.3818
Phatr3_J22921	300945	22921	IRPGNLS#PTNS#GNAAANNAK	prot1110	p0001	Predicted UDP-galactose transporter	Carbohydrate transport and metabolism	METABOLISM	solute carrier family 35 (UDP-sugar transporter) member A1/2/3		hypothetical protein				NST6 - Moog et al. 2015	Carbon Transport	3.5	3.5	3.5	3.5	3.5	3.5	3.5	3.5	3.5	3.5	3.5	3.5	3.5	3.5	3.5	3.5	3.5	3.5	3.5	3.5	3.5	3.5	3.5	3.5	3.5	3.5	3.5	3.5	3.5	3.5	3.5	3.5	3.5
Phatr3_J22921	300945	22921	IRPGNLS#PTNSGNAAANNAK	prot1110	p1101	Predicted UDP-galactose transporter	Carbohydrate transport and metabolism	METABOLISM	solute carrier family 35 (UDP-sugar transporter) member A1/2/3		hypothetical protein				NST6 - Moog et al. 2015	Carbon Transport	13.9057	12.0932	11.9965	12.7513	3.5	13.9493	13.2888	12.8555	12.3488	12.532	12.7592	13.2395	3.5	3.5	3.5	3.5	3.5	3.5	14.3267	13.5198	3.5	3.5	14.1832	14.5826	14.6223	13.8533	13.694	12.9442	14.0968	13.8215	14.2153	14.3157	3.5
Phatr3_J29157	302488	29157	IRSS#IPTIEYLK	prot1111	p1110	3-phosphoglycerate kinase	Carbohydrate transport and metabolism	METABOLISM	phosphoglycerate kinase [EC:2.7.2.3]	Glycolysis / Gluconeogenesis || Carbon fixation in photosynthetic organisms	hypothetical protein; K00927 phosphoglycerate kinase [EC:2.7.2.3]	Phosphoglycerate kinase, chloroplastic (EC 2.7.2.3)	Calvin-Benson cycle	Phosphoglycerate kinase, chloroplast	PGKchl - Phatr3_J29157	Calvin Benson	13.5899	14.6915	14.5991	15.3134	13.6124	14.1164	12.8337	14.025	13.846	14.5552	12.4255	13.1219	14.1137	13.558	13.9725	12.3317	11.9635	13.9818	11.9666	13.7819	9.82528	13.4731	13.6883	13.7138	12.8894	12.1797	11.7176	13.3369	12.2488	12.948	11.9026	12.6817	11.6167
Phatr3_EG02615	308179	50446	IRT#PAGVVSR	prot1111	p0000	Vacuolar sorting protein VPS45	Intracellular trafficking secretion and vesicular transport	CELLULAR PROCESSES AND SIGNALING			hypothetical protein	Vacuolar protein sorting-associated protein 54 (Tumor antigen SLP-8p homolog)					3.5	3.5	3.5	3.5	3.5	3.5	3.5	3.5	3.5	3.5	3.5	3.5	3.5	3.5	3.5	3.5	3.5	3.5	3.5	3.5	3.5	3.5	3.5	3.5	3.5	3.5	3.5	3.5	3.5	3.5	3.5	3.5	3.5
Phatr3_J30160	300966	30160	IRT#PPPR	prot1111	p0001	40s ribosomal protein S26	Translation ribosomal structure and biogenesis	INFORMATION STORAGE AND PROCESSING	small subunit ribosomal protein S26e	Ribosome	hypothetical protein; K02976 small subunit ribosomal protein S26e	40S ribosomal protein S26-B					3.5	3.5	3.5	3.5	3.5	3.5	3.5	3.5	3.5	3.5	3.5	3.5	3.5	3.5	3.5	3.5	3.5	3.5	3.5	3.5	3.5	3.5	3.5	3.5	3.5	3.5	3.5	3.5	3.5	3.5	3.5	3.5	3.5
Phatr3_J32099	308988	32099	IS#PSEHSLATLLSK	prot0001	p1000	Molecular chaperone (DnaJ superfamily)	Posttranslational modification protein turnover chaperones	CELLULAR PROCESSES AND SIGNALING	DnaJ homolog subfamily C member 17		hypothetical protein; K09537 DnaJ homolog subfamily C member 17	Pre-mRNA-splicing factor cwf23 (Complexed with cdc5 protein 23)					9.74172	10.121	9.95276	10.507	10.6491	10.5121	3.5	3.5	3.5	3.5	3.5	3.5	3.5	3.5	3.5	3.5	3.5	3.5	10.5914	10.3967	11.3284	10.9757	10.7976	10.9079	3.5	3.5	3.5	3.5	3.5	3.5	3.5	3.5	3.5
Phatr3_EG02150	301516		IS#SHFLPASAK	prot0001	p0000												3.5	3.5	3.5	3.5	3.5	3.5	3.5	3.5	3.5	3.5	3.5	3.5	3.5	3.5	3.5	3.5	3.5	3.5	3.5	3.5	3.5	3.5	3.5	3.5	3.5	3.5	3.5	3.5	3.5	3.5	3.5	3.5	3.5
Phatr3_J6635	307693	6635	IS#SIEMETPIASSK	prot0001	p0001	GTPase Rab5/YPT51 and related small G protein superfamily GTPases	Intracellular trafficking secretion and vesicular transport	CELLULAR PROCESSES AND SIGNALING			hypothetical protein						3.5	3.5	3.5	3.5	3.5	3.5	3.5	3.5	3.5	3.5	3.5	3.5	3.5	3.5	3.5	3.5	3.5	3.5	3.5	3.5	3.5	3.5	3.5	3.5	3.5	3.5	3.5	3.5	3.5	3.5	3.5	3.5	3.5
Phatr3_J42841	309023	42841	ISLHS#PTETM*EQYK	prot0001	p0010	Nuclear-export-signal (NES)-containing protein/polyadenylated-RNA export factor	RNA processing and modification	INFORMATION STORAGE AND PROCESSING			hypothetical protein	Nucleoporin GLE1 (GLE1-like protein)					3.5	3.5	3.5	3.5	3.5	3.5	3.5	3.5	3.5	3.5	3.5	3.5	11.7934	10.8818	11.2292	10.5672	11.8375	10.8265	3.5	3.5	3.5	3.5	3.5	3.5	3.5	3.5	3.5	3.5	3.5	3.5	11.5064	11.5559	10.9803
Phatr3_J48930	302922	48930	ISPS#PELSSTR	prot0001	p0000	Transcription factor E2F/dimerization partner (TDP)-like proteins	Transcription	INFORMATION STORAGE AND PROCESSING			DEL; hypothetical protein	Transcription factor E2F8 (E2F-8)					3.5	3.5	3.5	3.5	3.5	3.5	13.4476	14.8099	13.7195	13.8851	14.3102	14.1899	14.0065	13.6653	14.5887	14.3753	15.0298	13.1478	3.5	3.5	3.5	3.5	3.5	3.5	3.5	3.5	3.5	3.5	3.5	3.5	3.5	3.5	3.5
Phatr3_J6635	307693	6635	ISS#IEM*ETPIASSK	prot0001	p0001	GTPase Rab5/YPT51 and related small G protein superfamily GTPases	Intracellular trafficking secretion and vesicular transport	CELLULAR PROCESSES AND SIGNALING			hypothetical protein						3.5	3.5	3.5	3.5	3.5	3.5	3.5	3.5	3.5	3.5	3.5	3.5	3.5	3.5	3.5	3.5	3.5	3.5	3.5	3.5	3.5	3.5	3.5	3.5	3.5	3.5	3.5	3.5	3.5	3.5	3.5	3.5	3.5
Phatr3_J45954	310085	45954	ITDAFS#TPENM*EDGR	prot0001	p0000	DNA-binding protein jumonji/RBP2/SMCY contains JmjC domain	General function prediction only	POORLY CHARACTERIZED			hypothetical protein	E3 ubiquitin-protein ligase UHRF1 (EC 6.3.2.-) (Ubiquitin-like PHD and RING finger domain-containing protein 1) (Ubiquitin-like-containing PHD and RING finger domains protein 1)					3.5	3.5	3.5	3.5	3.5	3.5	3.5	3.5	3.5	3.5	3.5	3.5	3.5	3.5	3.5	3.5	3.5	3.5	3.5	3.5	3.5	3.5	3.5	3.5	3.5	3.5	3.5	3.5	3.5	3.5	3.5	3.5	3.5
Phatr3_J46296	308094	46296	ITPETAALSGSS#SPASVGK	prot0001	p0011						hypothetical protein						10.8645	9.82479	10.2497	10.035	3.5	10.6266	3.5	3.5	3.5	3.5	3.5	3.5	11.0703	11.1358	11.8885	10.9388	11.5947	11.4842	3.5	3.5	3.5	3.5	3.5	3.5	12.2735	12.0212	11.9124	11.6644	12.1469	12.028	11.1041	10.7722	10.8464
Phatr3_J46021	310158	46021	IVDTTPGLAHS#PFSAK	prot0001	p1110						hypothetical protein						11.2995	11.681	11.8677	12.0678	12.206	11.2902	12.3494	12.4824	12.9424	12.9683	12.7308	12.3349	11.8556	12.5367	12.3657	12.1015	12.5541	12.1025	10.935	11.4789	11.7559	12.587	12.5434	11.1515	10.9734	9.80969	11.0413	11.7429	11.669	10.3849	10.8734	10.4362	11.5987
Phatr3_J46021	310158	46021	IVDTTPGLAHSPFS#AK	prot0001	p1110						hypothetical protein						12.2113	12.9233	13.2553	12.9632	13.045	12.796	12.3113	13.342	12.9145	12.806	12.3432	12.6311	12.3157	12.9777	11.9967	12.7193	11.9385	12.3085	11.6522	12.52	12.4443	13.2617	13.0833	12.2631	11.0766	11.8103	12.2318	13.2493	12.0632	11.4685	11.6593	11.7734	13.6666
Phatr3_J47943	308670	47943	IVFS#KSALLK	prot1111	p0000	Translation initiation factor 4F ribosome/mRNA-bridging subunit (eIF-4G)	Translation ribosomal structure and biogenesis	INFORMATION STORAGE AND PROCESSING	translation initiation factor 4G	RNA transport || Viral myocarditis	hypothetical protein; K03260 translation initiation factor 4G						3.5	3.5	3.5	3.5	3.5	3.5	3.5	3.5	3.5	3.5	3.5	3.5	3.5	3.5	3.5	3.5	3.5	3.5	9.53193	11.3151	10.0812	10.905	11.9187	11.7172	3.5	3.5	3.5	3.5	3.5	3.5	3.5	3.5	3.5
Phatr3_J49905	309327	49905	IVGSFFQGM*LS#PR	prot0001	p1110						hypothetical protein						12.0303	12.6619	12.8909	12.8047	12.9332	12.4038	11.8154	12.943	13.3646	13.0474	13.1635	12.376	12.1747	12.6328	13.3996	12.7955	13.1106	12.1992	13.7446	12.1475	13.5459	13.6129	13.8961	12.5109	13.7483	14.4705	14.4563	13.8459	14.4503	13.4946	12.6002	12.8241	12.6455
Phatr3_J42949	308955	42949	IVKAPGT#PK	prot1111	p0000						hypothetical protein						3.5	3.5	3.5	3.5	3.5	3.5	3.5	3.5	3.5	3.5	3.5	3.5	3.5	3.5	3.5	3.5	3.5	3.5	3.5	3.5	3.5	3.5	3.5	3.5	13.5238	12.4334	12.1066	12.4455	13.3518	12.631	3.5	3.5	3.5
Phatr3_J35145	301827	35145	IVKPIP*VY#ATK	prot0000	p0000						hypothetical protein						3.5	3.5	3.5	3.5	3.5	3.5	3.5	3.5	3.5	3.5	3.5	3.5	3.5	3.5	3.5	3.5	3.5	3.5	3.5	3.5	3.5	3.5	3.5	3.5	14.1321	13.0031	13.6215	14.6255	13.5826	13.6486	3.5	3.5	3.5
Phatr3_EG01671	303512		IVLS#SLTLR	prot0000	p0100							Putative ribosome biogenesis protein slx9-like					3.5	14.8141	14.8067	3.5	13.6738	16.3078	13.8389	15.5015	14.9345	14.868	13.6467	12.6573	3.5	3.5	3.5	3.5	3.5	3.5	3.5	3.5	3.5	3.5	3.5	3.5	13.5095	14.6094	14.0849	16.8034	14.6555	15.1184	13.9894	15.2205	14.1381
Phatr3_EG02213	305289	55150	IVS#VASFQALLEK	prot0001	p0010	Transcription factor MEIS1 and related HOX domain proteins	Transcription	INFORMATION STORAGE AND PROCESSING			hypothetical protein	Homeobox protein knotted-1-like 3 (Protein KNAT3)					3.5	3.5	3.5	3.5	3.5	3.5	13.7244	14.4484	14.5787	3.5	13.2691	12.6603	12.8257	13.5577	15.1779	6.32481	3.5	3.5	11.4157	11.1887	13.1156	9.85054	3.5	9.84652	3.5	3.5	3.5	3.5	3.5	3.5	13.5644	10.6986	15.1047
Phatr3_J46863	306364	46863	IY#EY#RNRMQK	prot0000	p0000	Helicase-like transcription factor HLTF/DNA helicase RAD5 DEAD-box superfamily	Transcription	INFORMATION STORAGE AND PROCESSING			hypothetical protein						3.5	3.5	3.5	3.5	3.5	3.5	3.5	3.5	3.5	3.5	3.5	3.5	3.5	3.5	3.5	3.5	3.5	3.5	11.7898	11.5736	13.0107	11.4847	11.1197	11.5731	3.5	3.5	3.5	3.5	3.5	3.5	3.5	3.5	3.5
Phatr3_J42689	310975	42689	IY#SRESVATAISPEK	prot1111	p0000						hypothetical protein						3.5	3.5	3.5	3.5	3.5	3.5	3.5	3.5	3.5	3.5	3.5	3.5	9.48989	9.10741	10.4907	10.6549	10.4522	10.5643	3.5	3.5	3.5	3.5	3.5	3.5	3.5	3.5	3.5	3.5	3.5	3.5	3.5	3.5	3.5
Phatr3_EG02158	301450		IYESAS#AAEVM*SK	prot0000	p0001												3.5	3.5	3.5	3.5	3.5	3.5	3.5	3.5	3.5	3.5	3.5	3.5	3.5	3.5	3.5	3.5	3.5	3.5	3.5	3.5	3.5	3.5	3.5	3.5	3.5	3.5	3.5	3.5	3.5	3.5	3.5	3.5	3.5
Phatr3_EG02162	301466		IYESAS#AAEVM*SK	prot0001	p0001												3.5	3.5	3.5	3.5	3.5	3.5	3.5	3.5	3.5	3.5	3.5	3.5	3.5	3.5	3.5	3.5	3.5	3.5	3.5	3.5	3.5	3.5	3.5	3.5	3.5	3.5	3.5	3.5	3.5	3.5	3.5	3.5	3.5
Phatr3_EG02159	301513		IYESAS#AAEVM*SK	prot0000	p0001						hypothetical protein						3.5	3.5	3.5	3.5	3.5	3.5	3.5	3.5	3.5	3.5	3.5	3.5	3.5	3.5	3.5	3.5	3.5	3.5	3.5	3.5	3.5	3.5	3.5	3.5	3.5	3.5	3.5	3.5	3.5	3.5	3.5	3.5	3.5
Phatr3_J18872	309764	18872	IYSDTDDVNS#VQM*DIR	prot1111	p0000	Methyltransferases	Coenzyme transport and metabolism	METABOLISM	magnesium-protoporphyrin O-methyltransferase [EC:2.1.1.11]	Porphyrin and chlorophyll metabolism	chlM; magnesium-protoporphyrin IX methyltransferase; K03428 magnesium-protoporphyrin O-methyltransferase [EC:2.1.1.11]	Magnesium-protoporphyrin O-methyltransferase (EC 2.1.1.11) (Magnesium-protoporphyrin IX methyltransferase)	Porphyrin and chlorophyll metabolism	S-adenosyl-L-methionine:Mg-protoporphyrin IX methyltransferase			3.5	3.5	3.5	3.5	3.5	3.5	3.5	3.5	3.5	3.5	3.5	3.5	3.5	3.5	3.5	3.5	3.5	3.5	3.5	3.5	3.5	3.5	3.5	3.5	3.5	3.5	3.5	3.5	3.5	3.5	3.5	3.5	3.5
Phatr3_J48002	308673	48002	IYSS#SPDDELYLEK	prot1011	p0001						hypothetical protein						3.5	3.5	3.5	3.5	3.5	3.5	3.5	3.5	3.5	3.5	3.5	3.5	3.5	3.5	3.5	3.5	3.5	3.5	3.5	3.5	3.5	3.5	3.5	3.5	3.5	3.5	3.5	3.5	3.5	3.5	3.5	3.5	3.5
Phatr3_J48002	308673	48002	IYSSS#PDDELYLEK	prot1011	p0000						hypothetical protein						3.5	3.5	3.5	3.5	3.5	3.5	3.5	3.5	3.5	3.5	3.5	3.5	3.5	3.5	3.5	3.5	3.5	3.5	3.5	3.5	3.5	3.5	3.5	3.5	3.5	3.5	3.5	3.5	3.5	3.5	3.5	3.5	3.5
Phatr3_J43116	309067	43116	KALS#SHSFN	prot1111	p0000						hypothetical protein		Galactoglycerolipid metabolism	Galactolipid galactosyltransferase(20:5(5Z,8Z,11Z,14Z,17Z)/20:5(5Z,8Z,11Z,14Z,17Z))			3.5	3.5	3.5	3.5	3.5	3.5	3.5	3.5	3.5	3.5	3.5	3.5	3.5	3.5	3.5	3.5	3.5	3.5	3.5	3.5	3.5	3.5	3.5	3.5	3.5	3.5	3.5	3.5	3.5	3.5	3.5	3.5	3.5
Phatr3_J46762	304275	46762	KAQS#LFVFPTGQR	prot0001	p1110						hypothetical protein					Transport	14.4239	13.4588	13.9844	14.2546	14.4118	13.6096	14.2197	13.8273	13.1828	12.5059	12.5737	13.7894	14.4665	14.5593	13.6859	14.6867	14.5502	14.4374	14.0705	12.5538	13.6622	13.2865	12.722	12.0666	12.6322	12.8785	13.921	12.8724	13.0615	13.6698	13.7555	12.9369	14.3488
Phatr3_J43531	309559	43531	KAS#FSPEEEFFLR	prot0000	p1010	Oxidation resistance protein	Replication recombination and repair	INFORMATION STORAGE AND PROCESSING			hypothetical protein						13.618	12.7532	12.33	12.587	13.9304	13.4384	13.7466	13.0753	12.8269	13.2033	14.5796	14.2721	12.7287	12.9799	12.1983	12.6971	13.1695	14.5895	11.0193	10.5515	11.2975	11.7492	11.3783	11.7076	3.5	3.5	3.5	3.5	3.5	3.5	11.7175	11.2603	11.3879
Phatr3_EG02518	301420		KAS#M*EDHM*AR	prot1111	p0000	Predicted GTPase-activating protein	Signal transduction mechanisms	CELLULAR PROCESSES AND SIGNALING	ADP-ribosylation factor GTPase-activating protein 2/3	Endocytosis		Probable ADP-ribosylation factor GTPase-activating protein AGD8 (ARF GAP AGD8) (Protein ARF-GAP DOMAIN 8) (AtAGD8)					3.5	3.5	3.5	3.5	3.5	3.5	3.5	3.5	3.5	3.5	3.5	3.5	3.5	3.5	3.5	3.5	3.5	3.5	3.5	3.5	3.5	3.5	3.5	3.5	3.5	3.5	3.5	3.5	3.5	3.5	3.5	3.5	3.5
Phatr3_EG02518	301420		KAS#MEDHM*AR	prot1111	p0000	Predicted GTPase-activating protein	Signal transduction mechanisms	CELLULAR PROCESSES AND SIGNALING	ADP-ribosylation factor GTPase-activating protein 2/3	Endocytosis		Probable ADP-ribosylation factor GTPase-activating protein AGD8 (ARF GAP AGD8) (Protein ARF-GAP DOMAIN 8) (AtAGD8)					3.5	3.5	3.5	3.5	3.5	3.5	3.5	3.5	3.5	3.5	3.5	3.5	3.5	3.5	3.5	3.5	3.5	3.5	3.5	3.5	3.5	3.5	3.5	3.5	3.5	3.5	3.5	3.5	3.5	3.5	3.5	3.5	3.5
Phatr3_J42809	306933	42809	KDFAGEPS#K	prot0000	p0000	Kinesin light chain	Cytoskeleton	CELLULAR PROCESSES AND SIGNALING			hypothetical protein						3.5	3.5	3.5	3.5	3.5	3.5	14.4384	13.4651	12.9273	12.8936	14.1427	14.3894	3.5	3.5	3.5	3.5	3.5	3.5	3.5	3.5	3.5	3.5	3.5	3.5	3.5	3.5	3.5	3.5	3.5	3.5	3.5	3.5	3.5
Phatr3_J42949	308955	42949	KEDPVPSEPAAPATS#V	prot1111	p0000						hypothetical protein						3.5	3.5	3.5	3.5	3.5	3.5	12.1649	11.5884	11.0355	11.843	10.5067	12.1891	3.5	3.5	3.5	3.5	3.5	3.5	3.5	3.5	3.5	3.5	3.5	3.5	3.5	3.5	3.5	3.5	3.5	3.5	3.5	3.5	3.5
Phatr3_J47590	300430	47590	KEQRLS#QLSPLLGSSLSDM*K	prot1111	p1100						hypothetical protein						13.6724	13.1211	13.1323	13.1663	12.9425	12.7745	13.2965	12.572	13.3032	12.2313	13.5362	13.9848	3.5	3.5	3.5	3.5	3.5	3.5	13.4659	13.1121	14.2252	13.8301	12.0499	12.5483	13.8803	13.2763	12.5516	13.7284	12.9792	13.4751	10.9328	9.87515	10.3663
Phatr3_J46912	310379	46912	KES#PTTLPTESVLR	prot1111	p1111	Spindle pole body protein contains UNC-84 domain	Cell cycle control cell division chromosome partitioning	CELLULAR PROCESSES AND SIGNALING			hypothetical protein	SUN domain-containing protein 2 (Protein unc-84 homolog B) (Sad1/unc-84 protein-like 2)					16.4102	15.9697	15.5764	16.3555	16.1289	16.3193	15.4426	16.1191	16.2495	16.0294	16.3424	15.4071	3.5	15.0214	15.8475	15.6517	15.903	14.6047	16.6583	14.979	16.061	15.3715	16.4422	15.6472	19.2853	15.292	15.8702	15.265	15.881	16.2885	16.5012	16.012	15.8921
Phatr3_J49708	309284	49708	KFSFTS#VGM*AIGIFPESVK	prot1110	p0000						hypothetical protein	Putative diacyglycerol O-acyltransferase Rv3087 (EC 2.3.1.20) (Putative triacylglycerol synthase Rv3087)					12.455	12.8693	13.1032	12.8486	13.2	12.6384	3.5	3.5	3.5	3.5	3.5	3.5	3.5	3.5	3.5	3.5	3.5	3.5	3.5	3.5	3.5	3.5	3.5	3.5	3.5	3.5	3.5	3.5	3.5	3.5	3.5	3.5	3.5
Phatr3_J44500	301606	44500	KGLLPALTS#TPPR	prot0000	p1110	UDP-galactose transporter related protein	Carbohydrate transport and metabolism	METABOLISM			hypothetical protein	Adenosine 3'-phospho 5'-phosphosulfate transporter 2 (PAPS transporter 2) (Solute carrier family 35 member B3 homolog)			UAA1 - Moog et al. 2015	Carbon Transport	12.7905	13.365	13.4304	13.5916	12.8129	12.2344	12.9686	13.4036	13.4287	12.4837	12.9631	13.4594	12.9241	13.2442	13.51	13.1053	12.9071	12.8386	12.7073	12.7729	13.21	13.3555	12.8865	12.7624	12.1447	12.6904	13.1681	13.0975	13.1679	12.8637	12.4546	12.4	13.3938
Phatr3_J44500	301606	44500	KGLLPALTST#PPR	prot0000	p0000	UDP-galactose transporter related protein	Carbohydrate transport and metabolism	METABOLISM			hypothetical protein	Adenosine 3'-phospho 5'-phosphosulfate transporter 2 (PAPS transporter 2) (Solute carrier family 35 member B3 homolog)			UAA1 - Moog et al. 2015	Carbon Transport	3.5	3.5	3.5	3.5	3.5	3.5	3.5	3.5	3.5	3.5	3.5	3.5	3.5	3.5	3.5	3.5	3.5	3.5	3.5	3.5	3.5	3.5	3.5	3.5	3.5	3.5	3.5	3.5	3.5	3.5	13.4179	13.3899	13.7624
Phatr3_J45840	308081	45840	KGPM*GLASAQQS#FLR	prot0001	p0001	U1 snRNP-specific protein C	RNA processing and modification	INFORMATION STORAGE AND PROCESSING			hypothetical protein	U1 small nuclear ribonucleoprotein C (U1 snRNP C) (U1-C) (U1C)					3.5	3.5	3.5	3.5	3.5	3.5	3.5	3.5	3.5	3.5	3.5	3.5	3.5	3.5	3.5	3.5	3.5	3.5	3.5	3.5	3.5	3.5	3.5	3.5	12.3975	11.5621	11.591	12.2414	12.0867	12.1449	13.1095	12.357	13.2309
Phatr3_J48985	309125	48985	KGS#LLEDSETGAFK	prot1111	p0000	Phytoene/squalene synthetase	Lipid transport and metabolism	METABOLISM			hypothetical protein					KOG Class Lipid Metabolism	3.5	3.5	3.5	3.5	3.5	3.5	3.5	3.5	3.5	3.5	3.5	3.5	3.5	3.5	3.5	3.5	3.5	3.5	3.5	3.5	3.5	3.5	3.5	3.5	3.5	3.5	3.5	3.5	3.5	3.5	3.5	3.5	3.5
Phatr3_J42494	300887	42494	KGT#ISLFGGNAK	prot1111	p1110						hypothetical protein						12.8353	12.8908	12.5244	12.9536	14.0875	14.2094	14.4993	14.5672	13.5289	13.7709	14.8495	14.584	14.4277	14.0901	12.9451	14.0479	14.3071	14.5415	15.6584	11.8507	15.4055	13.6223	13.5459	12.8395	13.6355	13.1431	15.4329	13.2565	14.8161	14.5729	14.6708	14.8338	15.4276
Phatr3_J42494	300887	42494	KGTIS#LFGGNAK	prot1111	p0000						hypothetical protein						3.5	3.5	3.5	3.5	3.5	3.5	3.5	3.5	3.5	3.5	3.5	3.5	3.5	3.5	3.5	3.5	3.5	3.5	13.5453	14.2636	14.1915	13.9668	14.8828	14.7036	13.2279	13.6689	13.7653	14.3823	13.9345	13.7468	3.5	3.5	3.5
Phatr3_J48930	302922	48930	KIS#PSPELSSTR	prot0001	p0000	Transcription factor E2F/dimerization partner (TDP)-like proteins	Transcription	INFORMATION STORAGE AND PROCESSING			DEL; hypothetical protein	Transcription factor E2F8 (E2F-8)					3.5	3.5	3.5	3.5	3.5	3.5	3.5	3.5	3.5	3.5	3.5	3.5	3.5	3.5	3.5	3.5	3.5	3.5	3.5	3.5	3.5	3.5	3.5	3.5	3.5	3.5	3.5	3.5	3.5	3.5	3.5	3.5	3.5
Phatr3_EG00365	308880		KKLT#P*SV	prot0000	p0000												3.5	3.5	3.5	3.5	3.5	3.5	3.5	3.5	3.5	3.5	3.5	3.5	3.5	3.5	3.5	3.5	3.5	3.5	11.4491	12.2041	12.455	11.9605	11.936	11.3477	3.5	3.5	3.5	3.5	3.5	3.5	3.5	3.5	3.5
Phatr3_J9554	310983	9554	KKMT#Y#T#RK	prot1111	p0000	Predicted mitochondrial/chloroplast ribosomal protein S17	Translation ribosomal structure and biogenesis	INFORMATION STORAGE AND PROCESSING			hypothetical protein						3.5	3.5	3.5	3.5	3.5	3.5	3.5	3.5	3.5	3.5	3.5	3.5	3.5	3.5	3.5	3.5	3.5	3.5	8.97083	8.29801	9.43569	9.04861	9.24772	8.73169	3.5	3.5	3.5	3.5	3.5	3.5	3.5	3.5	3.5
Phatr3_EG00465	308823		KKRYES#S#SARP	prot0000	p0000												3.5	3.5	3.5	3.5	3.5	3.5	3.5	3.5	3.5	3.5	3.5	3.5	3.5	3.5	3.5	3.5	3.5	3.5	3.5	3.5	3.5	3.5	3.5	3.5	3.5	3.5	3.5	3.5	3.5	3.5	3.5	3.5	3.5
Phatr3_J25867	309668	25867	KKSTVT#TV	prot0000	p0000	Myosin class V heavy chain	Cytoskeleton	CELLULAR PROCESSES AND SIGNALING			myoC1; hypothetical protein						3.5	3.5	3.5	3.5	3.5	3.5	3.5	3.5	3.5	3.5	3.5	3.5	3.5	3.5	3.5	3.5	3.5	3.5	3.5	3.5	3.5	3.5	3.5	3.5	9.65847	10.7655	3.5	14.2872	11.6848	11.4808	3.5	3.5	3.5
Phatr3_J49068	309142	49068	KLFGPKT#LLP*M*VSV	prot1111	p0000						hypothetical protein						17.7065	16.5939	16.7791	16.837	16.8077	17.5632	3.5	3.5	3.5	3.5	3.5	3.5	3.5	3.5	3.5	3.5	3.5	3.5	3.5	3.5	3.5	3.5	3.5	3.5	3.5	3.5	3.5	3.5	3.5	3.5	3.5	3.5	3.5
Phatr3_J47657	302430	47657	KLTIIRS#SLYDDH	prot1111	p0110						hypothetical protein						3.5	3.5	3.5	3.5	3.5	3.5	12.8551	12.6131	12.9716	11.4583	13.0098	13.2253	14.2747	14.2876	13.5144	12.8562	13.0621	13.7946	3.5	3.5	3.5	3.5	3.5	3.5	14.8275	14.189	14.3766	14.285	13.8783	13.5701	14.6158	14.0961	14.0559
Phatr3_J47148	302346	47148	KNPS#LDGLLR	prot1101	p0011	H+/oligopeptide symporter	Amino acid transport and metabolism	METABOLISM	proton-dependent oligopeptide transporter POT family		hypothetical protein; K03305 proton-dependent oligopeptide transporter POT family	Solute carrier family 15 member 2 (Kidney H(+)/peptide cotransporter) (Oligopeptide transporter, kidney isoform) (Peptide transporter 2)				KOG Class Amino Acid	3.5	3.5	3.5	3.5	3.5	3.5	3.5	3.5	3.5	3.5	3.5	3.5	13.457	13.1441	13.1984	12.6849	13.3477	12.8698	3.5	3.5	3.5	3.5	3.5	3.5	3.5	3.5	3.5	3.5	3.5	3.5	13.4734	13.8176	13.8526
Phatr3_J13047	310351		KNS#DGSSAATGLK	prot1111	p0000	Adenylate cyclase-associated protein (CAP/Srv2p)	Cytoskeleton	CELLULAR PROCESSES AND SIGNALING			hypothetical protein	Adenylyl cyclase-associated protein 2 (CAP 2)					3.5	3.5	3.5	3.5	3.5	3.5	3.5	3.5	3.5	3.5	3.5	3.5	3.5	3.5	3.5	3.5	3.5	3.5	3.5	3.5	3.5	3.5	3.5	3.5	3.5	3.5	3.5	3.5	3.5	3.5	3.5	3.5	3.5
Phatr3_J48512	304727	48512	KNS#EGDIAVIPEAR	prot0001	p0001	Predicted ubiquitin-conjugating enzyme	Posttranslational modification protein turnover chaperones	CELLULAR PROCESSES AND SIGNALING	ubiquitin-conjugating enzyme E2 Q [EC:6.3.2.19]	Ubiquitin mediated proteolysis	hypothetical protein; K10582 ubiquitin-conjugating enzyme E2 Q [EC:6.3.2.19]	Ubiquitin-conjugating enzyme E2 Q2 (EC 6.3.2.19) (Ubiquitin carrier protein Q2) (Ubiquitin-protein ligase Q2)					3.5	3.5	3.5	3.5	3.5	3.5	3.5	3.5	3.5	3.5	3.5	3.5	3.5	3.5	3.5	3.5	3.5	3.5	3.5	3.5	3.5	3.5	3.5	3.5	3.5	3.5	3.5	3.5	3.5	3.5	3.5	3.5	3.5
Phatr3_J45002	301672	45002	KNS#HEDTPYDESVTPR	prot0001	p0001						hypothetical protein						3.5	3.5	3.5	3.5	3.5	3.5	3.5	3.5	3.5	3.5	3.5	3.5	3.5	3.5	3.5	3.5	3.5	3.5	3.5	3.5	3.5	3.5	3.5	3.5	3.5	3.5	3.5	3.5	3.5	3.5	3.5	3.5	3.5
Phatr3_J7426	303838		KNS#IEAASWM*ER	prot1111	p0000	RNA-binding protein hnRNP-M	RNA processing and modification	INFORMATION STORAGE AND PROCESSING			hypothetical protein						3.5	3.5	3.5	3.5	3.5	3.5	3.5	3.5	3.5	3.5	3.5	3.5	3.5	3.5	3.5	3.5	3.5	3.5	3.5	3.5	3.5	3.5	3.5	3.5	3.5	3.5	3.5	3.5	3.5	3.5	3.5	3.5	3.5
Phatr3_J46487	304190	46487	KNS#LVVSGNLTR	prot0001	p0001						hypothetical protein						3.5	3.5	3.5	3.5	3.5	3.5	3.5	3.5	3.5	3.5	3.5	3.5	3.5	3.5	3.5	3.5	3.5	3.5	3.5	3.5	3.5	3.5	3.5	3.5	3.5	3.5	3.5	3.5	3.5	3.5	3.5	3.5	3.5
Phatr3_EG02454	310885	42467	KNS#M*DSYQNDEM*PLR	prot0000	p0000	N-acetylglucosaminyltransferase complex subunit PIG-A/SPT14 required for phosphatidylinositol biosynthesis/Sulfolipid synthase	Cell wall/membrane/envelope biogenesis	CELLULAR PROCESSES AND SIGNALING			hypothetical protein		Sulfolipid metabolism	Sulfoquinovosyldiacylglycerol synthase(16:1(9Z)/24:0)			3.5	3.5	3.5	3.5	3.5	3.5	3.5	3.5	3.5	3.5	3.5	3.5	3.5	3.5	3.5	3.5	3.5	3.5	3.5	3.5	3.5	3.5	3.5	3.5	3.5	3.5	3.5	3.5	3.5	3.5	3.5	3.5	3.5
Phatr3_Jdraft1730	300042	1730_bd	KNS#QDTTASSTTSVR	prot0001	p0001						hypothetical protein	Protein SMG7 (EST1-like protein C) (SMG-7 homolog)					3.5	3.5	3.5	3.5	3.5	3.5	3.5	3.5	3.5	3.5	3.5	3.5	3.5	3.5	3.5	3.5	3.5	3.5	3.5	3.5	3.5	3.5	3.5	3.5	3.5	3.5	3.5	3.5	3.5	3.5	3.5	3.5	3.5
Phatr3_EG01049	311910		KP*T#SS#YEEK	prot0001	p0000												3.5	3.5	3.5	3.5	3.5	3.5	3.5	3.5	3.5	3.5	3.5	3.5	3.5	3.5	3.5	3.5	3.5	3.5	3.5	3.5	3.5	3.5	3.5	3.5	3.5	3.5	3.5	3.5	3.5	3.5	11.6153	11.4479	11.7436
Phatr3_J49710	309280	49710	KPPT#HEDR	prot1111	p0001	Inositol-polyphosphate 4-phosphatase	Signal transduction mechanisms	CELLULAR PROCESSES AND SIGNALING			hypothetical protein	Type II inositol 3,4-bisphosphate 4-phosphatase (EC 3.1.3.66) (Inositol polyphosphate 4-phosphatase type II)					3.5	3.5	3.5	3.5	3.5	3.5	3.5	3.5	3.5	3.5	3.5	3.5	3.5	3.5	3.5	3.5	3.5	3.5	3.5	3.5	3.5	3.5	3.5	3.5	3.5	3.5	3.5	3.5	3.5	3.5	3.5	3.5	3.5
Phatr3_J18319	305385	18319	KPQVDKFVFES#GNGIIVLAEGR	prot1111	p0000	S-adenosylhomocysteine hydrolase	Coenzyme transport and metabolism	METABOLISM	adenosylhomocysteinase [EC:3.3.1.1]	Cysteine and methionine metabolism	adenosylhomocysteinase; K01251 adenosylhomocysteinase [EC:3.3.1.1]	Adenosylhomocysteinase (AdoHcyase) (EC 3.3.1.1) (S-adenosyl-L-homocysteine hydrolase)	Amino acid metabolism: Cysteine and Methionine metabolism	adenosylhomocysteinase			3.5	3.5	3.5	3.5	3.5	3.5	3.5	3.5	3.5	3.5	3.5	3.5	3.5	3.5	3.5	3.5	3.5	3.5	3.5	3.5	3.5	3.5	3.5	3.5	10.9436	11.1192	10.1212	11.963	11.3905	10.7039	3.5	3.5	3.5
Phatr3_J44049	309622	44049	KPT#YAEAAAK	prot1001	p0000						hypothetical protein	Erythroid differentiation-related factor 1					3.5	3.5	3.5	3.5	3.5	3.5	3.5	3.5	3.5	3.5	3.5	3.5	3.5	3.5	3.5	3.5	3.5	3.5	12.7196	13.1511	12.902	13.3387	12.539	13.2992	3.5	3.5	3.5	3.5	3.5	3.5	3.5	3.5	3.5
Phatr3_J16364	311259		KRPS#VYFAVR	prot1111	p0000	Phosphatidylinositol 4-kinase involved in intracellular trafficking and secretion	Signal transduction mechanisms	CELLULAR PROCESSES AND SIGNALING	phosphatidylinositol 4-kinase [EC:2.7.1.67]	Inositol phosphate metabolism || Phosphatidylinositol signaling system	hypothetical protein; K00888 phosphatidylinositol 4-kinase [EC:2.7.1.67]	Phosphatidylinositol 4-kinase (PI4-kinase) (PtdIns-4-kinase) (EC 2.7.1.67) (PI4K-alpha)					3.5	3.5	3.5	3.5	3.5	3.5	15.4771	15.2144	15.2321	14.4363	15.236	15.3815	15.8163	15.3819	15.3048	15.4109	15.7022	15.6139	3.5	3.5	3.5	3.5	3.5	3.5	3.5	3.5	3.5	3.5	3.5	3.5	3.5	3.5	3.5
Phatr3_J12118	310052		KRQS#GVSM*PIATDLEIDGGLR	prot1011	p0110	Cdk activating kinase (CAK)/RNA polymerase II transcription initiation/nucleotide excision repair factor TFIIH/TFIIK kinase subunit CDK7	Cell cycle control cell division chromosome partitioning	CELLULAR PROCESSES AND SIGNALING			hypothetical protein						3.5	3.5	3.5	3.5	3.5	3.5	11.308	10.4284	10.9773	11.0077	10.872	11.1719	11.6997	11.4231	9.77451	11.6396	11.484	11.4872	3.5	3.5	3.5	3.5	3.5	3.5	12.1918	11.0709	11.8087	11.6448	12.2785	12.0871	12.3851	11.8475	12.972
Phatr3_J50527	305484	50527	KRS#FNGLSR	prot0001	p0000						hypothetical protein						3.5	3.5	3.5	3.5	3.5	3.5	3.5	3.5	3.5	3.5	3.5	3.5	3.5	3.5	3.5	3.5	3.5	3.5	3.5	3.5	3.5	3.5	3.5	3.5	3.5	3.5	3.5	3.5	3.5	3.5	3.5	3.5	3.5
Phatr3_J2936	307117	2936	KRS#GSSTGPPSVTFVAER	prot1111	p0001	Ubiquitin C-terminal hydrolase	Posttranslational modification protein turnover chaperones	CELLULAR PROCESSES AND SIGNALING	ubiquitin carboxyl-terminal hydrolase 8 [EC:3.1.2.15]	Endocytosis	hypothetical protein; K11839 ubiquitin carboxyl-terminal hydrolase 8 [EC:3.1.2.15]						3.5	3.5	3.5	3.5	3.5	3.5	3.5	3.5	3.5	3.5	3.5	3.5	3.5	3.5	3.5	3.5	3.5	3.5	3.5	3.5	3.5	3.5	3.5	3.5	3.5	3.5	3.5	3.5	3.5	3.5	3.5	3.5	3.5
Phatr3_J49838	303131	49838	KRSES#PTATDPPR	prot1111	p0000						hypothetical protein						3.5	3.5	3.5	3.5	3.5	3.5	3.5	3.5	3.5	3.5	3.5	3.5	3.5	3.5	3.5	3.5	3.5	3.5	3.5	3.5	3.5	3.5	3.5	3.5	3.5	3.5	3.5	3.5	3.5	3.5	3.5	3.5	3.5
Phatr3_EG02041	310032		KS#MISSM*TKK	prot1111	p0000	Signal recognition particle subunit Srp54	Intracellular trafficking secretion and vesicular transport	CELLULAR PROCESSES AND SIGNALING	signal recognition particle subunit SRP54	Protein export || Bacterial secretion system	hypothetical protein; K03106 signal recognition particle subunit SRP54	Signal recognition particle protein (Fifty-four homolog)					3.5	3.5	3.5	3.5	3.5	3.5	3.5	3.5	3.5	3.5	3.5	3.5	3.5	3.5	3.5	3.5	3.5	3.5	3.5	3.5	3.5	3.5	3.5	3.5	3.5	3.5	3.5	3.5	3.5	3.5	12.7439	13.6702	13.0461
Phatr3_EG02243	302947	39734	KS#SSSPNPAFLASR	prot1111	p0000	Calmodulin-binding protein CRAG contains DENN domain	Signal transduction mechanisms	CELLULAR PROCESSES AND SIGNALING			hypothetical protein						3.5	3.5	3.5	3.5	3.5	3.5	3.5	3.5	3.5	3.5	3.5	3.5	3.5	3.5	3.5	3.5	3.5	3.5	3.5	3.5	3.5	3.5	3.5	3.5	3.5	3.5	3.5	3.5	3.5	3.5	3.5	3.5	3.5
Phatr3_EG01908	311260	23629	KS#TFPFGISLGFGK	prot1111	p0000	Ca2+ transporting ATPase	Inorganic ion transport and metabolism	METABOLISM			hypothetical protein					Transport	11.6341	13.67	13.9223	13.0422	12.7527	12.2744	3.5	3.5	3.5	3.5	3.5	3.5	3.5	3.5	3.5	3.5	3.5	3.5	3.5	3.5	3.5	3.5	3.5	3.5	3.5	3.5	3.5	3.5	3.5	3.5	3.5	3.5	3.5
Phatr3_EG02243	302947	39734	KSSS#SPNPAFLASR	prot1111	p0000	Calmodulin-binding protein CRAG contains DENN domain	Signal transduction mechanisms	CELLULAR PROCESSES AND SIGNALING			hypothetical protein						3.5	3.5	3.5	3.5	3.5	3.5	3.5	3.5	3.5	3.5	3.5	3.5	3.5	3.5	3.5	3.5	3.5	3.5	3.5	3.5	3.5	3.5	3.5	3.5	3.5	3.5	3.5	3.5	3.5	3.5	3.5	3.5	3.5
Phatr3_EG01908	311260	23629	KST#FPFGISLGFGK	prot1111	p1110	Ca2+ transporting ATPase	Inorganic ion transport and metabolism	METABOLISM			hypothetical protein					Transport	15.9413	17.2163	17.4806	16.5687	16.3011	15.736	14.9058	16.6998	16.3959	14.7212	15.4147	14.3394	16.1748	17.2563	17.3228	16.149	16.2921	16.7189	13.359	13.3842	13.4173	12.9049	13.3932	12.7977	12.9741	14.0764	14.6329	13.6042	13.5866	14.0124	13.4933	12.6107	14.4285
Phatr3_EG01908	311260	23629	KSTFPFGIS#LGFGK	prot1111	p1110	Ca2+ transporting ATPase	Inorganic ion transport and metabolism	METABOLISM			hypothetical protein					Transport	12.2756	13.6799	14.0051	13.3636	13.4352	12.5892	13.0787	13.3292	13.5737	12.8202	13.2783	11.4173	13.8541	13.8935	14.5021	15.1886	15.1381	14.5683	10.9177	3.5	10.784	3.5	3.5	10.2052	11.9824	11.9989	10.7288	11.2606	11.0728	11.6417	13.7689	12.6306	12.4495
Phatr3_J45221	305907	45221	KT#LSTGDALFNLAAEM*R	prot1111	p1110	Predicted mechanosensitive ion channel	Cell wall/membrane/envelope biogenesis	CELLULAR PROCESSES AND SIGNALING			hypothetical protein	Mechanosensitive ion channel protein 9 (Mechanosensitive channel of small conductance-like 9) (MscS-Like protein 9) (AtMSL9)					10.7187	11.5469	12.5729	12.499	12.262	12.209	12.6205	12.8908	13.8823	12.8614	3.5	13.0289	11.6905	12.657	11.8104	10.9067	11.1738	10.9318	13.6723	13.3571	13.8045	13.286	12.0895	12.5944	12.7893	12.1002	11.7494	13.4018	10.9353	12.3653	12.2503	11.5329	11.9694
Phatr3_J19030	307771	19030	KT#PGSILLAP	prot1111	p0000	Mitochondrial phosphate carrier protein	Energy production and conversion	METABOLISM	solute carrier family 25 (mitochondrial phosphate transporter) member 3		hypothetical protein	Mitochondrial phosphate carrier protein (Mitochondrial import receptor) (Phosphate transport protein) (PTP) (mPic 1) (p32) [Cleaved into: Mitochondrial phosphate carrier protein, N-terminally processed]	Transport, mitochondria	Phosphate transport, mitochondria		Transport	3.5	3.5	3.5	3.5	3.5	3.5	3.5	3.5	3.5	3.5	3.5	3.5	11.9475	11.4236	11.0643	11.3168	11.4816	11.4291	3.5	3.5	3.5	3.5	3.5	3.5	3.5	3.5	3.5	3.5	3.5	3.5	3.5	3.5	3.5
Phatr3_J47589	302461	47589	KT#SFFHNELSEDAAR	prot1111	p1110	Uncharacterized conserved protein	Function unknown	POORLY CHARACTERIZED			hypothetical protein						13.2247	13.5815	13.42	13.4106	13.2082	13.3523	13.4569	12.831	13.3946	12.3547	12.6439	13.7593	14.703	13.8135	14.174	13.9475	14.0502	14.9775	13.8836	13.3265	13.7089	13.574	13.3814	13.6438	13.5113	14.197	14.153	14.0575	14.1915	15.223	13.9834	13.4018	14.0497
Phatr3_J47589	302461	47589	KTS#FFHNELSEDAAR	prot1111	p0000	Uncharacterized conserved protein	Function unknown	POORLY CHARACTERIZED			hypothetical protein						3.5	3.5	3.5	3.5	3.5	3.5	3.5	3.5	3.5	3.5	3.5	3.5	3.5	3.5	3.5	3.5	3.5	3.5	3.5	3.5	3.5	3.5	3.5	3.5	13.9209	13.6546	13.9532	13.2674	14.437	14.4915	3.5	3.5	3.5
Phatr3_J1971	309283	1971	KTT#SDPLIER	prot1111	p0000	Predicted esterase of the alpha-beta hydrolase superfamily	General function prediction only	POORLY CHARACTERIZED	TAG lipase / steryl ester hydrolase / phospholipase A2 / LPA acyltransferase [EC:3.1.1.3 3.1.1.13 3.1.1.4 2.3.1.51]	Steroid biosynthesis || Glycerolipid metabolism || Glycerophospholipid metabolism || Ether lipid metabolism || Arachidonic acid metabolism || Linoleic acid metabolism || alpha-Linolenic acid metabolism	hypothetical protein; K14674 TAG lipase / steryl ester hydrolase / phospholipase A2 / LPA acyltransferase [EC:3.1.1.3 3.1.1.13 3.1.1.4 2.3.1.51]	Triacylglycerol lipase SDP1 (EC 3.1.1.3) (Protein SUGAR-DEPENDENT 1)	Triacylglycerol degradation	Diacylglycerol acylhydrolase (22:6(4Z,7Z,10Z,13Z,16Z,19Z)/18:3(9Z,12Z,15Z))			3.5	3.5	3.5	3.5	3.5	3.5	3.5	3.5	3.5	3.5	3.5	3.5	3.5	3.5	3.5	3.5	3.5	3.5	3.5	3.5	3.5	3.5	3.5	3.5	3.5	3.5	3.5	3.5	3.5	3.5	3.5	3.5	3.5
Phatr3_EG00820	310405		KVPS#VLGFR	prot1101	p0000												3.5	3.5	3.5	3.5	3.5	3.5	3.5	3.5	3.5	3.5	3.5	3.5	3.5	3.5	3.5	3.5	3.5	3.5	13.07	13.8921	13.0815	14.0661	14.5771	14.1349	3.5	3.5	3.5	3.5	3.5	3.5	3.5	3.5	3.5
Phatr3_EG02345	305749	44938	KVS#APIIPTDR	prot1111	p1111	Ca2+/Mg2+-permeable cation channels (LTRPC family)	Inorganic ion transport and metabolism	METABOLISM	elongation factor 2 kinase [EC:2.7.11.20]		hypothetical protein; K08292 elongation factor 2 kinase [EC:2.7.11.20]	Eukaryotic elongation factor 2 kinase (eEF-2 kinase) (eEF-2K) (EC 2.7.11.20) (Calcium/calmodulin-dependent eukaryotic elongation factor 2 kinase)					15.6504	15.5431	15.1358	15.0632	15.6144	16.0571	14.9369	15.6346	15.0117	15.3527	15.8998	15.2838	14.396	14.6301	15.64	14.6793	15.0509	15.1922	15.6282	15.2931	15.3086	14.1596	15.2333	15.5492	15.1224	15.1551	14.8636	14.926	14.8843	15.2451	14.958	14.8619	14.644
Phatr3_J15764	302976	15764	KVY#DTGLK	prot0001	p0000						hypothetical protein						3.5	3.5	3.5	3.5	3.5	3.5	3.5	3.5	3.5	3.5	3.5	3.5	3.5	3.5	3.5	3.5	3.5	3.5	12.6865	12.5696	12.7511	12.8249	12.4002	12.4643	3.5	3.5	3.5	3.5	3.5	3.5	3.5	3.5	3.5
Phatr3_J42779	302896	42779	KWFGS#LLGAQKLAQTGS#SALK	prot0000	p0000						hypothetical protein						3.5	3.5	3.5	3.5	3.5	3.5	3.5	3.5	3.5	3.5	3.5	3.5	3.5	3.5	3.5	3.5	3.5	3.5	13.1927	12.444	12.8407	13.4258	13.162	12.8501	3.5	3.5	3.5	3.5	3.5	3.5	3.5	3.5	3.5
Phatr3_EG02294	310395	13400	KY#SAPLPR	prot0001	p0000	Ca2+/calmodulin-dependent protein kinase EF-Hand protein superfamily	Signal transduction mechanisms	CELLULAR PROCESSES AND SIGNALING			hypothetical protein						3.5	3.5	3.5	3.5	3.5	3.5	15.5732	14.6007	14.8594	14.5684	14.8118	15.3092	3.5	3.5	3.5	3.5	3.5	3.5	3.5	3.5	3.5	3.5	3.5	3.5	3.5	3.5	3.5	3.5	3.5	3.5	16.933	16.7131	16.4601
Phatr3_J44552	307793	44552	KYPTQQY#R	prot0111	p0000						hypothetical protein						3.5	3.5	3.5	3.5	3.5	3.5	3.5	3.5	3.5	3.5	3.5	3.5	3.5	3.5	3.5	3.5	3.5	3.5	3.5	3.5	3.5	3.5	3.5	3.5	3.5	3.5	3.5	3.5	3.5	3.5	3.5	3.5	3.5
Phatr3_J52058	302148	52058	LAASTAHS#VQSPVETIQQR	prot1111	p0001	Myosin class V heavy chain	Cytoskeleton	CELLULAR PROCESSES AND SIGNALING			myoA1; hypothetical protein						3.5	3.5	3.5	3.5	3.5	3.5	12.1719	11.3896	12.1859	11.4639	10.9101	12.8957	3.5	3.5	3.5	3.5	3.5	3.5	3.5	3.5	3.5	3.5	3.5	3.5	3.5	3.5	3.5	3.5	3.5	3.5	3.5	3.5	3.5
Phatr3_J54143	311393	54143	LAEAPPLPPPS#GGLER	prot1111	p1111	Pattern-formation protein/guanine nucleotide exchange factor	Intracellular trafficking secretion and vesicular transport	CELLULAR PROCESSES AND SIGNALING			hypothetical protein						12.8042	13.1017	12.9974	12.4936	13.1626	12.4696	13.5415	13.3313	12.6582	12.7778	12.923	13.4924	12.7714	13.1707	12.8484	12.7554	12.3245	12.8199	12.8626	14.2946	14.0754	13.9477	13.9963	13.9679	13.0004	12.9002	13.0049	13.0533	13.2804	13.3554	13.0411	12.8653	12.6802
Phatr3_J42677	309078	42677	LAEFEAM*S#PAR	prot1111	p1111	Predicted sugar transporter	Carbohydrate transport and metabolism	METABOLISM			hypothetical protein	Molybdate-anion transporter (Major facilitator superfamily domain-containing protein 5) (Molybdate transporter 2 homolog)				Transport	14.6195	14.1051	14.3694	14.3021	14.1195	14.113	14.8615	14.9983	15.1899	15.0836	14.7792	14.0423	14.0267	14.6289	14.9757	14.9616	14.5529	14.7149	12.985	12.6139	13.0483	12.3903	12.9499	12.8555	12.8702	12.9235	12.3324	12.2931	12.6632	12.9993	13.2914	12.8677	12.6114
Phatr3_J42677	309078	42677	LAEFEAM*S#PARQK	prot1111	p0000	Predicted sugar transporter	Carbohydrate transport and metabolism	METABOLISM			hypothetical protein	Molybdate-anion transporter (Major facilitator superfamily domain-containing protein 5) (Molybdate transporter 2 homolog)				Transport	3.5	3.5	3.5	3.5	3.5	3.5	13.0959	12.3063	12.2241	12.1053	12.1587	13.2968	3.5	3.5	3.5	3.5	3.5	3.5	3.5	3.5	3.5	3.5	3.5	3.5	3.5	3.5	3.5	3.5	3.5	3.5	3.5	3.5	3.5
Phatr3_J43061	302907	43061	LAGT#DASPLVGVSAPR	prot1111	p0000	Molecular chaperone (DnaJ superfamily)	Posttranslational modification protein turnover chaperones	CELLULAR PROCESSES AND SIGNALING			hypothetical protein						3.5	3.5	3.5	3.5	3.5	3.5	3.5	3.5	3.5	3.5	3.5	3.5	3.5	3.5	3.5	3.5	3.5	3.5	3.5	3.5	3.5	3.5	3.5	3.5	3.5	3.5	3.5	3.5	3.5	3.5	3.5	3.5	3.5
Phatr3_J43061	302907	43061	LAGTDAS#PLVGVSAPR	prot1111	p0000	Molecular chaperone (DnaJ superfamily)	Posttranslational modification protein turnover chaperones	CELLULAR PROCESSES AND SIGNALING			hypothetical protein						3.5	3.5	3.5	3.5	3.5	3.5	3.5	3.5	3.5	3.5	3.5	3.5	3.5	3.5	3.5	3.5	3.5	3.5	3.5	3.5	3.5	3.5	3.5	3.5	3.5	3.5	3.5	3.5	3.5	3.5	3.5	3.5	3.5
Phatr3_J14054	308501	14054	LAGTSHEAM*PLS#PK	prot0001	p0000	Predicted alpha/beta hydrolase	General function prediction only	POORLY CHARACTERIZED			hypothetical protein	Uncharacterized protein YqkD					3.5	3.5	3.5	3.5	3.5	3.5	14.2913	13.4941	13.2618	13.7341	13.6037	14.3797	3.5	3.5	3.5	3.5	3.5	3.5	12.7822	12.8377	12.5882	12.0906	13.33	12.7779	3.5	3.5	3.5	3.5	3.5	3.5	3.5	3.5	3.5
Phatr3_J35974	310168	35974	LALIVNKTGQS#M*VAVR	prot1101	p0000						hypothetical protein						3.5	3.5	3.5	3.5	3.5	3.5	3.5	3.5	3.5	3.5	3.5	3.5	3.5	3.5	3.5	3.5	3.5	3.5	3.5	3.5	3.5	3.5	3.5	3.5	10.2054	10.5751	10.9485	11.0101	10.3607	10.562	3.5	3.5	3.5
Phatr3_J47393	308534	47393	LALQS#PQYSTSQSLVAVDTTR	prot1111	p0000	Cullins	Cell cycle control cell division chromosome partitioning	CELLULAR PROCESSES AND SIGNALING	nuclear pore complex protein Nup93	RNA transport	hypothetical protein; K14309 nuclear pore complex protein Nup93	Nuclear pore complex protein Nup93 (93 kDa nucleoporin) (Nucleoporin Nup93)					3.5	3.5	3.5	3.5	3.5	3.5	3.5	12.922	12.5076	3.5	3.5	11.8206	3.5	3.5	12.612	3.5	12.3737	12.8132	3.5	13.1092	3.5	3.5	3.5	13.228	3.5	3.5	3.5	3.5	3.5	3.5	3.5	3.5	3.5
Phatr3_J41214	307379	41214	LAPNS#SFLSPHNR	prot0001	p0010	Anaphase-promoting complex (APC) subunit 1 (meiotic check point regulator/Tsg24)	Cell cycle control cell division chromosome partitioning	CELLULAR PROCESSES AND SIGNALING			hypothetical protein	Anaphase-promoting complex subunit 1 (APC1) (Cyclosome subunit 1) (Mitotic checkpoint regulator) (Testis-specific gene 24 protein)					12.4897	12.1942	12.1208	12.2346	11.723	12.0378	3.5	3.5	3.5	3.5	3.5	3.5	12.9866	12.7251	11.6511	11.8646	11.4054	12.5512	3.5	3.5	3.5	3.5	3.5	3.5	3.5	3.5	3.5	3.5	3.5	3.5	12.7458	12.7337	12.9588
Phatr3_J43159	302905	43159	LAQNQFTANS#PEEEDTYR	prot1001	p0000	Nucleosome remodeling factor subunit NURF301/BPTF	Chromatin structure and dynamics	INFORMATION STORAGE AND PROCESSING			hypothetical protein						3.5	3.5	3.5	3.5	3.5	3.5	3.5	3.5	3.5	3.5	3.5	3.5	3.5	3.5	3.5	3.5	3.5	3.5	3.5	3.5	3.5	3.5	3.5	3.5	3.5	3.5	3.5	3.5	3.5	3.5	3.5	3.5	3.5
Phatr3_J43856	309648	43856	LAS#APTVCTLR	prot1111	p0000						hypothetical protein	Putative lipase ATG15 (EC 3.1.1.3) (Autophagy-related protein 15)					3.5	3.5	3.5	3.5	3.5	3.5	3.5	3.5	3.5	3.5	3.5	3.5	3.5	3.5	3.5	3.5	3.5	3.5	3.5	3.5	3.5	3.5	3.5	3.5	3.5	3.5	3.5	3.5	3.5	3.5	3.5	3.5	3.5
Phatr3_J11722	305901	11722	LAS#ATFPSTTM*ATEAK	prot1111	p0010	Tyrosyl-tRNA synthetase cytoplasmic	Translation ribosomal structure and biogenesis	INFORMATION STORAGE AND PROCESSING				Tyrosine--tRNA ligase (EC 6.1.1.1) (Tyrosyl-tRNA synthetase) (TyrRS)	Amino acid metabolism: Aminoacyl-tRNA biosynthesis	Tyrosine-tRNA ligase			3.5	3.5	3.5	3.5	3.5	3.5	3.5	3.5	3.5	3.5	3.5	3.5	10.1571	10.22	9.80482	10.1799	10.2623	10.0526	3.5	3.5	3.5	3.5	3.5	3.5	12.9731	12.1214	3.5	3.5	12.9422	12.1743	12.9468	12.5029	12.2004
Phatr3_J54855	306638	54855	LAS#LDQTLK	prot1111	p0000						hypothetical protein						3.5	3.5	3.5	3.5	3.5	3.5	3.5	3.5	3.5	3.5	3.5	3.5	3.5	3.5	3.5	3.5	3.5	3.5	3.5	3.5	3.5	3.5	3.5	3.5	13.4152	12.3212	12.438	12.5726	11.4114	11.4738	3.5	3.5	3.5
Phatr3_EG01598	301578		LAS#TNLSM*SSGGTGK	prot1111	p0011												13.6533	13.95	3.5	3.5	3.5	3.5	3.5	3.5	3.5	3.5	3.5	3.5	12.7523	13.6978	13.196	13.7156	13.0984	13.4405	3.5	3.5	3.5	3.5	3.5	3.5	3.5	3.5	3.5	3.5	3.5	3.5	10.5941	10.6364	11.0256
Phatr3_EG01598	301578		LASTNLS#M*SSGGTGK	prot1111	p1110												12.1952	12.5669	12.6782	11.396	11.6664	12.1016	12.0823	11.2477	12.1075	10.8507	11.1088	11.7163	13.1236	3.5	13.326	3.5	12.5148	12.8046	12.2466	11.3265	11.4344	11.6982	11.9557	11.6007	12.3583	12.2917	11.8077	11.1424	12.1702	12.6206	13.114	13.1054	12.4971
Phatr3_EG01598	301578		LASTNLS#MSSGGTGK	prot1111	p0000												3.5	3.5	3.5	3.5	3.5	3.5	3.5	3.5	3.5	3.5	3.5	3.5	3.5	3.5	3.5	3.5	3.5	3.5	3.5	3.5	3.5	3.5	3.5	3.5	3.5	3.5	3.5	3.5	3.5	3.5	3.5	3.5	3.5
Phatr3_EG01598	301578		LASTNLSM*S#SGGTGK	prot1111	p1111												13.5755	13.2624	12.8166	12.6953	12.5897	13.029	12.257	11.9827	11.9967	11.6621	12.6042	12.2227	12.6194	12.3927	12.6625	12.1647	12.5409	12.2712	12.1851	12.6734	13.1699	3.5	12.0108	12.7311	13.8728	13.1932	13.4162	12.4629	12.6987	13.3107	12.5054	13.3595	12.456
Phatr3_EG01598	301578		LASTNLSM*SS#GGTGK	prot1111	p0000												3.5	3.5	3.5	3.5	3.5	3.5	3.5	3.5	3.5	3.5	3.5	3.5	3.5	3.5	3.5	3.5	3.5	3.5	3.5	3.5	3.5	3.5	3.5	3.5	3.5	3.5	3.5	3.5	3.5	3.5	13.0975	13.6249	12.1791
Phatr3_EG01598	301578		LASTNLSMS#SGGTGK	prot1111	p0000												3.5	3.5	3.5	3.5	3.5	3.5	3.5	3.5	3.5	3.5	3.5	3.5	3.5	3.5	3.5	3.5	3.5	3.5	3.5	3.5	3.5	3.5	3.5	3.5	3.5	3.5	3.5	3.5	3.5	3.5	3.5	3.5	3.5
Phatr3_J47249	302422	47249	LATLS#TPPSTTGADSK	prot1101	p0000						hypothetical protein						3.5	3.5	3.5	3.5	3.5	3.5	3.5	3.5	3.5	3.5	3.5	3.5	3.5	3.5	3.5	3.5	3.5	3.5	3.5	3.5	3.5	3.5	3.5	3.5	3.5	3.5	3.5	3.5	3.5	3.5	3.5	3.5	3.5
Phatr3_J50457	309579	50457	LDS#HVSLR	prot0001	p0000	Predicted mechanosensitive ion channel	Cell wall/membrane/envelope biogenesis	CELLULAR PROCESSES AND SIGNALING			hypothetical protein	Mechanosensitive ion channel protein 10 (Mechanosensitive channel of small conductance-like 10) (MscS-Like protein 10) (AtMSL10)					3.5	3.5	3.5	3.5	3.5	3.5	3.5	3.5	3.5	3.5	3.5	3.5	3.5	3.5	3.5	3.5	3.5	3.5	3.5	3.5	3.5	3.5	3.5	3.5	3.5	3.5	3.5	3.5	3.5	3.5	3.5	3.5	3.5
Phatr3_J51073	302464	51073	LDS#LVDKSNDLSAQSK	prot1111	p0000	SNARE protein YKT6 synaptobrevin/VAMP syperfamily	Intracellular trafficking secretion and vesicular transport	CELLULAR PROCESSES AND SIGNALING	synaptobrevin homolog YKT6	SNARE interactions in vesicular transport	SybF; hypothetical protein; K08516 synaptobrevin homolog YKT6	VAMP-like protein YKT61 (AtYKT61) (Geranylgeranylated protein 1) (AtGP1)					3.5	3.5	3.5	3.5	3.5	3.5	3.5	3.5	3.5	3.5	3.5	3.5	3.5	3.5	3.5	3.5	3.5	3.5	3.5	3.5	3.5	3.5	3.5	3.5	3.5	3.5	3.5	3.5	3.5	3.5	11.3922	10.5004	10.4135
Phatr3_J44469	303590	44469	LDSLS#PASTITSK	prot0000	p0000						hypothetical protein						3.5	3.5	3.5	3.5	3.5	3.5	3.5	3.5	3.5	3.5	3.5	3.5	3.5	3.5	3.5	3.5	3.5	3.5	3.5	3.5	3.5	3.5	3.5	3.5	11.7048	11.6403	12.3863	12.5559	11.828	11.5632	3.5	3.5	3.5
Phatr3_J46710	308396	46710	LDVDT#ARPLLSM*SVAAGATPSDLVVR	prot1111	p0000						hypothetical protein						3.5	3.5	3.5	3.5	3.5	3.5	3.5	13.4862	13.5184	14.9624	3.5	11.1359	3.5	3.5	13.0515	3.5	10.1117	11.1711	3.5	3.5	3.5	3.5	3.5	3.5	3.5	3.5	3.5	3.5	3.5	3.5	3.5	3.5	3.5
Phatr3_J46710	308396	46710	LDVDTARPLLSM*S#VAAGATPSDLVVR	prot1111	p1100						hypothetical protein						12.6126	14.9939	13.3394	14.0994	3.5	13.5088	12.7194	13.2774	12.7818	12.6288	12.6218	12.3494	3.5	3.5	3.5	3.5	3.5	3.5	12.8597	13.049	13.5199	12.6374	14.1844	13.0662	12.8097	13.8811	3.5	12.9413	12.3885	12.99	14.1799	13.4488	13.5708
Phatr3_EG01895	309384		LEAEGEADRNS#LFGGIM*GSAAK	prot1101	p0000						hypothetical protein						3.5	3.5	3.5	3.5	3.5	3.5	11.7629	11.9463	11.7762	11.436	11.7439	11.7581	3.5	3.5	3.5	3.5	3.5	3.5	3.5	3.5	3.5	3.5	3.5	3.5	3.5	3.5	3.5	3.5	3.5	3.5	3.5	3.5	3.5
Phatr3_EG02012	302408		LEELGDS#EDDGEESR	prot1011	p0001	Mitotic checkpoint protein MAD1	Cell cycle control cell division chromosome partitioning	CELLULAR PROCESSES AND SIGNALING			Pt-MAD1; mitotic spindle assembly checkpoint protein	Mitotic spindle assembly checkpoint protein MAD1 (Mitotic arrest deficient 1-like protein 1) (MAD1-like protein 1)					3.5	3.5	3.5	3.5	3.5	3.5	3.5	3.5	3.5	3.5	3.5	3.5	3.5	3.5	3.5	3.5	3.5	3.5	3.5	3.5	3.5	3.5	3.5	3.5	3.5	3.5	3.5	3.5	3.5	3.5	3.5	3.5	3.5
Phatr3_EG00448	300960		LELQSPSS#PM*R	prot1111	p1000												14.3289	14.5563	14.7549	14.0947	14.3062	13.9047	3.5	3.5	3.5	3.5	3.5	3.5	3.5	3.5	3.5	3.5	3.5	3.5	3.5	13.6078	14.2243	13.8341	14.9037	13.1307	15.3673	14.2704	14.9286	3.5	15.1679	14.4956	3.5	3.5	3.5
Phatr3_J34584	301687	34584	LELQT#KQK	prot0000	p0000						hypothetical protein						3.5	3.5	3.5	3.5	3.5	3.5	3.5	3.5	3.5	3.5	3.5	3.5	3.5	3.5	3.5	3.5	3.5	3.5	13.8481	13.6702	13.5375	13.66	13.519	13.6957	3.5	3.5	3.5	3.5	3.5	3.5	3.5	3.5	3.5
Phatr3_EG01935	300972		LERES#GLGVQATR	prot0000	p0000												3.5	3.5	3.5	3.5	3.5	3.5	3.5	3.5	3.5	3.5	3.5	3.5	3.5	3.5	3.5	3.5	3.5	3.5	3.5	3.5	3.5	3.5	3.5	3.5	3.5	3.5	3.5	3.5	3.5	3.5	3.5	3.5	3.5
Phatr3_J46530	306294	46530	LETM*GM*S#FGSVNGYAR	prot0001	p0000						hypothetical protein						11.6854	11.3667	11.2806	11.1298	10.9329	11.4598	10.8611	11.0613	11.179	11.099	11.5878	11.4482	3.5	3.5	3.5	3.5	3.5	3.5	3.5	3.5	3.5	3.5	3.5	3.5	3.5	3.5	3.5	3.5	3.5	3.5	3.5	3.5	3.5
Phatr3_EG02352	309827		LFELPVT#NLMDKSP*R	prot1111	p0100	Microtubule-binding protein involved in cell cycle control	Cell cycle control cell division chromosome partitioning	CELLULAR PROCESSES AND SIGNALING			hypothetical protein	Microtubule-associated protein RP/EB family member 1B (APC-binding protein EB1B) (End-binding protein 1) (AtEB1) (End-binding protein 1B) (AtEB1B) (Protein ATEB1 homolog 2) (ATEB1H2)					11.9072	11.7867	11.5425	11.1147	12.8375	11.9426	13.4925	13.8358	13.6284	13.6795	13.5565	13.4071	3.5	3.5	3.5	3.5	3.5	3.5	3.5	3.5	3.5	3.5	3.5	3.5	12.6771	12.5427	13.3616	12.4775	13.6553	12.6016	3.5	3.5	3.5
Phatr3_EG02352	309827		LFELPVTNLM*DKS#PR	prot1111	p0110	Microtubule-binding protein involved in cell cycle control	Cell cycle control cell division chromosome partitioning	CELLULAR PROCESSES AND SIGNALING			hypothetical protein	Microtubule-associated protein RP/EB family member 1B (APC-binding protein EB1B) (End-binding protein 1) (AtEB1) (End-binding protein 1B) (AtEB1B) (Protein ATEB1 homolog 2) (ATEB1H2)					3.5	3.5	3.5	3.5	3.5	3.5	13.3907	12.9154	13.195	13.5188	13.465	13.1265	13.1474	12.2046	12.8031	12.7563	13.208	13.0516	13.4997	11.7597	13.0151	12.5034	13.2675	12.7406	12.4122	12.9274	12.3564	12.585	12.8737	13.0028	12.9556	12.5077	12.4379
Phatr3_EG02663	310239	45889	LFEVSNPS#STFK	prot1111	p0000						hypothetical protein						9.08999	10.7227	10.9696	11.3745	11.1533	10.1925	3.5	3.5	3.5	3.5	3.5	3.5	3.5	3.5	3.5	3.5	3.5	3.5	3.5	3.5	3.5	3.5	3.5	3.5	3.5	3.5	3.5	3.5	3.5	3.5	3.5	3.5	3.5
Phatr3_EG02300	310526	37731	LFQSQT#SSSSFLK	prot1111	p0000	N-end rule pathway recognition component UBR1	Posttranslational modification protein turnover chaperones	CELLULAR PROCESSES AND SIGNALING			hypothetical protein	E3 ubiquitin-protein ligase ubr11 (EC 6.3.2.-) (N-end-recognizing protein 11) (N-recognin-11)					12.9308	12.6184	13.1194	13.3805	13.4256	12.9459	3.5	3.5	3.5	3.5	3.5	3.5	3.5	3.5	3.5	3.5	3.5	3.5	3.5	3.5	3.5	3.5	3.5	3.5	3.5	3.5	3.5	3.5	3.5	3.5	3.5	3.5	3.5
Phatr3_J47022	300243	47022	LFSAS#PSNATEM*K	prot1111	p0000						hypothetical protein						3.5	3.5	3.5	3.5	3.5	3.5	3.5	3.5	3.5	3.5	3.5	3.5	3.5	3.5	3.5	3.5	3.5	3.5	3.5	3.5	3.5	3.5	3.5	3.5	3.5	3.5	3.5	3.5	3.5	3.5	3.5	3.5	3.5
Phatr3_Jdraft1746	306184	1746_bd	LFSDEYY#FR	prot0000	p0000	O-acetyltransferase	General function prediction only	POORLY CHARACTERIZED			hypothetical protein						3.5	3.5	3.5	3.5	3.5	3.5	3.5	3.5	3.5	3.5	3.5	3.5	3.5	3.5	3.5	3.5	3.5	3.5	3.5	3.5	3.5	3.5	3.5	3.5	11.6969	11.6889	11.5352	11.8964	11.5808	12.2303	3.5	3.5	3.5
Phatr3_J47289	308493	47289	LFSLPTEVT#PLTALK	prot1111	p0000						hypothetical protein						3.5	3.5	3.5	3.5	3.5	3.5	3.5	3.5	3.5	3.5	3.5	3.5	3.5	3.5	3.5	3.5	3.5	3.5	3.5	3.5	3.5	3.5	3.5	3.5	3.5	3.5	3.5	3.5	3.5	3.5	8.53182	10.7316	9.38444
Phatr3_J46917	308375	46917	LGDNS#YVPAGLSK	prot1111	p0001						hypothetical protein						3.5	3.5	3.5	3.5	3.5	3.5	3.5	3.5	3.5	3.5	3.5	3.5	3.5	3.5	3.5	3.5	3.5	3.5	3.5	3.5	3.5	3.5	3.5	3.5	3.5	3.5	3.5	3.5	3.5	3.5	12.1096	11.5654	11.3821
Phatr3_J49302	305070	49302	LGES#DDDGTGDELTR	prot0001	p0000						hypothetical protein						3.5	3.5	3.5	3.5	3.5	3.5	3.5	3.5	3.5	3.5	3.5	3.5	3.5	3.5	3.5	3.5	3.5	3.5	3.5	3.5	3.5	3.5	3.5	3.5	3.5	3.5	3.5	3.5	3.5	3.5	3.5	3.5	3.5
Phatr3_J36662	304310	36662	LGILTGGS#KSPVSGVK	prot1111	p1100						hypothetical protein						13.2023	12.9655	13.142	12.7913	13.4434	13.5292	12.786	12.7081	13.0366	12.6968	13.1754	12.5915	12.7387	12.3257	12.9627	12.7408	12.6609	12.5293	12.9886	11.8678	12.6403	12.3443	13.2071	12.526	11.379	10.6253	10.2788	11.7931	11.6248	11.6118	3.5	3.5	3.5
Phatr3_J47325	308522	47325	LGLS#LYSSR	prot0001	p0000						hypothetical protein						12.9276	13.4427	14.278	13.9105	14.4341	13.1645	3.5	3.5	3.5	3.5	3.5	3.5	12.5049	13.6121	14.4647	15.6954	15.6244	14.1677	3.5	3.5	3.5	3.5	3.5	3.5	3.5	3.5	3.5	3.5	3.5	3.5	3.5	3.5	3.5
Phatr3_J2607	310694	2607	LGNS#SGGLLAR	prot1111	p1111	Tyrosine kinase specific for activated (GTP-bound) p21cdc42Hs	Signal transduction mechanisms	CELLULAR PROCESSES AND SIGNALING			hypothetical protein						15.0033	14.6691	14.8659	14.6718	14.7108	14.6696	15.3913	15.0066	15.1973	15.3956	15.0308	15.6123	15.6162	15.0869	15.0528	14.9813	15.1338	15.3954	14.1605	14.7053	14.7088	14.4175	14.7551	15.0641	15.0208	14.987	14.8266	15.0922	15.1097	14.5398	15.5469	14.9427	14.9687
Phatr3_EG01034	311870		LGQETQS#ASPLSPTNSVLLR	prot1111	p0100	Ankyrin	Cell wall/membrane/envelope biogenesis	CELLULAR PROCESSES AND SIGNALING									3.5	3.5	3.5	3.5	3.5	3.5	10.1272	10.3353	10.2855	10.4927	10.1185	10.2964	3.5	3.5	3.5	3.5	3.5	3.5	11.7714	11.9957	11.927	12.3653	11.9179	11.9424	10.6487	11.4036	12.2678	12.5063	11.3754	12.2366	11.1899	11.3768	11.5218
Phatr3_EG01034	311870		LGQETQSAS#PLSPTNSVLLR	prot1111	p1100	Ankyrin	Cell wall/membrane/envelope biogenesis	CELLULAR PROCESSES AND SIGNALING									11.9531	3.5	11.4614	12.0093	11.6513	10.7969	12.934	13.0173	12.9713	13.0932	11.8451	12.6234	13.0219	12.4237	12.5032	12.7798	12.0692	12.3792	12.2907	12.2014	12.7945	11.3291	12.339	11.2918	11.8198	12.1941	3.5	3.5	12.9136	11.9207	3.5	3.5	3.5
Phatr3_EG01034	311870		LGQETQSASPLS#PTNSVLLR	prot1111	p1110	Ankyrin	Cell wall/membrane/envelope biogenesis	CELLULAR PROCESSES AND SIGNALING									11.73	3.5	3.5	12.2163	11.9544	3.5	12.2656	12.5675	12.5905	13.8489	3.5	3.5	3.5	12.4284	11.2606	3.5	12.1295	3.5	11.3518	11.1541	10.9275	11.1194	11.0749	11.3299	10.244	9.95442	11.3418	10.2682	10.6321	9.58562	10.4299	10.6496	11.1244
Phatr3_EG01034	311870		LGQETQSASPLSPT#NSVLLR	prot1111	p0100	Ankyrin	Cell wall/membrane/envelope biogenesis	CELLULAR PROCESSES AND SIGNALING									3.5	3.5	3.5	3.5	3.5	3.5	14.1624	3.5	3.5	3.5	3.5	14.9351	13.8337	13.6894	7.67029	10.9362	10.5387	11.4689	10.5837	11.4791	11.1725	10.6308	9.7991	10.5036	10.6493	10.8588	10.607	12.6277	10.8387	10.2545	3.5	3.5	3.5
Phatr3_J48439	302593	48439	LGQTFGGTATTVS#PK	prot1111	p0000						hypothetical protein						11.9837	13.076	13.2518	13.5991	12.9415	12.7865	3.5	3.5	3.5	3.5	3.5	3.5	12.7256	13.5679	13.5628	13.2742	13.5717	13.3436	3.5	3.5	3.5	3.5	3.5	3.5	3.5	3.5	3.5	3.5	3.5	3.5	3.5	3.5	3.5
Phatr3_J9017	302912	9017	LGS#ATTTTTTASTSILGR	prot1111	p0000	Uncharacterized conserved protein	Function unknown	POORLY CHARACTERIZED			hypothetical protein	DeSI-like protein At4g17486 (EC 3.4.-.-)					3.5	3.5	3.5	3.5	3.5	3.5	3.5	3.5	3.5	3.5	3.5	3.5	3.5	3.5	3.5	3.5	3.5	3.5	3.5	3.5	3.5	3.5	3.5	3.5	10.4974	10.5711	10.6085	10.914	10.8177	10.6447	11.3839	11.0595	10.7707
Phatr3_J47323	302356	47323	LGS#FFFFR	prot0001	p0000	Predicted small molecule transporter	Intracellular trafficking secretion and vesicular transport	CELLULAR PROCESSES AND SIGNALING			hypothetical protein					Transport	3.5	3.5	3.5	3.5	3.5	3.5	3.5	3.5	3.5	3.5	3.5	3.5	3.5	3.5	3.5	3.5	3.5	3.5	10.6282	10.8597	10.8307	10.5343	11.2717	10.9738	3.5	3.5	3.5	3.5	3.5	3.5	3.5	3.5	3.5
Phatr3_J43635	305407	43635	LGS#QTEHNDIPR	prot0000	p0000	Conserved alpha-helical protein	Function unknown	POORLY CHARACTERIZED	protein FAM32A		hypothetical protein; K13120 protein FAM32A	Protein FAM32A					3.5	3.5	3.5	3.5	3.5	3.5	3.5	3.5	3.5	3.5	3.5	3.5	3.5	3.5	3.5	3.5	3.5	3.5	3.5	3.5	3.5	3.5	3.5	3.5	3.5	3.5	3.5	3.5	3.5	3.5	3.5	3.5	3.5
Phatr3_Jdraft1767	306204	1767_bd	LGS#TPPGAAFIGS#VGTTATK	prot0111	p0001						hypothetical protein					Autophagy	3.5	3.5	3.5	3.5	3.5	3.5	3.5	3.5	3.5	3.5	3.5	3.5	3.5	3.5	3.5	3.5	3.5	3.5	3.5	3.5	3.5	3.5	3.5	3.5	3.5	3.5	3.5	3.5	3.5	3.5	3.5	3.5	3.5
Phatr3_Jdraft1767	306204	1767_bd	LGS#TPPGAAFIGSVGTTATK	prot0111	p0001						hypothetical protein					Autophagy	11.1942	11.0523	10.5274	11.222	10.909	9.84557	3.5	3.5	3.5	3.5	3.5	3.5	3.5	3.5	3.5	3.5	3.5	3.5	3.5	3.5	3.5	3.5	3.5	3.5	3.5	3.5	3.5	3.5	3.5	3.5	3.5	3.5	3.5
Phatr3_J45706	303908	45706	LGSS#PLSAAVDLIK	prot0111	p1100						hypothetical protein						10.68	11.5942	11.8904	11.5623	12.2243	11.4716	10.2657	11.9881	12.1547	12.3883	12.3375	9.93674	3.5	3.5	3.5	3.5	3.5	3.5	11.8391	10.8642	11.2952	10.5239	12.1317	11.2093	11.4963	12.0075	11.9498	11.3121	12.3826	11.7083	12.7821	11.6446	12.3738
Phatr3_J49978	311264	49978	LGTAETS#LSSSVSSPPHR	prot0000	p0001	Na+-bile acid cotransporter	Inorganic ion transport and metabolism	METABOLISM			hypothetical protein					Transport	3.5	3.5	3.5	3.5	3.5	3.5	3.5	3.5	3.5	3.5	3.5	3.5	3.5	3.5	3.5	3.5	3.5	3.5	3.5	3.5	3.5	3.5	3.5	3.5	3.5	3.5	3.5	3.5	3.5	3.5	3.5	3.5	3.5
Phatr3_J26176	307769	26176	LHAPEAS#FR	prot1111	p0000	Glutathione S-transferase	Posttranslational modification protein turnover chaperones	CELLULAR PROCESSES AND SIGNALING	elongation factor 1-gamma	Legionellosis	hypothetical protein; K03233 elongation factor 1-gamma	Elongation factor 1-gamma (EF-1-gamma) (eEF-1B gamma)					3.5	3.5	3.5	3.5	3.5	3.5	3.5	3.5	3.5	3.5	3.5	3.5	3.5	3.5	3.5	3.5	3.5	3.5	3.5	3.5	3.5	3.5	3.5	3.5	3.5	3.5	3.5	3.5	3.5	3.5	3.5	3.5	3.5
Phatr3_J14161	306561	14161	LHGSVPHS#ER	prot1111	p0000	ATP-dependent RNA helicase	RNA processing and modification	INFORMATION STORAGE AND PROCESSING	ATP-dependent RNA helicase DDX31/DBP7 [EC:3.6.4.13]		helicase_3; K14806 ATP-dependent RNA helicase DDX31/DBP7 [EC:3.6.4.13]	ATP-dependent RNA helicase dbp7 (EC 3.6.4.13)					3.5	3.5	3.5	3.5	3.5	3.5	3.5	3.5	3.5	3.5	3.5	3.5	3.5	3.5	3.5	3.5	3.5	3.5	3.5	3.5	3.5	3.5	3.5	3.5	3.5	3.5	3.5	3.5	3.5	3.5	3.5	3.5	3.5
Phatr3_J47531	300394	47531	LHHS#AIGITAAPQVGSTTSK	prot1011	p0000						hypothetical protein						3.5	3.5	3.5	3.5	3.5	3.5	3.5	3.5	3.5	3.5	3.5	3.5	3.5	3.5	3.5	3.5	3.5	3.5	3.5	3.5	3.5	3.5	3.5	3.5	12.4803	11.639	11.6049	12.1914	11.63	12.0052	3.5	3.5	3.5
Phatr3_EG02312	305955	45653	LHS#M*PNPLSTVLNR	prot1111	p1010	Tyrosine kinase specific for activated (GTP-bound) p21cdc42Hs	Signal transduction mechanisms	CELLULAR PROCESSES AND SIGNALING			hypothetical protein	Mitogen-activated protein kinase kinase kinase 9 (EC 2.7.11.25)					12.7634	12.3717	12.5113	12.614	12.2743	12.5039	12.9526	12.5667	12.6241	12.1849	12.5232	12.9401	13.0145	12.5275	12.8079	12.2673	12.1015	12.433	11.6793	12.0243	12.4159	11.6891	11.6757	11.5585	3.5	3.5	3.5	3.5	3.5	3.5	11.1239	11.6099	11.8653
Phatr3_J44756	301695	44756	LHSAQS#SGM*ESSVLR	prot1111	p1110	Transporter ABC superfamily (Breast cancer resistance protein)	Secondary metabolites biosynthesis transport and catabolism	METABOLISM			hypothetical protein					Transport	14.2819	13.8257	13.8384	13.8942	13.848	14.7016	15.1744	3.5	14.9888	3.5	3.5	3.5	13.9674	13.657	14.2798	13.6008	14.2858	13.6523	12.4627	13.1501	13.2878	12.311	13.4156	13.0413	13.3902	12.9091	13.4078	12.9121	13.1319	13.2802	13.1982	13.0131	12.7672
Phatr3_J52174	300264	52174	LHVS#PQKVPAR	prot0111	p0000	DNA topoisomerase type II	Chromatin structure and dynamics	INFORMATION STORAGE AND PROCESSING	DNA topoisomerase II [EC:5.99.1.3]		hypothetical protein; K03164 DNA topoisomerase II [EC:5.99.1.3]	DNA topoisomerase 2 (EC 5.99.1.3) (DNA topoisomerase II)					3.5	3.5	3.5	3.5	3.5	3.5	13.8424	13.3582	13.4771	13.4325	13.1654	14.0636	12.9075	13.972	13.6425	13.1719	13.6376	12.9482	3.5	3.5	3.5	3.5	3.5	3.5	3.5	3.5	3.5	3.5	3.5	3.5	3.5	3.5	3.5
Phatr3_EG00931	308528		LIDQHY#YAIASK	prot1111	p0001												3.5	3.5	3.5	3.5	3.5	3.5	3.5	3.5	3.5	3.5	3.5	3.5	3.5	3.5	3.5	3.5	3.5	3.5	3.5	3.5	3.5	3.5	3.5	3.5	3.5	3.5	3.5	3.5	3.5	3.5	3.5	3.5	3.5
Phatr3_J11144	309878		LIGAS#PPNYGDLLLR	prot1011	p1110	Protein Mei2 essential for commitment to meiosis and related proteins	Cell cycle control cell division chromosome partitioning	CELLULAR PROCESSES AND SIGNALING			hypothetical protein	Protein MEI2-like 4 (OML4) (MEI2-like protein 4)					3.5	12.9581	3.5	3.5	13.9357	13.1931	13.2315	13.6801	13.4384	13.9673	15.1898	13.5167	12.3772	13.466	12.6131	12.2959	13.2153	12.6937	13.8433	12.7069	13.1154	12.7296	12.7157	12.3911	12.7064	14.6147	14.2232	13.6161	13.8882	13.8972	12.7838	13.4864	13.1925
Phatr3_J13322	302248	13322	LIILSNS#SSLAK	prot0111	p0000						hypothetical protein		Cofactor biosynthesis: Vitamin B6	Pyridoxine-5-phosphate phosphohydrolase			3.5	3.5	3.5	3.5	3.5	3.5	3.5	3.5	3.5	3.5	3.5	3.5	12.7234	12.3262	12.8582	3.5	12.6814	11.9665	3.5	3.5	3.5	3.5	3.5	3.5	10.6226	11.0027	11.1217	10.9287	10.7833	10.3039	3.5	3.5	3.5
Phatr3_J42567	300764	42567	LIQHQES#SYEIQLQSFQR	prot1111	p0110	Predicted endo-13-beta-glucanase	Carbohydrate transport and metabolism	METABOLISM			BGER1; beta-glucan elicitor receptor	Endo-1,3(4)-beta-glucanase 1 (Endo-1,3-beta-glucanase 1) (Endo-1,4-beta-glucanase 1) (EC 3.2.1.6) (Daughter specific expression protein 4) (Laminarinase-1)			BGER1	Carbohydrate Degradation	3.5	3.5	3.5	3.5	3.5	3.5	10.2398	9.71227	9.87331	10.1054	10.1918	10.5943	10.341	10.329	10.3905	10.6276	10.28	10.8688	10.9347	9.52861	10.653	10.4538	11.0948	10.1035	10.3825	10.5882	3.5	3.5	10.3928	11.0162	3.5	10.6433	9.54852
Phatr3_J20893	310333	20893	LIRPT#KPAPK	prot0001	p0000						hypothetical protein	Uncharacterized RNA pseudouridine synthase RBE_0321 (EC 5.4.99.-) (RNA pseudouridylate synthase) (RNA-uridine isomerase)					3.5	3.5	3.5	3.5	3.5	3.5	3.5	3.5	3.5	3.5	3.5	3.5	3.5	3.5	3.5	3.5	3.5	3.5	3.5	3.5	3.5	3.5	3.5	3.5	14.2893	13.2206	12.8802	13.3178	13.4295	13.1489	3.5	3.5	3.5
Phatr3_J43244	309027	43244	LIS#SSDDLLR	prot1111	p0100	V-SNARE	Intracellular trafficking secretion and vesicular transport	CELLULAR PROCESSES AND SIGNALING	vesicle transport through interaction with t-SNAREs 1	SNARE interactions in vesicular transport	hypothetical protein; K08493 vesicle transport through interaction with t-SNAREs 1						3.5	3.5	3.5	3.5	3.5	3.5	11.8444	12.8056	12.894	12.9327	13.2354	11.8226	11.2616	11.8786	13.22	12.8651	13.2629	13.3815	13.6395	13.2107	12.7841	13.125	13.8231	13.4964	13.4664	13.3227	12.6886	12.7691	13.5491	13.4547	3.5	3.5	3.5
Phatr3_J45776	306023	45776	LITHS#QLLK	prot1111	p0000				exportin-5	RNA transport	hypothetical protein; K14289 exportin-5	Protein HASTY 1 (Protein HASTY)					13.1851	12.4313	13.427	12.3033	12.5709	12.4749	3.5	3.5	3.5	3.5	3.5	3.5	3.5	3.5	3.5	3.5	3.5	3.5	3.5	3.5	3.5	3.5	3.5	3.5	13.0371	13.0571	12.5891	12.4178	13.001	12.8687	13.3704	12.8083	12.8241
Phatr3_J44469	303590	44469	LIVYQEDS#PVEK	prot0000	p0000						hypothetical protein						3.5	3.5	3.5	3.5	3.5	3.5	3.5	3.5	3.5	3.5	3.5	3.5	3.5	3.5	3.5	3.5	3.5	3.5	3.5	3.5	3.5	3.5	3.5	3.5	3.5	3.5	3.5	3.5	3.5	3.5	3.5	3.5	3.5
Phatr3_EG02347	305801	54310	LKGEGDGGNLS#DAANGEEAVLR	prot1111	p0001	Chromodomain-helicase DNA-binding protein	Transcription	INFORMATION STORAGE AND PROCESSING			hypothetical protein						3.5	3.5	3.5	3.5	3.5	3.5	3.5	3.5	3.5	3.5	3.5	3.5	3.5	3.5	3.5	3.5	3.5	3.5	3.5	3.5	3.5	3.5	3.5	3.5	3.5	3.5	3.5	3.5	3.5	3.5	3.5	3.5	3.5
Phatr3_J46405	306246	46405	LLEDST#SLTDLLSK	prot1111	p1111						hypothetical protein						13.2381	14.7737	14.818	14.453	14.5391	14.226	14.3363	15.0618	15.055	15.1317	14.0613	13.6606	14.2222	14.6923	14.591	14.5548	14.0844	14.8951	14.8153	14.1642	14.307	14.3085	15.4301	14.5291	14.1351	14.6105	14.5034	14.686	14.734	14.1325	14.9977	14.7972	15.0558
Phatr3_J46405	306246	46405	LLEDSTS#LTDLLSK	prot1111	p0010						hypothetical protein						3.5	3.5	3.5	3.5	3.5	3.5	12.4072	13.2083	13.2418	13.3336	12.2568	12.1956	12.8894	12.7497	12.4258	12.5329	12.0396	13.3892	3.5	3.5	3.5	3.5	3.5	3.5	3.5	3.5	3.5	3.5	3.5	3.5	13.91	13.2204	13.9838
Phatr3_J45698	303902	45698	LLES#FYGK	prot1111	p1110	Uncharacterized conserved protein	Function unknown	POORLY CHARACTERIZED			hypothetical protein	Vacuolar protein sorting-associated protein 51 homolog (Protein fat-free homolog)					12.8732	14.6235	14.3973	14.4073	14.1488	14.1381	13.7727	15.0288	14.7227	15.4857	12.1452	13.0674	13.4894	14.026	14.9901	14.4708	14.3912	14.7298	13.7107	14.0216	12.9633	13.2619	14.7958	13.9778	13.8675	14.5058	13.4432	13.3641	13.9343	13.9517	15.0137	13.8393	14.1118
Phatr3_J44902	307824	44902	LLGLGEFDEDP*M*ANS#LHK	prot1111	p0000				aspartate--ammonia ligase [EC:6.3.1.1]	Alanine aspartate and glutamate metabolism || Cyanoamino acid metabolism || Nitrogen metabolism	hypothetical protein; K01914 aspartate--ammonia ligase [EC:6.3.1.1]	Aspartate--ammonia ligase (EC 6.3.1.1) (Asparagine synthetase A)	Amino acid metabolism: Alanine, Aspartate and Glutamate metabolism	aspartate---ammonia ligase	AAL	Alanine, Aspartate and Glutamate Metabolism	11.8057	13.1487	12.1612	13.0843	12.2315	3.5	11.5074	12.2871	11.561	11.6168	11.1139	11.2481	3.5	3.5	3.5	3.5	3.5	3.5	3.5	3.5	3.5	3.5	3.5	3.5	3.5	3.5	3.5	3.5	3.5	3.5	3.5	3.5	3.5
Phatr3_J44902	307824	44902	LLGLGEFDEDPM*ANS#LHK	prot1111	p1110				aspartate--ammonia ligase [EC:6.3.1.1]	Alanine aspartate and glutamate metabolism || Cyanoamino acid metabolism || Nitrogen metabolism	hypothetical protein; K01914 aspartate--ammonia ligase [EC:6.3.1.1]	Aspartate--ammonia ligase (EC 6.3.1.1) (Asparagine synthetase A)	Amino acid metabolism: Alanine, Aspartate and Glutamate metabolism	aspartate---ammonia ligase	AAL	Alanine, Aspartate and Glutamate Metabolism	13.479	16.239	15.2395	15.625	14.7452	13.3724	11.9764	14.5612	12.2963	13.107	13.859	11.5354	3.5	14.6258	3.5	3.5	3.5	3.5	11.9151	12.1673	12.6569	11.191	10.4373	10.3025	9.29448	12.076	11.9014	10.2755	11.2365	10.3324	9.57292	12.1194	10.4274
Phatr3_J44902	307824	44902	LLGLGEFDEDPM*ANS#LHKAK	prot1111	p1100				aspartate--ammonia ligase [EC:6.3.1.1]	Alanine aspartate and glutamate metabolism || Cyanoamino acid metabolism || Nitrogen metabolism	hypothetical protein; K01914 aspartate--ammonia ligase [EC:6.3.1.1]	Aspartate--ammonia ligase (EC 6.3.1.1) (Asparagine synthetase A)	Amino acid metabolism: Alanine, Aspartate and Glutamate metabolism	aspartate---ammonia ligase	AAL	Alanine, Aspartate and Glutamate Metabolism	11.698	13.1333	11.4666	10.9017	12.0453	11.1974	12.6445	11.7967	10.7942	3.5	10.8736	12.2588	13.7743	14.7511	10.4408	3.5	3.5	11.8453	3.5	14.0292	14.3441	13.0797	11.4697	11.7997	3.5	11.6415	12.4794	12.2988	10.9321	9.82731	3.5	3.5	3.5
Phatr3_J42547	300850	42547	LLIPGRS#ILLR	prot1111	p0000						hypothetical protein						3.5	3.5	3.5	3.5	3.5	3.5	3.5	3.5	3.5	3.5	3.5	3.5	3.5	3.5	3.5	3.5	3.5	3.5	3.5	12.0663	10.4114	11.8643	11.5267	12.8263	3.5	3.5	3.5	3.5	3.5	3.5	3.5	3.5	3.5
Phatr3_J2936	307117	2936	LLNS#FVVHR	prot1111	p0000	Ubiquitin C-terminal hydrolase	Posttranslational modification protein turnover chaperones	CELLULAR PROCESSES AND SIGNALING	ubiquitin carboxyl-terminal hydrolase 8 [EC:3.1.2.15]	Endocytosis	hypothetical protein; K11839 ubiquitin carboxyl-terminal hydrolase 8 [EC:3.1.2.15]						3.5	3.5	3.5	3.5	3.5	3.5	3.5	3.5	3.5	3.5	3.5	3.5	3.5	3.5	3.5	3.5	3.5	3.5	10.6274	12.6778	10.5123	11.0607	12.5928	13.1116	3.5	3.5	3.5	3.5	3.5	3.5	10.6192	11.7647	11.1943
Phatr3_J13169	300152	13169	LLPPT#TSPTSVAR	prot1111	p0000	Kinesin (KAR3 subfamily)	Cytoskeleton	CELLULAR PROCESSES AND SIGNALING			Pt-KIF11; kinesin family-like protein						3.5	3.5	3.5	3.5	3.5	3.5	14.1896	3.5	15.5017	15.4524	14.5241	14.5395	3.5	3.5	3.5	3.5	3.5	3.5	3.5	3.5	3.5	3.5	3.5	3.5	3.5	3.5	3.5	3.5	3.5	3.5	3.5	3.5	3.5
Phatr3_J13169	300152	13169	LLPPTTS#PTSVAR	prot1111	p0000	Kinesin (KAR3 subfamily)	Cytoskeleton	CELLULAR PROCESSES AND SIGNALING			Pt-KIF11; kinesin family-like protein						3.5	3.5	13.9706	14.6615	13.9023	3.5	15.0376	15.7979	16.6549	16.6112	15.8684	15.7376	3.5	3.5	3.5	3.5	3.5	3.5	3.5	3.5	3.5	3.5	3.5	3.5	3.5	3.5	3.5	3.5	3.5	3.5	3.5	3.5	3.5
Phatr3_EG02243	302947	39734	LLQVEDAFAGS#SLTNAR	prot1111	p1000	Calmodulin-binding protein CRAG contains DENN domain	Signal transduction mechanisms	CELLULAR PROCESSES AND SIGNALING			hypothetical protein						10.3123	10.5573	10.793	3.5	10.8194	10.2724	3.5	3.5	3.5	3.5	3.5	3.5	3.5	3.5	3.5	3.5	3.5	3.5	9.80245	10.4554	9.73149	10.1177	10.2478	9.38136	11.5556	12.1419	12.3677	11.8445	11.7942	11.821	10.5025	10.077	10.5436
Phatr3_EG02335	306438	292	LLS#PDEGSLAAVVGVFK	prot1111	p0000	Myosin class V heavy chain	Cytoskeleton	CELLULAR PROCESSES AND SIGNALING			myoB1; hypothetical protein						3.5	3.5	3.5	3.5	3.5	3.5	3.5	3.5	3.5	3.5	3.5	3.5	3.5	3.5	3.5	3.5	3.5	3.5	13.1882	12.3078	11.8034	13.4436	13.2481	12.7143	3.5	3.5	3.5	3.5	3.5	3.5	3.5	3.5	3.5
Phatr3_J12588	304048	12588	LLSELHAVQPHVAGS#TPR	prot1111	p0000	Heme oxygenase	Inorganic ion transport and metabolism	METABOLISM	heme oxygenase [EC:1.14.99.3]	Porphyrin and chlorophyll metabolism || Mineral absorption	hypothetical protein; K00510 heme oxygenase [EC:1.14.99.3]	Heme oxygenase 1 (HO-1) (EC 1.14.99.3)	Porphyrin and chlorophyll metabolism	Ferrocytochrome oxygenase			12.8691	13.4077	13.4306	13.3842	12.8021	12.7729	12.6204	13.8704	13.4098	12.2152	14.0379	13.1392	3.5	3.5	3.5	3.5	3.5	3.5	3.5	3.5	3.5	3.5	3.5	3.5	3.5	3.5	3.5	3.5	3.5	3.5	3.5	3.5	3.5
Phatr3_J12588	304048	12588	LLSELHAVQPHVAGST#PR	prot1111	p1000	Heme oxygenase	Inorganic ion transport and metabolism	METABOLISM	heme oxygenase [EC:1.14.99.3]	Porphyrin and chlorophyll metabolism || Mineral absorption	hypothetical protein; K00510 heme oxygenase [EC:1.14.99.3]	Heme oxygenase 1 (HO-1) (EC 1.14.99.3)	Porphyrin and chlorophyll metabolism	Ferrocytochrome oxygenase			13.9976	14.5752	14.3045	13.5176	12.9219	13.4174	13.2646	14.6246	14.1431	13.434	14.5926	14.2243	3.5	3.5	3.5	3.5	3.5	3.5	12.8534	13.4629	13.5327	13.1852	13.1081	12.7866	3.5	3.5	3.5	3.5	3.5	3.5	3.5	3.5	3.5
Phatr3_J49287	303011	49287	LLTES#IAK	prot1111	p0010						hypothetical protein						3.5	3.5	3.5	3.5	3.5	3.5	13.6359	14.0916	13.7565	13.8567	13.2592	13.423	13.8003	14.1135	15.0136	13.9836	13.8011	15.0018	3.5	3.5	3.5	3.5	3.5	3.5	3.5	3.5	3.5	3.5	3.5	3.5	15.6291	14.996	14.2953
Phatr3_J42443	310934	42443	LLVS#PPTLPSPR	prot0101	p1000	WD40-repeat-containing subunit of the 18S rRNA processing complex	RNA processing and modification	INFORMATION STORAGE AND PROCESSING			hypothetical protein						12.197	12.1379	11.9998	12.3739	12.4912	11.8412	3.5	3.5	3.5	3.5	3.5	3.5	3.5	3.5	3.5	3.5	3.5	3.5	12.4738	12.168	12.7202	12.3891	12.439	12.1315	3.5	3.5	3.5	3.5	3.5	3.5	3.5	3.5	3.5
[truncated: 2,000 more rows]
[truncated: 12 more columns]
