# Supplementary material for: The Importance of Protein Phosphorylation for Signaling and Metabolism in Response to Diel Light Cycling and Nutrient Availability in a Marine Diatom
Source: Biology (Basel). 2020 Jul 6;9(7):155. doi: 10.3390/biology9070155 (PMC7408324; doi:10.3390/biology9070155)
Supplement: Supplementary file 1 [file biology-09-00155-s001.zip › ROUND2_Supp/Table S3 Phossites_CompleteList.xlsx]

## Sheet: 20200103-Phossites_CompleteList
Table S2: Compilation of phosphopeptides detected in P. tricornutum, including phosphopeptides also detected in the Chen et al. (2014) study [30].
Protein ID	p-site	Allen Phosphopeptides	Chen Phosphopeptides
Phatr3_J46406	386	TASS#SDVTNEFLK	LRT#ASS#SDVT#NEFLK
Phatr3_J47461	168	SPS#TLSQEDAELQAAINASLEESRR	SPS#TLSQEDAELQAAINAS#LEES#RR
Phatr3_J47461	171	SPSTLS#QEDAELQAAINASLEESRR	S#PS#T#LS#QEDAELQAAINASLEES#R
Phatr3_J47461	184	SPSTLSQEDAELQAAINAS#LEESRRR	SPS#TLSQEDAELQAAINAS#LEES#RR
Phatr3_J47590	661	KEQRLS#QLSPLLGSSLSDM*K	LS#QLSPLLGSS#LS#DMK
Phatr3_J47590	664	LSQLS#PLLGSSLSDM*K	LS#QLS#PLLGS#S#LS#DMK
Phatr3_J47590	669	LSQLSPLLGS#SLSDM*K	LS#QLS#PLLGS#S#LS#DMK
Phatr3_J47590	670	LSQLSPLLGSS#LSDM*K	LS#QLSPLLGSS#LS#DMK
Phatr3_J22095	102	LQIWDTAGQES#FR	LQIWDTAGQES#FR
Phatr3_J31433	43	VLDRDDS#ELDKHDDPFAPR	VLDRDDS#ELDKHDDPFAPR
Phatr3_J8773	380	AIQEAAS#ATPPAFSPGGSR	AIQEAAS#AT#PPAFSPGGS#R
Phatr3_J8773	382	AIQEAASAT#PPAFSPGGSR	AIQEAAS#AT#PPAFSPGGS#R
Phatr3_J8773	581	GLS#DASM*DVDIDGK	GLS#DAS#MDVDIDGKER
Phatr3_J25067	154	GS#SPVM*ITDALSDVR	RGS#SPVMITDALS#DVR
Phatr3_J25067	155	GSS#PVM*ITDALSDVR	RGSS#PVMITDALS#DVR
Phatr3_EG02120	1681	S#RDSPAISR	S#RDS#PAIS#R
Phatr3_EG02120	1684	SRDS#PAISR	S#RDS#PAIS#R
Phatr3_J44756	39	LHSAQS#SGM*ESSVLR	RLHS#AQS#S#GMESSVLR
Phatr3_EG02533	403	FAS#DNSLSIAELR	FAS#DNSLS#IAELR
Phatr3_EG02533	269	RGS#M*TM*SDLIR	RGS#MTMS#DLIR
Phatr3_EG02533	271	RGSM*T#M*SDLIR	RGS#MT#MS#DLIR
Phatr3_J47657	497	AYGGVGDAS#VVSSAGGTLGENTR	AYGGVGDAS#VVSSAGGTLGENT#R
Phatr3_J47657	500	AYGGVGDASVVS#SAGGTLGENTR	AYGGVGDAS#VVS#SAGGTLGENT#R
Phatr3_J38511	6	ERT#NTGGSSSAAGIPAVASLR	T#NT#GGS#SSAAGIPAVAS#LR
Phatr3_J38511	8	TNT#GGSSSAAGIPAVASLR	T#NT#GGS#SSAAGIPAVAS#LR
Phatr3_J52368	765	T#VSVNSIPEDR	ART#VS#VNS#IPEDR
Phatr3_J52368	767	TVS#VNSIPEDR	ART#VS#VNS#IPEDR
Phatr3_J52368	770	TVSVNS#IPEDR	ART#VS#VNS#IPEDR
Phatr3_J43205	136	TPS#PTNSDDESFEVVTTGSPHAVPSWVR	T#PS#PT#NSDDESFEVVTTGSPHAVPS#WVR
Phatr3_J5286	492	DFSSEGDGFVADS#VGR	DFSSEGDGFVADS#VGR
Phatr3_J49838	356	RSSSS#ASLDTAPVNAK	SSSS#ASLDT#APVNAK
Phatr3_J49838	355	SSS#SASLDTAPVNAK	S#S#S#SASLDT#APVNAK
Phatr3_J46727	63	TFS#SDDAEGFDM*GVQR	TFS#S#DDAEGFDMGVQR
Phatr3_J46727	64	TFSS#DDAEGFDM*GVQR	TFSS#DDAEGFDMGVQR
Phatr3_J47019	240	S#ISASTTSSASNIQK	S#ISASTTS#S#ASNIQK
Phatr3_J21988	562	GGVT#SHAAVVAR	GGVT#SHAAVVAR
Phatr3_J42872	794	RPS#AIDLTALGEEK	RRPS#AIDLTALGEEK
Phatr3_J42442	673	TVASNDS#EYGQLK	TVAS#NDS#EYGQLK
Phatr3_J12366	78	DRS#YSPSPPGPR	DRS#YSPS#PPGPR
Phatr3_EG02323	2244	AGEALDS#EEEELAFEKELV	AGEALDS#EEEELAFEK
Phatr3_EG02601	123	SSS#GGSVGLIQLEQDVAAK	SSS#GGS#VGLIQLEQDVAAK
Phatr3_EG02601	126	SSSGGS#VGLIQLEQDVAAK	SSS#GGS#VGLIQLEQDVAAK
Phatr3_J27877	498	DHVDELM*EIRAS#K	DHVDELMEIRAS#K
Phatr3_J27877	477	GS#AYDLSGPSK	GS#AYDLSGPS#KDHVDELMEIR
Phatr3_J27877	485	GSAYDLSGPS#KDHVDELM*EIR	GS#AYDLSGPS#KDHVDELMEIR
Phatr3_J27877	472	VDPLEEEVGLDIS#HHR	VDPLEEEVGLDIS#HHR
Phatr3_J1103	605	ENS#LITSSISSVDSR	ENS#LITSS#ISS#VDSR
Phatr3_EG02335	2113	SIFSNVM*ELDDISDVHS#LSK	S#IFSNVMELDDISDVHS#LSK
Phatr3_J43680	495	STS#PIPPINISSLSDR	S#RS#T#S#PIPPINIS#S#LSDR
Phatr3_J26029	257	HGTM*P*EVS#AAASFR	HGTMPEVS#AAAS#FR
Phatr3_J26029	252	T#M*PEVSAAASFR	HGT#MPEVSAAAS#FR
Phatr3_J26029	261	TM*PEVS#AAAS#FR	HGTMPEVS#AAAS#FR
Phatr3_J21548	689	NS#SSVDLVQLAETSK	NS#S#S#VDLVQLAETSK
Phatr3_J21548	691	NSSS#VDLVQLAETSK	NS#S#S#VDLVQLAETSK
Phatr3_J21548	690	NSS#SVDLVQLAETSKENM*R	NS#S#S#VDLVQLAETSK
Phatr3_J48999	326	NLEDIGS#VSENSLVR	NLEDIGS#VSENS#LVR
Phatr3_J48999	328	NLEDIGSVS#ENSLVR	NLEDIGS#VS#ENSLVR
Phatr3_J48999	331	NLEDIGSVSENS#LVR	NLEDIGS#VSENS#LVR
Phatr3_J43856	345	DAEFTDSLS#TRK	DAEFTDSLS#TR
Phatr3_EG01286	39	S#THS#QGM*ESSVLR	S#T#HSQGMES#SVLR
Phatr3_EG01286	40	ST#HS#QGM*ESSVLR	S#T#HSQGMES#SVLR
Phatr3_J2607	94	LGNS#SGGLLAR	SRLGNS#S#GGLLAR
Phatr3_J22739	19	SS#IDGIEEGLAM*EER	S#S#IDGIEEGLAMEER
Phatr3_J42824	368	GAS#IESSASAVLM*R	GAS#IES#S#AS#AVLMR
Phatr3_EG01908	445	KS#TFPFGISLGFGK	S#T#FPFGISLGFGK
Phatr3_EG01908	446	KST#FPFGISLGFGK	ST#FPFGISLGFGK
Phatr3_J43996	236	S#IGSIGQVAGDR	S#IGS#IGQVAGDR
Phatr3_J43996	239	SIGS#IGQVAGDR	S#IGS#IGQVAGDR
Phatr3_J44011	234	SFANQSSAS#LPTVEEAR	S#FANQSS#AS#LPT#VEEAR
Phatr3_J26714	26	RVDSEAS#DM*SELGNDTR	RVDS#EAS#DMSELGNDT#R
Phatr3_J20424	70	EVTS#EHFNTAGR	GEVTS#EHFNTAGR
Phatr3_EG02073	306	QRY#QTVTT#K
Phatr3_EG02073	311	QRY#QTVTT#K
Phatr3_Jdraft1579	573	VAS#GNSLNR
Phatr3_Jdraft1590	1463	FRDT#LQSPDAADTSLNTR
Phatr3_Jdraft1590	1466	FRDTLQS#PDAADTSLNTR
Phatr3_Jdraft1590	1504	S#NSPIQALGGSSR
Phatr3_Jdraft1590	1481	VQFS#PDVLEK
Phatr3_Jdraft853	84	FRS#LTSNFFGR
Phatr3_Jdraft853	203	GAPSTDS#ASAAGDHR
Phatr3_Jdraft706	181	VTS#APTLSDDHQNLQELKPFAR
Phatr3_Jdraft1730	563	KNS#QDTTASSTTSVR
Phatr3_J46406	68	SYFHDAS#STPLDSLSLEK
Phatr3_J46336	196	M*GT#SFYDNAAVSSEQR
Phatr3_J46522	307	SGTS#SAPPT#PTPGTPAR
Phatr3_J46522	312	SGTS#SAPPT#PTPGTPAR
Phatr3_J46440	110	AT#TPIISNASHR
Phatr3_J46440	111	ATT#PIISNASHR
Phatr3_J46440	137	RSPS#PTDDAGITGNDTYLR
Phatr3_J46476	348	SQIS#DSLQQILR
Phatr3_J54560	20	AES#SREVLSGER
Phatr3_EG00779	1130	RLPGILDS#ITGLSSGNR
Phatr3_J13169	1028	ARS#PGSSIDEWR
Phatr3_J13169	30	ATPALTPPLS#PSTAAVR
Phatr3_J13169	76	LLPPT#TSPTSVAR
Phatr3_J13169	78	LLPPTTS#PTSVAR
Phatr3_J13169	349	SS#TLFESSHR
Phatr3_J46409	8	S#IDDGAAVASFDVDGASPVEKR
Phatr3_J1864	111	HNVVGGS#AR
Phatr3_J1864	172	QLSNT#SSILQGK
Phatr3_J1864	51	SAITLATRAESS#GAGTTSSTSSFK
Phatr3_J13520	28	ESDPVVS#SPVTR
Phatr3_J36668	18	ESAPSS#PHESLSAR
Phatr3_J46709	894	QTSEEEELSAS#SKDFTGLAR
Phatr3_J46709	608	SIS#QSNSLDPIPPNVPLR
Phatr3_J46709	436	VRPGS#YVGSATR
Phatr3_J13534	84	DLTTTT#SENELSK
Phatr3_J13534	166	SYAAAYSS#FK
Phatr3_J13534	132	TDPSTAS#FTIGTK
Phatr3_EG02006	151	TPQS#PARPTLSAPLSPTFR
Phatr3_J36843	191	SAASS#PATTTPVSNSISR
Phatr3_EG00845	697	RQLS#IAANEGR
Phatr3_J13243	770	LRFS#DYVAR
Phatr3_J46903	286	VGLSSNT#SM*AEPPIYLK
Phatr3_J36848	78	LSTTT#SFQQYTQTHPDYR
Phatr3_J47022	643	AEEAS#LGEGSFQSHGANK
Phatr3_J47022	248	LFSAS#PSNATEM*K
Phatr3_J52174	1379	LHVS#PQKVPAR
Phatr3_J47181	313	T#SPATIGTIPVDGDESVFSDYER
Phatr3_J47080	326	AAS#LFTVNTPK
Phatr3_J47209	6	SRT#TPATADLLAGVSGGGR
Phatr3_J47209	454	SVS#FDDSVR
Phatr3_J47243	172	SLQHS#TSAQSM*YR
Phatr3_J47243	173	SLQHST#SAQSM*YR
Phatr3_J21557	334	S#QLVLPEDPLK
Phatr3_J21682	36	SQT#SPDTALDSPEHPDESGKYNR
Phatr3_J47348	123	S#VSQLIADR
Phatr3_J47283	33	S#ATVTEPQDR
Phatr3_J28620	114	AGES#VYHSTNR
Phatr3_J47778	743	SES#NLSISGADLAR
Phatr3_J47531	660	AGS#RYSTESVLSR
Phatr3_J47531	594	LHHS#AIGITAAPQVGSTTSK
Phatr3_J47531	663	YS#TESVLSR
Phatr3_J47648	264	DTFLAET#ASAAAK
Phatr3_J47648	266	DTFLAETAS#AAAK
Phatr3_J47648	440	GS#VGALATGGAR
Phatr3_J47648	437	S#DGSVGALATGGAR
Phatr3_J47648	360	SGM*AT#SGVPANYR
Phatr3_J47648	361	SGM*ATS#GVPANYR
Phatr3_J47648	451	S#VASAASALSR
Phatr3_J1745	69	TVVPPFYPVT#GSGR
Phatr3_J29016	124	ASS#M*SIEAAPSDSLAVAHLIR
Phatr3_J47590	71	NVTFPVAS#TPDRIIQEAR
Phatr3_J47590	72	NVTFPVAST#PDRIIQEAR
Phatr3_J47590	106	SSTTNNNLDDDT#VLR
Phatr3_J47590	165	T#KSSPLLAQR
Phatr3_J38149	162	TLT#STSSLPSR
Phatr3_J47982	57	SFS#LGNLFGGGGSGGANSGEK
Phatr3_J47818	263	FPWGYMVLY#FEVPAK
Phatr3_J47818	65	RSS#ANQYPASIR
Phatr3_EG00693	5	RSRT#VRWRRSR
Phatr3_J48259	359	ASTGS#NEDVALLEITAADKR
Phatr3_J48248	282	TDTSAM*SIPS#DSEEIDKGAK
Phatr3_EG00549	132	SLPTQPS#GDNLTEFER
Phatr3_J48435	83	S#LQGSFYHTATR
Phatr3_J48435	87	SLQGS#FYHTATR
Phatr3_J48348	2359	S#VSSFNLNDHNALATAQSR
Phatr3_J48348	2361	SVS#SFNLNDHNALATAQSR
Phatr3_J48292	75	RLDSTS#TESEEIDTK
Phatr3_J1174	846	S#LTPDM*FQK
Phatr3_J1174	834	SVSES#SYSHQLIK
Phatr3_J1174	835	SVSESS#YSHQLIK
Phatr3_J1174	823	VNGNILSES#SIK
Phatr3_EG00503	67	VGTDYQATSLPS#PSQAK
Phatr3_EG02257	1063	ATS#M*SSLLYGLPSQSR
Phatr3_J54920	91	HGQS#TANVAQVISSDR
Phatr3_J48675	60	PTRS#VSPT#ISSR
Phatr3_J48675	64	PTRS#VSPT#ISSR
Phatr3_J48675	37	SAT#LTLPHR
Phatr3_J48527	12	LSTLS#QSLSDFR
Phatr3_EG00479	13	FGALTGS#GQQEEPK
Phatr3_J39186	121	TAES#FRLVDAR
Phatr3_J48909	217	ATM*S#VTWSELNK
Phatr3_EG02240	721	ADAAVM*VT#ASHLPR
Phatr3_EG02240	723	ADAAVM*VTAS#HLPR
Phatr3_EG02240	365	NIS#ISPSAGALSQENLIAEFAR
Phatr3_J32132	60	YHLS#GNSPTFGR
Phatr3_EG02165	325	RAT#GSFDPPVM*GVR
Phatr3_J43258	290	STDDVS#ITSASVNDK
Phatr3_EG02188	128	FAQVSDSDNSLSVS#PSAR
Phatr3_J43219	1215	APHAS#AAYR
Phatr3_J43219	490	RGS#M*DSTSAALDAAILDLQRR
Phatr3_J43219	962	RNS#NEFFSTHSNAM*TELSEK
Phatr3_J43219	759	SAM*NDS#LHGGR
Phatr3_J17545	36	FVAPS#LFATK
Phatr3_J17545	244	TAGDVGT#PVAPVEETGLAGSGGR
Phatr3_J42567	58	LIQHQES#SYEIQLQSFQR
Phatr3_J42566	111	S#FDDLATFAK
Phatr3_J42566	22	YDVPS#LTPDNYESVTEGK
Phatr3_J42697	264	RGDFPS#LAEALTAK
Phatr3_J42697	321	SVPYGSADQEVAS#TPEAK
Phatr3_J42743	156	QYDLTPLGLTTDAGAS#SR
Phatr3_J42555	1037	SAS#IGREVAR
Phatr3_J42555	1015	VGST#DSLSK
Phatr3_J9231	275	SALS#SVIPLTIGR
Phatr3_J9231	312	S#TSATSSKSVDGPVPAAK
Phatr3_J32038	233	ALMADY#LLKRGNK
Phatr3_J42998	1077	GRNS#DNFLIPSAVTPK
Phatr3_J42998	765	SKINS#DSIVVESILPVNTR
Phatr3_J42998	767	SKINSDS#IVVESILPVNTR
Phatr3_J9143	104	ESS#SGSGAVDRNHESLER
Phatr3_J9143	124	FLSQS#PSQTLGDDVFK
Phatr3_J9143	208	S#VSPYTNSTDSR
Phatr3_J9143	210	SVS#PYTNSTDSR
Phatr3_J42942	759	FHVT#GSPGTK
Phatr3_J42942	948	RIS#ALAQANEK
Phatr3_J42428	19	ALYEQS#LTSIVR
Phatr3_J42587	972	M*IAS#VIVDLR
Phatr3_EG02194	285	AFATDPS#ASTHAR
Phatr3_J8706	48	DYYAAGS#SELATETPVTVQR
Phatr3_J8706	377	FLDM*S#SR
Phatr3_J43132	202	SFS#GEREADVAEPAR
Phatr3_J43132	534	SLPS#FGPR
Phatr3_J42638	116	AQS#VSPFR
Phatr3_J42638	118	AQSVS#PFRDIPLSASTAAR
Phatr3_J42638	126	DIPLS#ASTAAR
Phatr3_J42638	31	S#TGSRDLATTLSSPPTVR
Phatr3_J43267	359	GAGT#STSILPSFAPDSSSADAK
Phatr3_J8996	265	S#LNLQAEM*K
Phatr3_J8741	509	GTQGSNM*S#FAGIDGLHK
Phatr3_J42501	539	RLS#DDDEHM*QNDAR
Phatr3_J42547	467	DP*S#RHIP*R
Phatr3_J42547	714	LLIPGRS#ILLR
Phatr3_J42488	965	EAS#IVEGSENDR
Phatr3_J42957	319	AAQAIVGSEDGS#DVEDM*DEIDLLK
Phatr3_J42794	439	GS#PEDATTTGPVK
Phatr3_J42794	206	ST#SDLLAGGASVANDGR
Phatr3_J42794	215	STSDLLAGGAS#VANDGR
Phatr3_J8773	394	GT#TPGGHYGTGGSR
Phatr3_J8773	431	TYSASVSSNSHS#PTASQSSPAQQSR
Phatr3_J8773	410	YGGS#VGNSYDGGR
Phatr3_J42494	472	AP*STPSFGS#FFSPP*SPK
Phatr3_J42494	689	KGTIS#LFGGNAK
Phatr3_J42494	687	KGT#ISLFGGNAK
Phatr3_J42494	419	M*SVSST#QSLK
Phatr3_J42494	713	RPT#LSLFGSPK
Phatr3_J42494	508	SSP*T#FNLGSFFAP*SPAPK
Phatr3_J43098	102	FFS#SPPPVETPAHNR
Phatr3_J43098	266	NANS#FHSPR
Phatr3_J25067	443	ELATS#SISHASVR
Phatr3_J25067	333	HETDM*GIM*QT#K
Phatr3_J25067	135	M*DES#AHT#FAPSTASASGHYR
Phatr3_J25067	138	M*DES#AHT#FAPSTASASGHYR
Phatr3_J4937	283	GIPIPHANGM*S#LTAGPR
Phatr3_J4937	336	GPS#ALSLVSPGIAEDSGRPR
Phatr3_J4937	339	GPSALS#LVSPGIAEDSGRPR
Phatr3_J4937	324	TVEISDLRDS#LVPESRPGR
Phatr3_J54068	54	Y#MSGPLK
Phatr3_J43133	257	NS#SPSTFNRPDENLSK
Phatr3_J43133	258	NSS#PSTFNRPDENLSK
Phatr3_J49057	24	ET#SLVTNAR
Phatr3_J54998	530	LVS#FVYAAD
Phatr3_EG01947	970	AFS#VGQAVAK
Phatr3_J15563	73	RSS#TDSTVNALSP*MHPPK
Phatr3_J22921	9	IRPGNLS#PTNS#GNAAANNAK
Phatr3_J22921	13	IRPGNLS#PTNS#GNAAANNAK
Phatr3_J49070	521	S#RNNIVVVHR
Phatr3_EG00448	171	LELQSPSS#PM*R
Phatr3_EG00448	621	LSFGAS#PPSDVSAVSK
Phatr3_EG00448	133	S#LFGTPAANPPR
Phatr3_EG00448	137	SLFGT#PAANPPR
Phatr3_EG00448	233	T#ERSSPSSIPPTAGSR
Phatr3_EG00448	276	VYKPLS#SILNPSQAIR
Phatr3_J49021	514	VGS#PGSTSSTYER
Phatr3_J30160	96	IRT#PPPR
Phatr3_J30160	49	NIVDASS#LRDIK
Phatr3_EG01935	142	LERES#GLGVQATR
Phatr3_J49297	243	IIS#VQDLSFK
Phatr3_J23306	418	Y#SGSIYAIK
Phatr3_EG02488	73	TGDESHVS#EDLSVPQQPR
Phatr3_EG00289	379	Y#KPDY#LSDVP*K
Phatr3_EG00289	383	Y#KPDY#LSDVP*K
Phatr3_J49542	18	RTPS#SNSSLPSNSDR
Phatr3_J49701	170	LS#VSAPSLLHVDQR
Phatr3_J49601	354	DFHEIS#VETLR
Phatr3_J49601	85	SDFGAFKEY#SVIHTDR
Phatr3_J49601	20	S#VASLALR
Phatr3_EG01928	26	HLS#AANIR
Phatr3_EG01928	47	STSSASS#VGSSNVSVTSHSR
Phatr3_J49652	104	GYPS#RKFR
Phatr3_J30486	92	TGKY#SQVFAQNIAAK
Phatr3_J49771	822	NALENTS#SAGNVVVTAM*TEAK
Phatr3_J49771	131	NNGAT#LVRRAYAHTV
Phatr3_J49797	169	M*FS#GGVSNPPQAHR
Phatr3_J49797	184	M*NS#IGNSHAVQR
Phatr3_J49797	201	VNS#AGLDILSAAVAVTK
Phatr3_J49957	473	GGS#VVSFNR
Phatr3_J49896	228	AHS#LGGLDPAALR
Phatr3_J49896	99	GPTPTT#PSGASESSTTSSQR
Phatr3_J49896	549	QAS#SPPNSSSAEPVLSVPTR
Phatr3_J49896	35	SGST#TPVPNSHSNSSTIAR
Phatr3_J49896	36	SGSTT#PVPNSHSNSSTIAR
Phatr3_EG00174	101	S#FLQAVHR
Phatr3_EG00174	326	SRS#FTYK
Phatr3_J23717	164	DT#KPGDEVNM*TGPAGK
Phatr3_EG01894	570	ALSPFGS#TSTK
Phatr3_EG01894	572	ALSPFGSTS#TK
Phatr3_EG01894	244	GITNQSVLNAAVKS#PR
Phatr3_EG01894	719	SVES#PPTVDAM*PLDGDDVPPER
Phatr3_EG00136	1942	NNS#AM*QLNLIAESTSDP*GSMIVAK
Phatr3_J23924	133	PIY#VDGEDVM*PAVNET#LER
Phatr3_J23924	146	PIY#VDGEDVM*PAVNET#LER
Phatr3_J41234	72	S#TGVGLSIDANDSK
Phatr3_J16798	18	LSEGS#TVTLAK
Phatr3_J2171	578	FAHS#PHLVSLAR
Phatr3_J41302	555	PT#LASIT#TSV
Phatr3_J41302	560	PT#LASIT#TSV
Phatr3_J43716	185	NLS#KFGVER
Phatr3_J43298	23	NS#LQADGNAPQYLYIVR
Phatr3_J43587	65	PS#HCRTR
Phatr3_J43541	541	FAFANADFQS#FGALPVTPR
Phatr3_J43541	561	LM*QTGQS#ALLFPGGAAEAQSGR
Phatr3_EG01517	117	GFS#DESNVTESEHR
Phatr3_J43677	202	M*VS#HLDAR
Phatr3_J18398	287	NANEM*VDS#LTLK
Phatr3_J18398	46	QIFNQIQS#TK
Phatr3_J43471	620	P*NERVYTS#YIR
Phatr3_J9890	74	LTVTGSSGAVENIDGPS#ESAR
Phatr3_J25521	209	S#IETTHPLSASLGR
Phatr3_J54110	70	AS#VSKSNM*VVEER
Phatr3_J54110	72	ASVS#KSNM*VVEER
Phatr3_EG02120	533	NLS#GAVSEQK
Phatr3_EG02120	461	STTTS#PSTIVGGSK
Phatr3_EG02120	581	TASS#P*VDSPGFGGVTTLK
Phatr3_EG02120	585	TASSP*VDS#PGFGGVTTLK
Phatr3_J43407	74	GES#PTVASAPTPFPNDHLR
Phatr3_J50516	668	M*RS#TPVVGGGLFDKR
Phatr3_J50516	614	RQS#AQVLATK
Phatr3_J50516	669	ST#PVVGGGLFDKR
Phatr3_J50479	334	SLGSM*DPGS#FR
Phatr3_J50492	32	GFDNS#TTSLSVESR
Phatr3_EG00055	190	LS#TKVSLPMLS#NY#R
Phatr3_EG00055	199	LS#TKVSLPMLS#NY#R
Phatr3_EG00055	201	LS#TKVSLPMLS#NY#R
Phatr3_J50578	44	Y#TFAPK
Phatr3_J50556	39	HVPS#FTT#T#R
Phatr3_J50556	42	HVPS#FTT#T#R
Phatr3_J50556	43	HVPS#FTT#T#R
Phatr3_J50604	63	GLDLIRS#YNEELLR
Phatr3_EG02518	352	AS#M*EDHM*AR
Phatr3_EG02518	228	LVTPPGS#GGVK
Phatr3_EG02518	12	NYQHS#TSGNLRQDGTFTAAGK
Phatr3_J55230	601	DAT#QSSYM*SSK
Phatr3_J55230	56	SLTDS#SVLDTEPELQIK
Phatr3_J55230	406	T#ENEDAYKK
Phatr3_J1534	665	TNTTLPVIEILEAGAS#R
Phatr3_J800	52	RFDS#DNEGIR
Phatr3_EG02158	13	IYESAS#AAEVM*SK
Phatr3_J18585	32	SGS#ISFSVEK
Phatr3_J44205	168	ASDS#EKVELER
Phatr3_J44205	62	S#QHIPNPIAESSSVAR
Phatr3_J44205	72	SQHIPNPIAES#SSVAR
Phatr3_J44174	1072	IPS#YYEPLTSNNSR
Phatr3_J44174	743	T#AESFSVAR
Phatr3_J44174	746	TAES#FSVAR
Phatr3_EG02162	13	IYESAS#AAEVM*SK
Phatr3_J7088	274	SISTSADGT#YKM*TGDTGSPR
Phatr3_J7088	275	SISTSADGTY#KM*TGDTGSPR
Phatr3_J7088	278	SISTSADGTYKM*T#GDTGSPR
Phatr3_J43835	900	ENM*AASS#VSDEFGAK
Phatr3_J43835	899	NMAAS#SVSDEFGAK
Phatr3_J43835	106	S#LADLAAR
Phatr3_J33295	54	AAS#SLALLDSASGR
Phatr3_J44101	215	SARS#VLDFHANNK
Phatr3_J33116	679	T#HPSDLDLSSR
Phatr3_J33116	682	THPS#DLDLSSR
Phatr3_EG02395	227	Y#EDIGIKP*P*K
Phatr3_J18473	640	RQS#VFSTK
Phatr3_EG02159	13	IYESAS#AAEVM*SK
Phatr3_EG02150	271	HQS#QIFQR
Phatr3_EG02150	255	IS#SHFLPASAK
Phatr3_EG02150	279	QNS#STVPHDVSLTDAVSR
Phatr3_J1875	677	SHS#HEPGSPLWVENER
Phatr3_J1875	94	S#RHSDILALSR
Phatr3_J1875	605	VIPPLTVS#ALR
Phatr3_J44065	1153	NYLDSFDEAFLSPVSS#PR
Phatr3_J44065	1296	SGNM*T#DDNSIVR
Phatr3_J44065	85	SS#PDHASPLLR
Phatr3_J33342	4	T#ASPILTAS#LPR
Phatr3_J33342	12	T#ASPILTAS#LPR
Phatr3_J33342	6	TAS#PILTAS#LPR
Phatr3_J33342	10	TASPILT#ASLPR
Phatr3_J43917	429	RNS#QPNLR
Phatr3_J43917	72	S#LEADNDVPSDASR
Phatr3_J43917	588	TSPETNS#GSERDLQGK
Phatr3_J44703	489	GHLS#EETLGR
Phatr3_J44558	27	TPLVSS#LHDR
Phatr3_J10704	841	NQPM*S#PDRPR
Phatr3_J10704	582	RYS#VDDEDDYSR
Phatr3_J10704	581	RY#SVDDEDDYSRR
Phatr3_J33896	351	HDGDS#GISLDNLR
Phatr3_J54265	63	ASQAPSPQTLFAS#SAADLQR
Phatr3_J54265	590	LNFLSES#FVKPGGK
Phatr3_J11084	346	APIDTVHVAS#LTGGDSSK
Phatr3_EG02123	122	NIFGS#TVQQQYGR
Phatr3_EG02123	182	S#AATLAAENHR
Phatr3_J34003	207	VASPT#TAHASTVR
Phatr3_J44323	274	NQDLALS#QLENM*PGGFAALSSM*YR
Phatr3_J44323	551	S#VSTPVTAAPAADRYR
Phatr3_EG01598	602	AFEGSNS#DVQGDELAK
Phatr3_EG01598	1059	LAS#TNLSM*SSGGTGK
Phatr3_EG01598	1063	LASTNLS#M*SSGGTGK
Phatr3_EG01598	1065	LASTNLSM*S#SGGTGK
Phatr3_EG01598	1066	LASTNLSM*SS#GGTGK
Phatr3_EG01598	1159	S#LSQLKDAEK
Phatr3_EG01598	1161	SLS#QLKDAEK
Phatr3_EG01598	788	SRTS#RTDPNTSLDAAR
Phatr3_EG01598	794	TDPNT#SLDAAR
Phatr3_EG01598	733	TQRS#EGDDADEPAVSR
Phatr3_J44274	159	VSS#DIHVDTTAPPVR
Phatr3_J44461	49	NEES#VRLVFDEDNTLPSR
Phatr3_J44500	144	KGLLPALTS#TPPR
Phatr3_J44500	145	KGLLPALTST#PPR
Phatr3_J44500	155	SLQSNLS#LASLNTNR
Phatr3_J44364	77	LPS#AASSPSHQAVIGR
Phatr3_J44364	146	NHINNS#MNAASTVIGQADAIR
Phatr3_J44364	151	NHINNSM*NAAS#TVIGQADAIR
Phatr3_J44383	444	AERDS#FFNR
Phatr3_J44383	355	ERT#PPPPVANSR
Phatr3_J44383	9	M*S#LGEFIGDAK
Phatr3_J44383	257	TSPLPIVAS#PTGANPRPVK
Phatr3_J44310	95	RVS#M*LNR
Phatr3_J44310	182	S#EYGSVLM*QR
Phatr3_J44310	461	S#TRPQSSLPR
Phatr3_EG01544	98	LSSSNS#SSQLEPQTLTTIR
Phatr3_EG02354	870	APFPSTGS#VTTVDSNFVK
Phatr3_EG02354	854	AS#SGEYSALTAPFPS#TGSVTTVDSNFVK
Phatr3_EG02354	867	AS#SGEYSALTAPFPS#TGSVTTVDSNFVK
Phatr3_EG02354	736	TIQVGM*S#TGAFDDAHPGIVR
Phatr3_J1884	554	WRMPMAKEY#NELLESK
Phatr3_J11271	346	ASS#YADLAAR
Phatr3_EG01290	67	IAT#SHNLSIADSR
Phatr3_J11174	106	S#M*STTEVEPSIAASK
Phatr3_J11174	108	SM*S#TTEVEPSIAASK
Phatr3_J44898	453	S#KLNIFR
Phatr3_J45002	564	ANLATKFS#PPPPLPR
Phatr3_J45002	459	KNS#HEDTPYDESVTPR
Phatr3_J45002	504	S#DPFVPR
Phatr3_J45002	623	S#LPHVRR
Phatr3_J45002	282	VGLANES#FQTELQQTHGDETDRK
Phatr3_J45029	426	S#SVTIEDAETLK
Phatr3_J45029	427	SS#VTIEDAETLK
Phatr3_J45029	580	VSTS#PATPVK
Phatr3_J45029	583	VSTSPAT#PVKGR
Phatr3_J11198	397	LS#LSALDADSDAGPSVR
Phatr3_J11198	484	RQS#ASTIAAPR
Phatr3_J34584	288	LELQT#KQK
Phatr3_J44716	117	SLS#VTDDSEPSFEDEHR
Phatr3_J44716	51	T#RSLDEAAPR
Phatr3_J44716	53	TRS#LDEAAPR
Phatr3_J26975	686	AEYIALLGGY#DSEDDSHYVIR
Phatr3_J26975	688	AEYIALLGGYDS#EDDSHYVIR
Phatr3_J45136	548	ALHRES#PTAAIVNPQSAQK
Phatr3_J45136	33	GVS#PRPTS#PLSSDSSTASATSR
Phatr3_J45136	38	GVS#PRPTS#PLSSDSSTASATSR
Phatr3_J45136	37	GVSPRPT#SPLSSDSSTASATSR
Phatr3_J45200	255	SLS#IPELTATKPTSK
Phatr3_J26925	83	AGS#VGQLSIR
Phatr3_J45227	134	ALAQAKVES#M*R
Phatr3_J45227	149	M*DS#ANSGAASAM*R
Phatr3_J45227	152	M*DSANS#GAASAM*R
Phatr3_J8269	153	LYVGNLS#FDTQEGSVR
Phatr3_J54375	387	AHFGLPSIS#ASDIDPEAK
Phatr3_J45247	92	AIEVRS#PFQK
Phatr3_J8445	178	M*S#SGGLATSNGM*DAR
Phatr3_EG02533	257	ASLAIS#DVFSGEEPR
Phatr3_EG02533	386	FM*ATAST#LPELGVPTSR
Phatr3_EG02533	241	GDEDS#M*LNM*LPGSHR
Phatr3_EG02533	304	NSMDMDDM*LDS#FSR
Phatr3_J54465	525	SASGS#TVEFK
Phatr3_J54465	526	SASGST#VEFK
Phatr3_J54465	521	S#ASGSTVEFKDTG
Phatr3_J54465	523	SAS#GSTVEFKDTGS
Phatr3_J54465	26	S#NELIAGFEPR
Phatr3_J7966	1793	ARPT#STTEELTGPSR
Phatr3_J54435	127	SSIS#SLTNDSSSNENR
Phatr3_J54435	178	VESTFS#LGK
Phatr3_J54442	640	AAEYS#SM*REAFTPEAVEDLLR
Phatr3_J35145	139	IVKPIP*VY#ATK
Phatr3_J45466	83	GVAS#GSPANVM*EAR
Phatr3_J45466	85	GVASGS#PANVM*EAR
Phatr3_J45439	97	VSS#SIVAPTSM*PVDR
Phatr3_J45492	129	APAEVAS#PLHTPSR
Phatr3_J45635	248	S#NQVIVELNIFLP
Phatr3_J45689	275	DYSDAIVPHNPS#GEDNPYPVGSSER
Phatr3_J12157	146	S#ESTPEDLSTPFTPTSYR
Phatr3_J45778	6	S#TAVALS#SR
Phatr3_J45778	12	S#TAVALS#SR
Phatr3_J45789	367	M*TNSFPTTS#PASDPTTTANR
Phatr3_J45797	445	AQS#YIQKDM*IGSNEDVP*MSR
Phatr3_J45797	342	DQTANDDS#LDHDDIM*TR
Phatr3_J45797	492	LNDEGIPDREET#SEDDEEEEAAK
Phatr3_J45797	570	NGT#PPFF
Phatr3_J45797	368	S#AGVAAAAAPVGLFGR
Phatr3_J45797	361	SLSDKDS#LSPKPR
Phatr3_J45797	538	VNDGAS#LLDM*GEK
Phatr3_J45976	36	QNS#DSNVLTVSK
Phatr3_J45901	43	GPPPAPQT#K
Phatr3_J12394	159	TFVGDS#FTR
Phatr3_J45794	70	EFS#STQDRSPASSANTDDR
Phatr3_J46291	491	SIHEKEAAEDS#AEENHLETTV
Phatr3_J46048	36	RSS#FLGFDVAGSLPFR
Phatr3_J46096	113	T#NSITSSPQHQLSTSR
Phatr3_J46203	922	DLSSIS#PGAAK
Phatr3_J46203	473	RVAS#PDEPIASPR
Phatr3_J46135	454	SIVSPSS#KER
Phatr3_J46245	657	LS#DSLILPR
Phatr3_J46245	659	LSDS#LILPR
Phatr3_J46245	1140	TSATM*SQS#PTPHALLHFGK
Phatr3_J46138	428	EAASPS#PAEM*ESSGSSSK
Phatr3_J46138	303	STLGFS#PVSAGTEDIK
Phatr3_J46173	232	SM*S#LPDM*NSYAAQQEDDKR
Phatr3_J27709	526	SAS#FTGGFK
Phatr3_J46022	22	GGS#GPSLSYNDTR
Phatr3_J46022	25	GGSGPS#LSYNDTR
Phatr3_J46022	314	TGQSEDS#EHFVSLPLTEEK
Phatr3_J46123	101	ANS#GALSTAR
Phatr3_J46307	212	APS#ISYIETSSNR
Phatr3_EG02605	241	RQS#TPITTDSR
Phatr3_EG02608	255	HGTM*P*EVS#AAASFR
Phatr3_EG02608	250	T#M*PEVSAAASFR
Phatr3_EG02608	259	TM*PEVS#AAAS#FR
Phatr3_EG02658	1352	M*S#ITSNISSIR
Phatr3_EG02658	45	RLTIDDDS#VDEDAESR
Phatr3_EG02658	185	SGGSS#TPIETNLQR
Phatr3_Jdraft1680	260	TGS#STISEDVGNGSFGGSAR
Phatr3_Jdraft1654	223	FQS#AESPSPTR
Phatr3_Jdraft1654	1116	IAS#M*SSLLGAR
Phatr3_Jdraft1654	360	QHPLLYSQPQDS#NEASPLLATQHK
Phatr3_Jdraft1654	364	QHPLLYSQPQDSNEAS#PLLATQHK
Phatr3_Jdraft1654	81	RRNS#GTSSSGVTTSNR
Phatr3_Jdraft1731	122	AM*PPAPLAS#PTGLR
Phatr3_Jdraft1731	636	DLLSGNDS#PLHSPTM*K
Phatr3_Jdraft1731	395	RAS#AVSLQQQR
Phatr3_EG02375	88	RNS#LQEESVLIDTVQGR
Phatr3_Jdraft920	74	LRT#YSNADDAATGDSQQK
Phatr3_Jdraft920	76	TYS#NADDAATGDSQQK
Phatr3_J46356	768	TVTTTATGAFSQS#AK
Phatr3_J36590	82	ASSVEST#TESPAGVVK
Phatr3_J36590	85	ASSVESTTES#PAGVVK
Phatr3_J46424	41	LS#VGSLNFGIPTNK
Phatr3_J46424	44	LSVGS#LNFGIPTNK
Phatr3_J52058	1924	GGPM*DQASPHTAS#SSPSANSR
Phatr3_J52058	1128	LAASTAHS#VQSPVETIQQR
Phatr3_J52058	1988	RVVIDAPS#SPSNSM*R
Phatr3_J52058	310	SGS#PAREGVSIEQQVLK
Phatr3_J52058	1989	VVIDAPSS#PSNSM*R
Phatr3_J46444	39	Y#LPATVKPAPK
Phatr3_J13192	307	GS#LTLPAPTVTDAELM*QVAK
Phatr3_J13088	55	FAALPYAPFGRS#DR
Phatr3_J46613	212	S#GSNINLAINTPAAR
Phatr3_J46613	214	SGS#NINLAINTP*AAR
Phatr3_J13057	246	LRS#PSAPQR
Phatr3_J13057	467	VGGLT#PSLAAAK
Phatr3_J36566	52	TPPVS#GALSR
Phatr3_J46767	108	Y#YVKEVPK
Phatr3_J46676	175	TTPVHTGS#PSQSESGNDR
Phatr3_J46635	241	GILPNAPIS#PARPNETTPK
Phatr3_J46635	93	IAS#FEAHNDATR
Phatr3_J13428	221	SLSTS#LLLHSTSTR
Phatr3_J46837	141	GKS#ISDM*SAR
Phatr3_J36842	962	INLGM*LSSS#GAHVPAV
Phatr3_J36842	479	QQS#AQLFVEDVK
Phatr3_J36842	382	SATNS#SGSAPGNFSPR
Phatr3_J46729	613	ARLT#PDKEFM*TQE
Phatr3_J13511	607	NQNM*SHS#LELQLR
Phatr3_J13511	679	RLS#TSDWDDDSTPR
Phatr3_J28068	404	GGS#LALGHPFGATGSR
Phatr3_J13322	64	LIILSNS#SSLAK
Phatr3_J46794	7	MPEVRHT#KES#VSR
Phatr3_J46794	10	MPEVRHT#KES#VSR
Phatr3_EG00839	48	QSS#SLAFGNSLESADDSK
Phatr3_J46819	45	EGS#LYNVNPSNM*WM*SAR
Phatr3_J46819	57	EGS#LYNVNPSNMWM*S#AR
Phatr3_J46733	213	S#VSDSIVR
Phatr3_J21430	46	SISNM*LRT#SLGPK
Phatr3_J8301	391	VNGT#QAIVSR
Phatr3_J47183	65	ENS#PLM*QLLK
Phatr3_J54688	1185	SDVSLLDM*EVHTVPVS#SSPR
Phatr3_J47216	63	NGLS#LSSAAAVASR
Phatr3_J47216	65	NGLSLS#SAAAVASR
Phatr3_J47148	765	KNPS#LDGLLR
Phatr3_J47148	751	SDPVLPGVGTVITSQGT#PVPAR
Phatr3_J47148	697	YGS#APVLYK
Phatr3_J47184	24	SFRSS#SVTSAASSSVSR
Phatr3_J47184	25	SSS#VTSAASSSVSR
Phatr3_J47184	27	SSSVT#SAASSSVSR
Phatr3_J21664	106	SLQHSDS#VASDSSISSVER
Phatr3_J47323	250	LGS#FFFFR
Phatr3_J37492	34	SSS#PSPVSSNTDPSQTQLR
Phatr3_J37492	36	SSSPS#PVSSNTDPSQTQLR
Phatr3_J47494	207	SVAFGTAPHDDDS#VK
Phatr3_J47373	436	M*GSSS#SPGATSPGR
Phatr3_J47373	437	M*GSSSS#PGATSPGR
Phatr3_EG02012	138	LEELGDS#EDDGEESR
Phatr3_J47249	309	LATLS#TPPSTTGADSK
Phatr3_J47249	271	S#KSITQDLM*GSSATVSK
Phatr3_J47249	572	S#LLRQPAIPGR
Phatr3_J47249	261	SLPLEDSNRS#PSLK
Phatr3_J47249	625	S#PAKKEK
Phatr3_J47657	626	KLTIIRS#SLYDDH
Phatr3_J47657	622	LT#IIRSSLYDDH
Phatr3_J47657	627	LTIIRSS#LYDDH
Phatr3_J47657	455	SIANS#EEVSTLHDPIR
Phatr3_J47657	460	SIANSEEVST#LHDPIR
Phatr3_J47657	470	TVGS#GGGYGDQSVATVDYDYSK
Phatr3_J47657	478	TVGSGGGYGDQS#VATVDYDYSK
Phatr3_J47657	481	TVGSGGGYGDQSVAT#VDYDYSK
Phatr3_J47753	385	RVVS#AGPDSPAR
Phatr3_J47734	618	DQS#EDGLPALPPLFTSR
Phatr3_J47734	79	HAPST#PEGLR
Phatr3_J47589	241	KT#SFFHNELSEDAAR
Phatr3_J47589	242	KTS#FFHNELSEDAAR
Phatr3_J47544	324	DVFS#EEDVVSPK
Phatr3_J47544	515	EVDS#TQFVSQVLK
Phatr3_J47544	520	EVDSTQFVS#QVLK
Phatr3_J47544	490	S#FEEPSFHK
Phatr3_J47544	712	S#LFFNTSK
Phatr3_J47544	655	SSGGPSLT#STPR
Phatr3_J47544	346	VAPSS#PVLDSTQGDK
Phatr3_J14284	114	ATPAPLIRS#PTLRR
Phatr3_J14284	120	S#YTAELDESDFETAEK
Phatr3_J14284	121	SY#TAELDESDFETAEK
Phatr3_J14284	122	SYT#AELDESDFETAEK
Phatr3_J51073	171	LDS#LVDKSNDLSAQSK
Phatr3_J14322	553	TAS#SEYAM*AASLASQQGAPLK
Phatr3_J14322	554	TASS#EYAM*AASLASQQGAPLK
Phatr3_J47697	1778	NGSS#IDSGLVPGAPQIINLR
Phatr3_J21929	594	ILS#LDTTEALFK
Phatr3_J29157	400	GAITIIGGGDS#VAATEQSGR
Phatr3_J29157	98	GAIVS#VCSHLGRPK
Phatr3_J29157	83	IRSS#IPTIEYLK
Phatr3_J22064	8	APAHTGT#FQP*MVHR
Phatr3_J14618	44	ASQTLELS#TYLESK
Phatr3_J47820	284	RSS#SSSIPLLK
Phatr3_J47820	70	S#LRADSESQR
Phatr3_J29223	238	ALIQGEPNVSY#ICSR
Phatr3_J48146	1292	TES#SGM*TTETLDHSR
Phatr3_J48210	536	NNLS#SFHTAR
Phatr3_J48210	320	T#ISTM*DEAVITDLVK
Phatr3_J48210	322	TIS#TM*DEAVITDLVK
Phatr3_J14849	29	AFS#PLSHLEIR
Phatr3_J48190	556	SGS#HTLLSYDDAR
Phatr3_J48230	80	ERP*DT#VLRPK
Phatr3_EG00716	132	S#IDAANIR
Phatr3_J48132	48	HDWIDAPGVSYAPTS#AR
Phatr3_J38511	52	RY#SNNLAPSPLSK
Phatr3_J38511	53	RYS#NNLAPSPLSK
Phatr3_J38511	35	S#VESQDLESVR
Phatr3_J38511	38	SVES#QDLESVR
Phatr3_J48134	256	S#LVANFER
Phatr3_J52368	153	AFYAEAS#VPTPR
Phatr3_J52368	703	ENISSGAS#AISSASNQK
Phatr3_J52368	163	VLDHT#ESNAS#SGPGTR
Phatr3_J52368	168	VLDHT#ESNAS#SGPGTR
Phatr3_J52368	165	VLDHTES#NASSGPGTR
Phatr3_J48439	500	LGQTFGGTATTVS#PK
Phatr3_J48439	562	S#SILTANDDFDIK
Phatr3_J48439	563	SS#ILTANDDFDIK
Phatr3_J48350	1474	RPS#EDDVASVLQK
Phatr3_J38886	10	TTAIAPTS#PFLSPHSPR
Phatr3_J38886	17	TTAIAPTSPFLSPHS#PR
Phatr3_J48315	34	ETT#GTSDSDTDREFDVDKYPVR
Phatr3_J48315	39	ETTGTSDS#DTDREFDVDKYPVR
Phatr3_J22418	26	YVVS#PAIELLK
Phatr3_EG00551	763	SSGAVRKRVT#WNM*DNV
Phatr3_J48413	726	RVS#FQQPDLK
Phatr3_EG00527	118	ADAGLDDLLNS#GLSNAK
Phatr3_EG00527	121	ADAGLDDLLNSGLS#NAK
Phatr3_J15081	106	LRNS#QFLHR
Phatr3_J14990	16	QVM*S#SVDFYR
Phatr3_J48305	321	S#SLADVIAAR
Phatr3_J48305	5	S#VAGGGGSLGLPTTSANQDSKPFFR
Phatr3_J48485	670	AGS#VASGVSGLAQHAK
Phatr3_J48485	673	AGSVAS#GVSGLAQHAK
Phatr3_J48485	276	ATQSLSAT#KM*SPTR
Phatr3_J48485	279	ATQSLSATKM*S#PTR
Phatr3_J48485	730	S#SPHLQPPHSAPR
Phatr3_J48485	731	SS#PHLQPPHSAPR
Phatr3_J48485	151	T#TTSTSEAGSLASR
Phatr3_J48485	153	TTT#STSEAGSLASR
Phatr3_J48623	91	SRSASS#QPIVSSSDSLQR
Phatr3_J48623	55	YSHS#NSLALPR
Phatr3_EG01962	3426	VKETRS#EQKAK
Phatr3_J29711	29	VKT#EHDFNLEK
Phatr3_J48542	265	SVS#TTALTTAHSTPANTR
Phatr3_J48542	384	VVVT#KVT#T#FR
Phatr3_J48542	387	VVVT#KVT#T#FR
Phatr3_J48542	388	VVVT#KVT#T#FR
Phatr3_J48626	52	GLS#APIDM*ER
Phatr3_J48626	92	TT#RNSYKLDESPPGFR
Phatr3_J48564	369	TT#DHTIYGYYPR
Phatr3_J15140	849	DAVDSTAS#FLAR
Phatr3_J15140	274	T#DSDM*GM*ADAVGPSGVLRPPLTAK
Phatr3_J15140	276	TDS#DM*GM*ADAVGPSGVLRPPLTAK
Phatr3_J22703	607	HAVDS#DDDDSVAAVTR
Phatr3_J22703	612	HAVDSDDDDS#VAAVTR
Phatr3_J22703	710	S#AASLAPHSLR
Phatr3_J48744	106	SAAM*DS#PEDPSFTGETSSLAR
Phatr3_EG02242	2719	ASFM*GQS#EESRSSVDVHSQR
Phatr3_EG02242	2714	RAS#FM*GQSEESR
Phatr3_EG02242	354	S#APAPSTIVSAAK
Phatr3_EG00367	298	HAT#PPVPQST#PPVLR
Phatr3_EG00367	305	HAT#PPVPQST#PPVLR
Phatr3_J15354	432	IHS#PVIKDESYTEASR
Phatr3_J48813	799	S#ISQPSSYAEPSVQTK
Phatr3_J48813	801	SIS#QPSSYAEPSVQTK
Phatr3_J48813	806	SISQPSSY#AEPSVQTK
Phatr3_J48813	559	TISPAES#PVPSK
Phatr3_J48813	714	T#RSPVYPYGEEEGDIPLHTR
Phatr3_EG02239	33	RM*S#FSGDALNALR
Phatr3_EG02239	173	TLLPGT#PSGGNLFR
Phatr3_J39402	312	SM*FDSSEAGKATS#SK
Phatr3_J48724	88	ATARS#SLVTVTPTER
Phatr3_J48724	306	LVGGDTGT#PVVPR
Phatr3_J48724	217	TNS#PLRPQNIFQTTGVSR
Phatr3_EG00408	1100	ILSEADT#PPSTPYR
Phatr3_EG00408	1110	SS#SPPPGQESDSIGAELYHR
Phatr3_EG00408	1111	SSS#P*P*PGQESDSIGAELYHR
Phatr3_J32173	22	SLLGGS#QASDGNISK
Phatr3_J42510	282	RTS#LDALAR
Phatr3_J42510	312	SPDS#SM*NITASVSGDEESSK
Phatr3_J32390	45	IGS#VKNVFTSLR
Phatr3_J8970	1072	APES#GGSFVVPSR
Phatr3_J8970	1075	APESGGS#FVVPSR
Phatr3_J8970	443	RNS#SNFSFPSPSAK
Phatr3_EG01883	31	SLQAS#AQELSAK
Phatr3_EG02180	684	GGYDQSS#QGGGGYDQSVQR
Phatr3_EG02180	508	S#KSEYDIAVIETQAR
Phatr3_J42831	45	AFS#VANIGR
Phatr3_J42831	550	IAETASQS#FLER
Phatr3_J42831	423	VGVDENM*GKS#TLR
Phatr3_J42591	548	T#RAESSVANDNDDDDTTVR
Phatr3_J9444	43	SNES#DGEEQVKPLLFESSQR
Phatr3_EG02404	390	DP*T#ES#MSEVEGAVK
Phatr3_EG02404	392	DP*T#ES#MSEVEGAVK
Phatr3_J7430	135	ESTSS#PIPER
Phatr3_J7430	563	S#PLARPLVSSR
Phatr3_EG02170	150	SVS#TAVAPTNR
Phatr3_J42990	882	RRS#PYNTR
Phatr3_J42990	861	SVSES#IYETQPLISPSK
Phatr3_J32311	167	TFENDQSAS#FGPFDR
Phatr3_EG01797	399	S#ITTPNYHGNDDR
Phatr3_EG01797	324	VHS#M*ADTVK
Phatr3_J17276	21	DGDSFS#VPLAVAK
Phatr3_J42996	489	AS#ILGSNR
Phatr3_J42996	142	RSS#LLSQYVEGAK
Phatr3_J42720	492	S#SSM*GSTPSGHGIAR
Phatr3_J42720	493	SS#SM*GSTPSGHGIAR
Phatr3_J42720	494	SSS#M*GSTPSGHGIAR
Phatr3_J42720	302	TGSSSAAFYKPSSQS#GR
Phatr3_J42720	508	VS#STNSAADVFATPSPDK
Phatr3_J42720	509	VSS#TNSAADVFATPSPDK
Phatr3_J42720	510	VSST#NSAADVFATPSPDK
Phatr3_EG01809	35	S#RESTLGLR
Phatr3_J3062	52	TVNYS#PTNATTQDLHPYAR
Phatr3_J17495	58	SSLNSIPASS#SVSDLLSSQR
Phatr3_J17495	59	SSLNSIPASSS#VSDLLSSQR
Phatr3_J42701	168	FFDGPAS#YR
Phatr3_J42701	324	S#ISDPTPILHSQR
Phatr3_J42701	326	SIS#DPTPILHSQR
Phatr3_EG02177	397	NYAQLVQS#FADKHAK
Phatr3_J43019	295	ASEDS#PRPSTAQVVSNR
Phatr3_J42735	258	VDP*IATGDEATRPAS#PVQTSK
Phatr3_J43047	351	NSVQGSPVQTFTQEGS#TK
Phatr3_J43047	356	RLS#LTQSK
Phatr3_J43047	517	TLGNS#SDDDFFDRK
Phatr3_J42434	444	AVWDDTAS#KGSLSPM*K
Phatr3_J42432	141	HM*FS#IPIEDR
Phatr3_J43150	500	M*S#SHM*GLSVGYPR
Phatr3_J43150	501	M*SS#HM*GLSVGYPR
Phatr3_J31619	31	GVADNARAS#TAIPTER
Phatr3_J42779	93	KWFGS#LLGAQKLAQTGS#SALK
Phatr3_J42779	105	KWFGS#LLGAQKLAQTGS#SALK
Phatr3_J42512	186	SLAVS#PLTTQSR
Phatr3_J43159	536	LAQNQFTANS#PEEEDTYR
Phatr3_J43061	287	LAGT#DASPLVGVSAPR
Phatr3_J43061	290	LAGTDAS#PLVGVSAPR
Phatr3_J43115	397	SNS#VASSIGNSVAVEGR
Phatr3_J9017	192	LGS#ATTTTTTASTSILGR
Phatr3_J9017	184	SVAPAPQAFS#GTGAR
Phatr3_J39529	141	M*AGM*S#YLQYVNK
Phatr3_J48930	498	ISPS#PELSSTR
Phatr3_J48930	496	KIS#PSPELSSTR
Phatr3_J49127	24	T#LSDADEDEAR
Phatr3_J49127	26	TLS#DADEDEAR
Phatr3_EG02243	2395	AGS#SPSPTISPR
Phatr3_EG02243	2396	AGSS#PSPTISPR
Phatr3_EG02243	2319	GATDFSAGSS#LTR
Phatr3_EG02243	535	GHTDDVQPSTIPAAVIAS#PR
Phatr3_EG02243	594	KS#SSSPNPAFLASR
Phatr3_EG02243	596	KSSS#SPNPAFLASR
Phatr3_EG02243	1447	LLQVEDAFAGS#SLTNAR
Phatr3_EG02243	185	RTPS#PQAVVSGGPEAM*GSTQR
Phatr3_EG02243	87	SAS#YTSPAITTTTR
Phatr3_EG02243	597	SSSS#PNPAFLASR
Phatr3_EG02243	151	ST#PSPSAESTTSAASFR
Phatr3_J48944	103	RVS#PVPGR
Phatr3_J5286	55	DDAS#SAVPLACK
Phatr3_J5286	542	S#VSNKAGFIFGSR
Phatr3_J39687	101	NS#YEM*R
Phatr3_EG01952	547	M*S#NTTTTPGAVQGR
Phatr3_EG01952	550	M*SNTT#TTPGAVQGR
Phatr3_EG01952	552	M*SNTTTT#PGAVQGR
Phatr3_EG01952	70	TQGS#FWEDAR
Phatr3_J49241	544	TPTAPT#SGNFLR
Phatr3_J49241	545	TPTAPTS#GNFLR
Phatr3_EG00330	5	T#KDLTP*ITVITGFLGAGK
Phatr3_EG00330	9	TKDLT#P*ITVITGFLGAGK
Phatr3_J15764	168	KVY#DTGLK
Phatr3_EG02477	157	S#LDSVLDHQFASGR
Phatr3_J55035	305	GHS#M*SDPGTTYR
Phatr3_J55031	562	M*DEEVS#LGSK
Phatr3_J49212	228	ASAESSRADDDGDT#EGDDDNIVPGAVTAR
Phatr3_J49212	348	QFLETALS#AK
Phatr3_J2527	21	GESITALTPSATANVPNRGS#VR
Phatr3_J1372	716	HT#SLFKPITSSK
Phatr3_J1372	717	HTS#LFKPITSSK
Phatr3_J1372	732	S#SLNLPSM*YYEDLNDIDTDEHK
Phatr3_J1372	733	SS#LNLP*SM*YYEDLNDIDTDEHK
Phatr3_J49287	918	LLTES#IAK
Phatr3_J49414	451	T#LSGEEYDR
Phatr3_J15929	725	M*S#LFFGR
Phatr3_J15929	574	QRLS#IGSIGK
Phatr3_J15929	146	SAS#APSGDDFFNLTEAEK
Phatr3_J15929	767	S#FVPSIFR
Phatr3_J49443	31	RGSNTADGGS#VTTTSSR
Phatr3_J49443	225	SNS#GTNTLSSNDVLFLLR
Phatr3_J49443	324	T#SLVNPLTQGQR
Phatr3_J49443	325	TS#LVNPLTQGQR
Phatr3_J55090	486	ALM*ETNPSVAVYLNS#IHDM*ETGK
Phatr3_J49626	685	GQS#PTLTTDLR
Phatr3_EG00322	33	SLGSQSAPSAATHS#PSENAR
Phatr3_J49563	242	RSS#ISGGLESLR
Phatr3_J16261	18	TS#SLVTKPGAVAVPADQAAR
Phatr3_J23497	971	QIGSNGATPLAADADKS#QR
Phatr3_J23497	974	S#RMDLENDR
Phatr3_J40626	137	AAS#SSELLKPTK
Phatr3_J40626	14	FAILDDDDT#APAVK
Phatr3_J49879	207	SGLGS#ESNVVNTKR
Phatr3_J49838	27	FATTT#PPTRQEAAIK
Phatr3_J49838	436	KRSES#PTATDPPR
Phatr3_J49838	406	S#RTSVSFPLR
Phatr3_J49838	408	T#SVSFPLR
Phatr3_J49964	144	FEDS#SKDDAAS#AAAK
Phatr3_J49964	151	FEDS#SKDDAAS#AAAK
Phatr3_EG02220	2673	RNS#IAYTSR
Phatr3_EG02221	690	IPSDEEAS#QTDQLGSKNETFLR
Phatr3_J50039	129	VANFAQNQEQS#PQLR
Phatr3_J49989	892	EGAPS#RAESFYSR
Phatr3_J49989	896	EGAPSRAES#FYSR
Phatr3_J49989	289	SALGETSYDS#ERDER
Phatr3_J23850	291	VT#ASPLAR
Phatr3_J30967	228	DVNGAGINS#SFAVHQDVSGK
Phatr3_J30967	229	DVNGAGINSS#FAVHQDVSGK
Phatr3_J50236	21	DLLNDDYT#SSVVLK
Phatr3_J50236	90	VTPEVKLS#FLASK
Phatr3_J50274	278	ET#SLQTIR
Phatr3_EG00161	39	EFVPADQIRLS#FGSK
Phatr3_EG00161	42	LSFGS#KILEFGSLER
Phatr3_J4634	392	EVISPLS#IR
Phatr3_J50263	226	GS#LQSPQDYLELFGM*K
Phatr3_J50292	523	RS#RHEALQEER
Phatr3_J50364	290	QSVGS#PNNLSNDELPSR
Phatr3_J6277	256	QT#SVLHGSLDESDSR
Phatr3_J6277	257	QTS#VLHGSLDESDSR
Phatr3_EG01492	297	QGTS#PSSVTAKPTTPNPR
Phatr3_EG01492	275	T#ASPVPPR
Phatr3_EG01526	1013	RLT#VPDVPIDASNAR
Phatr3_J33007	16	QASSYAPTKEPS#PSR
Phatr3_J18194	186	EGPTVEAVS#PVDLETDPAVK
Phatr3_J1990	44	STTAS#ANASSVSLVEM*GK
Phatr3_J10151	474	GSFELS#AASFK
Phatr3_J50701	32	ANS#VTAM*K
Phatr3_J50701	108	S#GHAVGDIPGVR
Phatr3_J25551	347	HGAFS#PNLLR
Phatr3_J25551	178	T#PGAAAM*HR
Phatr3_J43418	324	TPEYDY#SKSQLNHQEVR
Phatr3_J50461	138	RLS#M*PSATDYLK
Phatr3_J50461	141	RLSMP*S#ATDYLK
Phatr3_J50461	414	TRP*MPEEDGIST#TASNTLTNNSSAPR
Phatr3_J50503	121	VYRPEPPAPQDYY#DESAR
Phatr3_J50503	124	VYRPEPPAPQDYYDES#AR
Phatr3_J50493	976	RT#SLDSLESASK
Phatr3_J50493	235	S#LSPEALAR
Phatr3_J50493	237	SLS#PEALAR
Phatr3_J50493	35	STTTTTTNT#PPPSVTEGTPR
Phatr3_J50493	980	TSLDS#LESASK
Phatr3_J50493	961	VIGSPAQSS#PPNGSSGVQR
Phatr3_J50619	79	ARQS#TPGAFPQGGTATR
Phatr3_J1840	162	TTTNGNS#EDDTDFDM*K
Phatr3_J10216	426	GDLNDM*TNDEAILRRT#K
Phatr3_J10216	124	QNS#IDNNVHYDVLK
Phatr3_J54190	65	Y#KELFER
Phatr3_J4227	191	GTSQS#PSESEEQETVWR
Phatr3_J4227	136	RDS#HPAQPHGFAK
Phatr3_J4227	118	TPYT#PDDEAFPGPAGSAVR
Phatr3_EG01687	663	M*AS#PTSASSPTSQLVSK
Phatr3_EG01687	799	SNPS#PPTGNAADLVFR
Phatr3_EG01687	13	SPSLHVAPPS#PTR
Phatr3_EG01687	1175	S#SHPTEFFTK
Phatr3_EG01687	635	S#VSPTQTSPSSR
Phatr3_EG01687	637	SVS#PTQTSPSSR
Phatr3_EG01719	55	M*AAEEATTS#PKVTGR
Phatr3_J10531	59	LVESS#LHSDASNPTIPK
Phatr3_EG02398	216	NT#SEDNTVLR
Phatr3_J54197	35	S#GSVFGIPR
Phatr3_J54197	37	SGS#VFGIPR
Phatr3_EG01671	128	EVS#QM*SLVLQHPAFQADPFATIR
Phatr3_EG01671	65	IVLS#SLTLR
Phatr3_J44086	493	AES#DLVTER
Phatr3_J44086	543	AIAT#PSAATSR
Phatr3_J25666	690	NLGPGGPIDDHADS#GDDTM*YNALQLPGAR
Phatr3_J44169	413	IP*P*PY#HCRSVSILLSIVT
Phatr3_J43839	112	SSYNKAS#PSLTR
Phatr3_J18579	336	AGS#LTNLAK
Phatr3_J18579	406	IDS#FSDEPSR
Phatr3_J43802	101	RVEPS#RKASSTR
Phatr3_J43892	74	ETAGGVAS#FVHR
Phatr3_J43987	263	ILDT#SFLETIAR
Phatr3_EG01594	47	FRAS#VLVQR
Phatr3_EG01594	83	SSS#LNDTIDGLNAK
Phatr3_J10805	1551	DVVLS#LLGSGGSK
Phatr3_J10805	1446	GRIS#DDFVVFDEPR
Phatr3_J10805	1680	RKS#TAPEIDAFTR
Phatr3_J10805	1681	ST#APEIDAFTR
Phatr3_J10805	1368	Y#NS#EKRLR
Phatr3_J10805	1370	Y#NS#EKRLR
Phatr3_J44535	25	HES#ETEEGEAAPTSR
Phatr3_J44638	679	EYS#FGEDVIPLSM*GGR
Phatr3_J44469	1027	GVSFS#PQFPSK
Phatr3_J44469	454	LDSLS#PASTITSK
Phatr3_J44469	1018	LIVYQEDS#PVEK
Phatr3_J44469	335	SSP*KLSIPSLS#PGLTSSSK
Phatr3_J33731	26	TPATRLS#FQEFR
Phatr3_J44680	584	RIS#DFLSADAK
Phatr3_J44279	342	S#LFPTAYEKPSGPR
Phatr3_J44398	471	LM*HM*NS#SLSLK
Phatr3_J44658	130	IGVPAAVPQNVYPS#GTDQSVTSHQRPWR
Phatr3_J26190	70	VGS#NDAFYNDASDVSK
Phatr3_J26190	79	VGSNDAFYNDAS#DVSKSR
Phatr3_J44464	377	LSS#VSPSLAFTAHR
Phatr3_J44551	801	LSTAAIELPTSPTRT#DYVR
Phatr3_J44551	766	RFS#YQQR
Phatr3_J44551	1029	SVS#DVSSLSESSLAR
Phatr3_J44551	844	VTSIASADSDRS#YR
Phatr3_J44468	874	SGSGPVLGPLS#EDSFNPLQFRPR
Phatr3_J41856	35	FGVQAHS#VLK
Phatr3_J41856	433	LVPHYISGSADLHGS#TR
Phatr3_EG02128	278	TLSS#SLTSTPADTVTHVYR
Phatr3_EG02389	44	DNATFALNPSVALQS#LLAKPGIGM*GK
Phatr3_EG02389	489	GAHLES#ITNTELSLADLTK
Phatr3_EG02389	419	QT#LSM*GAYFGDETLLSDVAR
Phatr3_J10847	72	FESTDDS#IPFSYDEFAK
Phatr3_J44359	97	GGLTVNAPTSGTGS#PTPTNYR
Phatr3_J33776	16	S#GASLLQR
Phatr3_J11285	11	SPAAPPS#IGSPTSRDPSR
Phatr3_J11285	14	SPAAPPSIGS#PTSRDPSR
Phatr3_J11403	1235	NVS#SSSFGVSVSPAQP*MDHK
Phatr3_J11403	11	S#PVVSLNAIR
Phatr3_J11403	9	S#RSPVVSLNAIR
Phatr3_J11403	31	TGSDRSDLADS#PIPVK
Phatr3_J11403	581	VILEAPLEAS#SSSPEKR
Phatr3_J11403	582	VILEAPLEASS#SSPEKR
Phatr3_J44878	47	M*NLS#AANLSK
Phatr3_J44947	320	IFSPGSDVPFAPLLRAES#VR
Phatr3_J44947	147	RSQS#LAFPR
Phatr3_J44947	145	S#QSLAFPR
Phatr3_J44973	108	SIS#IEHQEAVILPSAR
Phatr3_J11337	534	LPATPLM*SAGESGSLGSVS#SR
Phatr3_J11337	195	S#QSAAPEYSAR
Phatr3_J11337	381	SS#QTFGGINHR
Phatr3_J45033	402	AVVDVPDDQGTLPVKAS#PLR
Phatr3_J45033	49	LPDEAPPS#PQPGFER
Phatr3_J45033	426	VSTVS#SM*GEVESSR
Phatr3_EG02078	1540	AATSESS#PVANPSVK
Phatr3_J432	1092	ANILTGS#ESPKQHR
Phatr3_J432	1253	STEKPSLM*AS#LK
Phatr3_J44974	105	HT#RKGT#PTAKR
Phatr3_J44974	109	HT#RKGT#PTAKR
Phatr3_J44927	73	TY#TDDLAK
Phatr3_J44806	140	STSQAS#AQGEENTFIR
Phatr3_J44748	39	RT#SIAVAPQSSTTR
Phatr3_J45210	67	HQVS#SSAFSTPSR
Phatr3_J45083	936	TAS#LGPEQK
Phatr3_J45225	438	AS#SAFEAFQK
Phatr3_J45225	280	NAS#WDP*TVESQLHGEVR
Phatr3_J45225	809	SDIS#VNPLKADPSFVNR
Phatr3_J45225	818	SDISVNPLKADPS#FVNR
Phatr3_J45249	301	LNS#SRNDLDLSSPSNIR
Phatr3_J45204	888	SHS#YGHVPR
Phatr3_J35054	131	GASGPIGFPGIAPAS#ASTR
Phatr3_J45239	67	SEYGS#LGDLPSPSK
Phatr3_J45147	216	VS#PVPVPHR
Phatr3_J45275	339	ADS#FLVAR
Phatr3_J45154	181	AS#SGTAASITTATGR
Phatr3_J45154	263	T#GRGSPEVYGETLSM*SR
Phatr3_J54360	6	PS#KQSAKAPK
Phatr3_J7426	115	KNS#IEAASWM*ER
Phatr3_J11894	681	S#FNLSAEDVVAM*M*PK
Phatr3_J11894	685	SFNLS#AEDVVAM*M*PK
Phatr3_J45440	579	AVS#DGVAAM*AGM*K
Phatr3_J45440	1481	SAS#IGENAIGTTTNTDSSPPGDEAK
Phatr3_J45440	607	S#QGFLFR
Phatr3_J45658	445	SAES#ATDFASSYESSTLK
Phatr3_J54411	656	ALPKGS#VEESSGVTSIASIR
Phatr3_J45597	327	INS#GKLSEVSMR
Phatr3_EG02314	1109	S#GNTLVSAQLSPR
Phatr3_EG02314	787	YGITYDTS#SPLPSLGK
Phatr3_EG02314	823	Y#NISPSATSSATSIPR
Phatr3_EG02314	826	YNIS#PSATSSATSIPR
Phatr3_J45698	730	GM*FPTDAS#LSAEM*K
Phatr3_J45698	40	LLES#FYGK
Phatr3_J45706	62	LGSS#PLSAAVDLIK
Phatr3_EG02538	13	AVNDGSVTS#IDKK
Phatr3_EG00979	269	EDGEPVSAPTPAQS#TK
Phatr3_EG00979	133	ETIAEEDT#LSVEER
Phatr3_EG00979	135	ETIAEEDTLS#VEER
Phatr3_J45792	327	NVSGGHS#VSSESR
Phatr3_J45792	183	SSNPNEATLS#TPLR
Phatr3_J45792	421	TAS#SSGSVGSTEAGGATK
Phatr3_J45908	222	S#VASGIATR
Phatr3_J45874	94	LQQS#NLFILSNM*HAR
Phatr3_J12520	84	SAS#IGALGGTQSFGTFSFK
Phatr3_J54499	62	FSVFGLIGDGT#SYSEGAAYGTDQASK
Phatr3_J54499	63	GLIGDGTS#YSEGAAYGTDQASK
Phatr3_J54499	83	LYSPYS#VYGEVGNPDSLYK
Phatr3_EG01098	329	GNPLTPVPSSDVS#AHGISSR
Phatr3_J46078	37	NPTPAVVPTHAS#STSR
Phatr3_J36063	565	TS#SLSGSLLER
Phatr3_J12732	70	S#QSVEEAVR
Phatr3_J46058	1868	AT#SVPAGGIAALAAAAAAK
Phatr3_J46058	1823	ET#TRSLIDAATPVR
Phatr3_J46058	1826	S#LIDAATPVR
Phatr3_J12578	62	FLLDGET#IAPESTPK
Phatr3_J12578	2	S#GEEGNPTESQQLTIR
Phatr3_J5738	64	FAKHDS#LETLR
Phatr3_J12588	108	LLSELHAVQPHVAGS#TPR
Phatr3_J12588	109	LLSELHAVQPHVAGST#PR
Phatr3_J12588	112	S#SFVLP*GGCPVAHAPELR
Phatr3_J12588	113	SS#FVLP*GGCPVAHAPELR
Phatr3_J12588	90	VPPSHWTPGGS#FAR
Phatr3_J27735	10	GEEEYLKQS#SR
Phatr3_J36079	454	SLS#PGLSESQEGEVVHR
Phatr3_J46310	598	DAAS#PDNGISPASTSSAR
Phatr3_J46310	393	SLT#DVGSVHSATAASTR
Phatr3_J46157	37	RT#SVYFDSAK
Phatr3_J46157	40	RTSVY#FDSAK
Phatr3_J46157	26	T#NTSQANLVR
Phatr3_J46157	28	TNT#SQANLVR
Phatr3_EG02643	191	DAGT#IAGLKVER
Phatr3_Jdraft825	123	AADNSDDAAS#IAGCVAGAK
Phatr3_Jdraft825	33	AT#ETAAEKTTFSK
Phatr3_Jdraft1758	123	S#ISGGIAQQEVLNEK
Phatr3_Jdraft1758	125	SIS#GGIAQQEVLNEK
Phatr3_Jdraft348	248	DVNGAGINS#SFAVHQDVSGK
Phatr3_Jdraft348	249	DVNGAGINSS#FAVHQDVSGK
Phatr3_Jdraft1828	289	VTAS#PLAR
Phatr3_EG02291	586	M*ES#EGTSGIEAALK
Phatr3_EG02291	589	M*ESEGT#SGIEAALK
Phatr3_J20857	105	RPS#NDRPSLDR
Phatr3_J46487	487	KNS#LVVSGNLTR
Phatr3_J36426	264	ASS#SPSTYAGTPSDKYIR
Phatr3_J36426	24	SMPGEIS#AEKLK
Phatr3_J36347	41	DT#YTFTKSEEIFAEAK
Phatr3_J46479	516	AQS#IGFNPTALFAER
Phatr3_J46470	409	S#APS#SGNLPPLGPSYSNYSVR
Phatr3_J46470	412	S#APS#SGNLPPLGPSYSNYSVR
Phatr3_J46470	413	SAPSS#GNLPPLGPSYSNYSVR
Phatr3_J46470	22	TAS#SNAFPNLVTLSER
Phatr3_EG00731	638	DSGGITGVVLEPDS#PELR
Phatr3_EG00731	213	GLSEEPS#PSDQR
Phatr3_EG00731	545	NSERDPLDDS#FDR
Phatr3_EG00731	146	SDIGAQAHSNS#SDAPDR
Phatr3_J54586	47	SFS#QDRPK
Phatr3_J36322	355	DLVEKPDGYEAT#GLTGTR
Phatr3_J36597	881	SVS#EKDLTLFEEFAEK
Phatr3_J46461	53	RT#SFIYENNASSSNSVIFPHNHEER
Phatr3_J46461	54	TS#FIYENNASSSNSVIFPHNHEER
Phatr3_J28222	219	YGFNTIVM*GAS#FR
Phatr3_J46684	577	RST#SLSM*PGSHQEELR
Phatr3_J46684	576	S#TSLSM*PGSHQEELR
Phatr3_J46684	578	STS#LSM*PGSHQEELR
Phatr3_J46639	1379	RAS#QHGATLR
Phatr3_J46639	715	TAVS#FGSADGK
Phatr3_J21122	75	AVLTDLEPGTM*DS#IR
Phatr3_J46762	48	AQS#LFVFPTGQR
Phatr3_J28202	55	RLS#SPLLDPSSVEK
Phatr3_EG00797	129	S#PTTLDPAIAQELQDLR
Phatr3_J36662	190	LGILTGGS#KSPVSGVK
Phatr3_J46727	132	AS#FHTGVPSPR
Phatr3_J46727	79	S#RLGLTLR
Phatr3_J47110	54	SIDGFTDDS#FRVTQTR
Phatr3_J42100	396	RVDFS#AR
Phatr3_J47192	229	EAVGS#SLSVAR
Phatr3_J47192	230	EAVGSS#LSVAR
Phatr3_J47192	216	GITAFRNS#LPDPSAVR
Phatr3_J47192	548	SLEPDEAT#EVEDEPVVATESR
Phatr3_J47192	147	VIEEEDEY#DDEYTRPR
Phatr3_J47019	229	SSPVLSS#LNAGSQTLLR
Phatr3_J47075	459	SPHTS#IHTQALR
Phatr3_J37202	106	EAS#IHSLQQSK
Phatr3_EG01208	189	ERS#PS#PPPVYGADGK
Phatr3_EG01208	191	ERS#PS#PPPVYGADGK
Phatr3_J37283	561	HM*S#NDRPELR
Phatr3_J37283	576	M*T#TVDASR
Phatr3_J37283	550	VFS#AEGPGLIR
Phatr3_J47001	171	IQQQLPGHLQTFPS#PAQHGVR
Phatr3_J47001	412	RST#IGTVVLGR
Phatr3_J47001	107	SHPS#PVGTPVSTTPLR
Phatr3_J47001	411	S#TIGTVVLGR
Phatr3_J47396	69	T#GSLLDTLDDSSR
Phatr3_J47371	349	GTIPVQEDNSM*DTGS#PLSER
Phatr3_J47371	924	SS#GTSPLPLGINSK
Phatr3_J28841	3	MTS#SSMS#EK
Phatr3_J28841	7	MTS#SSMS#EK
Phatr3_J54718	95	GYKVIY#R
Phatr3_J21791	270	RAT#SSVGTSR
Phatr3_J21791	249	SQS#AFTADTQSHAIANTAPPK
Phatr3_J21791	213	YYDAAAFGNLPTPS#PTANR
Phatr3_J37835	96	S#ASLETPLER
Phatr3_J37835	89	VYAPTTTNTSLS#TSLSTR
Phatr3_J14374	37	SAHQVS#M*LK
Phatr3_J14374	66	SAHSGGVLS#AR
Phatr3_J47627	132	LNTIKLS#PERR
Phatr3_J47627	254	NPRPDLGY#NRSPSR
Phatr3_J47627	140	RLS#QDEGPHR
Phatr3_J47759	581	GVM*EEDAENHLDS#GDDHVEEK
Phatr3_J47761	254	VTDSANHPS#PSTLR
Phatr3_J47710	408	GPLS#SISEEEIM*SR
Phatr3_J47710	409	GPLSS#ISEEEIMSR
Phatr3_J47710	411	GPLSSIS#EEEIM*SR
Phatr3_J47710	531	STS#GLFK
Phatr3_J47710	160	TS#SPTAIVDYTTPER
Phatr3_J47710	161	TSS#PTAIVDYTTPER
Phatr3_J47727	220	DP*T#VVY#LHSK
Phatr3_J47727	223	DP*T#VVY#LHSK
Phatr3_J47573	249	EGAVTPETETGS#VYSVAGGTIK
Phatr3_J47573	251	EGAVTPETETGSVY#SVAGGTIK
Phatr3_J47573	267	STVTGQGS#TYVYAPGPGFR
Phatr3_J47573	269	STVTGQGSTY#VYAPGPGFR
Phatr3_J47573	233	T#ATADEGAVTPETETGSVYSVAGGTIK
Phatr3_J47760	73	SQS#IPIYKDGK
Phatr3_J37889	46	YNDGDEDDQS#LKDDEADFINR
Phatr3_J28979	26	TVGGEIGSASS#LAPK
Phatr3_J47840	245	SPKS#PTGNDPITIFLR
Phatr3_J47903	29	RGS#SVYAR
Phatr3_J47903	37	SNS#DELDDNIGPCTR
Phatr3_J52325	221	NSVTSQSSNFSFAS#QHSLASAR
Phatr3_J48031	371	NVLAT#SLTGLSK
Phatr3_J47860	838	EGLFEEFHAS#PSR
Phatr3_J47860	15	GGSS#PSRYVPPGLDASAEDSR
Phatr3_J5651	75	DKM*T#IIKDYK
Phatr3_J48149	9	APPS#VGVATTVSTHAVSR
Phatr3_J48099	137	RLT#AVTDESK
Phatr3_J48264	268	SAS#ATVVAVKPIGASR
Phatr3_J48390	228	AILTPAT#SLPEDSSPAK
Phatr3_J48390	1136	SYIDPLEVQPLS#FTGGGR
Phatr3_J48390	1727	Y#RKAFFDLK
Phatr3_J48390	1075	YSSAGSSS#SHNLEAQGVQR
Phatr3_EG00558	733	ST#SQYM*DDSSHR
Phatr3_EG00558	740	STSQYM*DDS#SHR
Phatr3_J15016	613	VSIS#PISK
Phatr3_J14945	46	NDS#SRQTAPSFR
Phatr3_J38930	31	T#SSDSAM*TM*NSSQR
Phatr3_J38930	32	TS#SDSAM*TM*NSSQR
Phatr3_J48302	483	S#LQTSATASSAPTR
Phatr3_J48302	486	SLQT#SATASSAPTR
Phatr3_J48508	673	AAGQVDVSGPS#TAHIK
Phatr3_J48508	623	Y#ERSYAR
Phatr3_J48512	348	KNS#EGDIAVIPEAR
Phatr3_J48568	273	STQQT#SSSAGISSDDVNR
Phatr3_J48896	275	RPDVES#QQMLAPR
Phatr3_J48857	255	RY#SEEDTETNR
Phatr3_J48857	256	RYS#EEDTETNR
Phatr3_J39477	18	DRS#TTPAATSTPAALAER
Phatr3_J48799	254	RNQS#FASADER
Phatr3_J48799	237	S#FSVEHSPAK
Phatr3_J31768	76	IAS#ETDFAGR
Phatr3_J42429	192	GFLSGYS#AGK
Phatr3_J42968	473	FVVGS#HEASPVR
Phatr3_J8934	234	TTGT#PVLGVSK
Phatr3_J42872	557	M*S#SFYASQAK
Phatr3_J24474	7	RYDS#STTTFSPEGR
Phatr3_J24474	8	RYDSS#TTTFSPEGR
Phatr3_J9576	13	LS#TQSPIFSPR
Phatr3_J9576	14	LST#QSPIFSPR
Phatr3_J9576	16	LSTQS#PIFSPR
Phatr3_J9033	165	GIAAPGS#GGLEYGVR
Phatr3_J42762	172	S#ADDAVTYSR
Phatr3_J9348	85	STDTPQS#PLSSAQAAK
Phatr3_J7961	258	RALSSLNTSTS#SSSPAGGVVVR
Phatr3_J43215	73	AQTDDDAS#RVSTPSLLR
Phatr3_J43215	76	AQTDDDASRVS#TPSLLR
Phatr3_J43215	89	GVLGS#AVK
Phatr3_J43215	77	VST#PSLLR
Phatr3_J42531	145	S#M*SETQGDAEPVVYFR
Phatr3_J42531	147	SM*S#ETQGDAEPVVYFR
Phatr3_J8737	937	AAPAFM*GES#PSSLR
Phatr3_J8737	1003	EAS#PSFLGM*DSPR
Phatr3_J8737	916	SIGNPTDALES#PTVVSGNRPR
Phatr3_J8737	785	SISYDS#DYNSLDAPVPVR
Phatr3_J8866	110	QTPAPVDDTPYRS#PR
Phatr3_EG01772	29	S#LTSPTLVTHGISR
Phatr3_EG01772	31	SLT#SPTLVTHGISR
Phatr3_EG01772	21	TALQNHS#FQSSTER
Phatr3_J31827	66	DLPS#ISDM*LVHGSPESQGRPR
Phatr3_J42442	690	EAVLSTDTFNS#SYGEASK
Phatr3_J42442	778	NADDHNST#PSIGDVNELR
Phatr3_J42442	780	NADDHNSTPS#IGDVNELR
Phatr3_J42442	489	TTQQLASS#YSM*GDSTQELEK
Phatr3_J42442	490	TTQQLASSY#SM*GDSTQELEK
Phatr3_J8658	42	STPDS#VAGSVITTDIR
Phatr3_J42776	730	ESHIS#SITR
Phatr3_J42776	685	GVNS#SITQGGIPFVQGR
Phatr3_J42776	686	GVNSS#ITQGGIPFVQGR
Phatr3_J42776	597	IQQPSGVATFNLGSAP*AS#PK
Phatr3_J43158	275	TGINLAALASVTS#PPTTSVR
Phatr3_EG02471	348	GSAS#PQLRPNGR
Phatr3_EG02471	206	RHS#DLPDSGVATR
Phatr3_J8917	605	T#GARIEMEKK
Phatr3_J9355	108	GFY#TPDHGVVPPTR
Phatr3_J9355	109	GFYT#PDHGVVPPTR
Phatr3_J9355	143	SLDFSLS#AK
Phatr3_J17895	58	GIS#GGTPTAEGSSK
Phatr3_J24978	110	M*GVS#EEM*LGR
Phatr3_J48962	252	S#PSHVASCSAPR
Phatr3_J49065	1047	ET#DIDSTVEANR
Phatr3_J49065	160	ETSS#PYVTPTHTPQSSPFR
Phatr3_J49065	1944	RGS#FFNFGIQK
Phatr3_J49065	112	RVGS#HDATTTATPSR
Phatr3_J49065	1825	SQVSSS#PDLR
Phatr3_J49065	952	S#VDGSSEYPR
Phatr3_J48918	163	SSTAS#PLRPH
Phatr3_J49030	862	VEDLGS#FLAASK
Phatr3_J39635	4	RS#SSLVLTTESR
Phatr3_J39635	6	RSSS#LVLTTESR
Phatr3_J39635	5	SS#SLVLTTESR
Phatr3_J15555	348	RVDFS#AR
Phatr3_J49302	346	LGES#DDDGTGDELTR
Phatr3_J49229	4	SSS#PASSTDVASTNALGYPK
Phatr3_EG00349	64	TALHPTS#PSQVLR
Phatr3_J16036	306	NVDGLY#NM*TGFTGAVR
Phatr3_J16036	309	NVDGLYNM*T#GFTGAVR
Phatr3_J16036	121	SHS#DADIDVSSR
Phatr3_J16036	117	T#RSHSDADIDVSSR
Phatr3_J16036	119	TRS#HSDADIDVSSR
Phatr3_J49441	633	ARDDS#DLSLNSDER
Phatr3_EG02227	1295	GEAYS#DGLPETQSLM*QHPFV
Phatr3_EG02227	365	TS#PTMGEHPR
Phatr3_EG02227	296	TS#SSLVPTHR
Phatr3_EG02227	297	TSS#SLVPTHR
Phatr3_EG00283	6	TGEQS#EEETM*QIPHGVLR
Phatr3_J49497	54	RASS#DAAFPR
Phatr3_J49497	137	T#LSNVPR
Phatr3_J49521	142	VIY#HDSYMDR
Phatr3_J42307	142	GSS#HADIFTEGGR
Phatr3_J49690	281	NT#SFIGVPLKDASLSR
Phatr3_J49690	282	NTS#FIGVPLKDASLSR
Phatr3_J49618	629	PRPSFQIPRPS#FR
Phatr3_J49618	835	SLLSAIPGAT#INLSR
Phatr3_J49618	864	T#FSLFGLGGDGADSRPPSQKEK
Phatr3_J16067	22	S#FGM*ELSFGQLYETDQR
Phatr3_J49678	305	HATDS#ASTAGTM*ATGHK
Phatr3_J49678	308	HATDSAST#AGTM*ATGHK
Phatr3_EG00257	146	ETSM*ESVDS#GDDM*K
Phatr3_J49720	982	ALSLLADT#FSPR
Phatr3_J49720	902	SAPAANVPQQVHS#PIEENSR
Phatr3_J49720	1198	S#LFANVVGDAK
Phatr3_J49720	7	VTRPPS#ANGTASPSR
Phatr3_J49832	22	SAS#ISPASTPSR
Phatr3_J49832	8	TSLS#STM*EPTTK
Phatr3_J50079	191	AS#PLSVPTR
Phatr3_J23723	13	SRES#PVTAVSNR
Phatr3_J50051	198	GVFDS#IKNAFSGN
Phatr3_J50128	107	ERQY#SFGNR
Phatr3_J50132	1445	TGAASGDRPGT#SVILGQR
Phatr3_J50098	17	SAS#GQVDILELR
Phatr3_J50135	511	NDFM*T#KSVQSILTNASSR
Phatr3_J50135	513	S#VQSILTNASSR
Phatr3_EG02213	604	IVS#VASFQALLEK
Phatr3_J50189	56	NAAGQS#LVSGGR
Phatr3_J50189	112	T#WSRMLR
Phatr3_J50215	85	GPSSSS#PASVLDAR
Phatr3_J50215	88	GPSSSSPAS#VLDAR
Phatr3_J50215	336	SNANT#VIGGEGGGFM*DR
Phatr3_J50338	585	S#APNLLASYIR
Phatr3_J4708	748	GQLGPS#M*SFVFR
Phatr3_J4708	750	GQLGPSM*S#FVFR
Phatr3_J4708	43	S#ITTSSDSPDSIASLR
Phatr3_J50214	91	GVAS#GSPANVM*EAR
Phatr3_J50214	93	GVASGS#PANVM*EAR
Phatr3_J51279	63	ELS#HPNIVDLK
Phatr3_J43454	1291	VRS#MDEFK
Phatr3_J50705	158	DFGWDT#FDEETQFK
Phatr3_J18027	125	TASSS#FVSLLDVNERPHTLAEK
Phatr3_J18319	378	KPQVDKFVFES#GNGIIVLAEGR
Phatr3_J18319	12	VADIS#LADYGRK
Phatr3_J18319	450	VALLHLGS#LGAR
Phatr3_J5099	190	RGS#SGPGIAGGFLKPSTR
Phatr3_J5099	191	RGSS#GPGIAGGFLKPSTR
Phatr3_J32539	132	RPSSVS#STGSGSSGYPGSR
Phatr3_J43309	422	Y#AWNAVAMNK
Phatr3_J43635	99	LGS#QTEHNDIPR
Phatr3_J25217	105	TIS#SSNLTVTHNVR
Phatr3_EG01524	42	APLVDQEEPS#LR
Phatr3_J43397	6	TDTDS#DDEKLAPAAR
Phatr3_EG01476	1078	GLFS#GVQSVGR
Phatr3_J43655	71	ESSSNEQTS#LVLEHR
Phatr3_J51511	91	S#LAP*M*YYR
Phatr3_J43705	93	SSGAEQGEDDDGVHS#AQEVTR
Phatr3_J32559	350	LSDM*M*GNS#GVLDK
Phatr3_J9886	865	GFSSTLTRFS#YNTIM*SR
Phatr3_J9886	776	SPS#QESLPQVENLR
Phatr3_J43598	516	VQVPES#STRFNPDER
Phatr3_EG02513	178	Y#ASINNHLGVEQSR
Phatr3_EG02513	180	YAS#INNHLGVEQSR
Phatr3_J50468	245	PKNYY#IRSLALT#EFR
Phatr3_J50468	252	PKNYY#IRSLALT#EFR
Phatr3_J24120	139	ASAPGAS#HSAAATTPR
Phatr3_J50435	497	DGDEEVS#LSTPPVESK
Phatr3_J50527	223	AGS#SPQEM*ADSSTK
Phatr3_J50527	435	KRS#FNGLSR
Phatr3_J50527	381	VDS#EFWGR
Phatr3_J41501	459	FLHSM*S#NLSVGQSR
Phatr3_EG02413	634	S#GSGNFQIGAASAGGQR
Phatr3_EG02413	636	SGS#GNFQIGAASAGGQR
Phatr3_EG02147	170	ATETPS#PVRPFRPLER
Phatr3_J10362	381	EAVTGQGVPVS#PNSQR
Phatr3_J43850	104	SNS#AGLDALALLASK
Phatr3_J43788	428	RVS#FATK
Phatr3_J43788	415	SDVSEKS#TQSLR
Phatr3_J33569	18	NKADT#NS#T#PAK
Phatr3_J33569	20	NKADT#NS#T#PAK
Phatr3_J33569	21	NKADT#NS#T#PAK
Phatr3_J33579	157	DSVGS#TLTLTSPTGR
Phatr3_J33394	7	SNS#SSVNNGLR
Phatr3_J10293	477	FGDS#IALGDFFEDVK
Phatr3_EG01667	47	GETASS#SLDLSSLVR
Phatr3_J44224	173	FTASNS#SDNFLDNDKYR
Phatr3_EG02399	385	AVGDDVDVYS#FRGDEER
Phatr3_J10213	152	S#DGENILP*PK
Phatr3_J43827	306	VT#RWGGYR
Phatr3_J18549	1156	RVAS#ESITGR
Phatr3_J18549	81	S#LSTDALR
Phatr3_J54187	660	SEM*S#SLQNVAAHVK
Phatr3_J54187	661	SEM*SS#LQNVAAHVK
Phatr3_J10499	78	AAS#PLPSAAIR
Phatr3_J10499	91	AKAAS#PTNAAVR
Phatr3_J43801	18	SFLPS#M*SPSGTIK
Phatr3_J43801	20	SFLPSM*S#PSGTIK
Phatr3_J43939	214	S#GSIWP*VPDVVEAGQYGGAK
Phatr3_J43939	55	Y#FGFM*KGSK
Phatr3_J19152	66	AFS#LTVQR
Phatr3_J19152	160	AT#QSQTFQKVPK
Phatr3_J19152	114	AVVGAS#LEDIK
Phatr3_J10670	150	VQNAVSIS#PTK
Phatr3_J44666	816	FTENAPALTPLSS#PIR
Phatr3_J44666	815	FTENAPALTPLS#SPIRGK
Phatr3_J44666	1184	SAS#PPIASAPSAASSK
Phatr3_J44666	1037	SGS#PGSLSSSK
Phatr3_J44666	73	S#KGTIADLTR
Phatr3_J44666	698	SM*VSSSPRS#PAR
Phatr3_J44666	1048	SQS#ATLSTVPSALTIQELK
Phatr3_J44666	1149	TVS#PTSGSESGQSATEDAGFSASPK
Phatr3_EG01550	262	GNDEDS#FTALDR
Phatr3_EG01550	130	LVSVPSPSS#SQQLHTTR
Phatr3_EG01550	219	SAPS#QRPFADER
Phatr3_EG01550	208	S#RNFEQYR
Phatr3_EG01550	36	VAVVVS#PR
Phatr3_J34116	165	NGASYDS#EEEEIFINHR
Phatr3_J34116	142	SSS#TSIPHLESPAPLTSGK
Phatr3_J10693	13	IENGGSSGSS#TPPT#SHVTASPHAENR
Phatr3_J10693	17	IENGGSSGSS#TPPT#SHVTASPHAENR
Phatr3_J10693	482	SSAHPS#LNGSLGGSR
Phatr3_J10693	477	S#SAHPS#LNGSLGGSR
Phatr3_J10693	486	SSAHPSLNGS#LGGSR
Phatr3_EG01549	324	AFS#EPDVSGVR
Phatr3_EG01549	416	S#FTDGGIELSTVR
Phatr3_EG01549	76	YVHLHPLDS#PTR
Phatr3_J44413	41	QQS#FFAAANK
Phatr3_J7026	48	HLT#PVNSTAPDATSER
Phatr3_J7026	65	S#TAGAPAQQHAVYGR
Phatr3_J33756	467	EQPGQQESS#SSVALQM*R
Phatr3_J44618	411	NKS#TYEIM*TPESIGLM*R
Phatr3_J10781	308	ATGPPPQSFASS#SPESLPR
Phatr3_J10781	309	ATGPPPQSFASSS#PESLPR
Phatr3_J10781	664	NVSFVDDSAS#VGM*TVASSTYGEDR
Phatr3_J10781	77	RAS#VEEQLR
Phatr3_J10781	331	S#STTTTNAAAPVHVLLPK
Phatr3_J10781	333	SST#TTTNAAAPVHVLLPK
Phatr3_EG02345	1214	KVS#APIIPTDR
Phatr3_EG01330	114	S#KATDEVTSP
Phatr3_EG02347	2366	GEGDGGNLS#DAANGEEAVLR
Phatr3_EG02347	1026	IDSVPAVS#PTLNSEM*AAER
Phatr3_EG02347	174	SASPT#KQDSGPVEYEYLVK
Phatr3_EG02347	2136	SEM*LEEDGS#PIR
Phatr3_EG02347	2552	T#LAKMDK
Phatr3_J34425	352	NATEPSKAS#ILAQHI
Phatr3_EG01296	66	TTHS#PVWLSSR
Phatr3_EG01296	221	TTSPY#SPLSEPSVLSR
Phatr3_J45024	85	SM*FSY#SPATR
Phatr3_EG01337	34	HVPAS#PGNM*LK
Phatr3_J26862	401	AP*S#MVELKQF
Phatr3_EG01362	226	LSSFFKQGS#DDGE
Phatr3_J11866	718	YVLSVDPNYADAT#GSM*SR
Phatr3_J11674	75	DNGTQPLIVDS#ATDTSPDTITSK
Phatr3_J11674	685	GLQGMS#FK
Phatr3_J45135	139	EKRYDP*FPDLAKDYES#AK
Phatr3_J45057	630	M*ILKNPETAS#M*SQR
Phatr3_J45057	632	M*ILKNPETASM*S#QR
Phatr3_J45229	357	QVAPAAS#FSPEPK
Phatr3_J45229	301	QVRS#EELNYR
Phatr3_J45104	499	LSDFGDT#SLPR
Phatr3_EG01368	648	SVGELS#DSEGM*STFSSALR
Phatr3_EG01424	38	RS#ISDSVLSR
Phatr3_J11722	26	LAS#ATFPSTTM*ATEAK
Phatr3_J45173	371	LP*RPY#PMMP*HR
Phatr3_J45221	100	DIKDS#SPIEDEAESYIHR
Phatr3_J45221	109	DSSPIEDEAES#YIHR
Phatr3_J45221	147	FEDAPS#SPVPSTSSK
Phatr3_J45221	170	KT#LSTGDALFNLAAEM*R
Phatr3_J45221	620	S#ILASTVDYNASIR
Phatr3_J45221	172	TLS#TGDALFNLAAEM*R
Phatr3_J45221	607	TM*EQNVAELDGGES#VGSGGNASK
Phatr3_J45221	148	YRFEDAPSS#PVPSTSSK
Phatr3_J45408	84	LVSVPS#EHLEGLQTK
Phatr3_J45548	506	NSKTS#KPK
Phatr3_J45399	586	AM*S#EGVSSM*LR
Phatr3_J20120	84	RSSADGSGGSS#SMLASGAK
Phatr3_J20120	85	RSSADGSGGSSS#MLASGAK
Phatr3_J20120	83	SSADGSGGS#SSM*LASGAKR
Phatr3_J11956	513	LSS#GSTSDDESEYAASR
Phatr3_J11956	515	LSSGS#TSDDESEYAASR
Phatr3_J11956	516	LSSGST#SDDESEYAASR
Phatr3_J11956	517	LSSGSTS#DDESEYAASR
Phatr3_EG02312	1433	IADFGM*SVANAGQELT#AETGTYR
Phatr3_EG02312	1164	LHS#M*PNPLSTVLNR
Phatr3_EG02312	778	VVLGS#SAPSAR
Phatr3_J35416	90	GGGLSEGM*S#TR
Phatr3_J45644	121	ASS#PESEVTHISQASEFSPR
Phatr3_J45431	309	NSFPEPS#PAATGK
Phatr3_J45947	30	SVS#ATDLGAHATK
Phatr3_J45947	32	SVSAT#DLGAHATK
Phatr3_J45776	1433	LITHS#QLLK
Phatr3_J35556	1475	IGIS#TPTFSATTPESTQR
Phatr3_EG00956	290	ETPRT#PPTR
Phatr3_J46154	678	RT#LSGGEGLR
Phatr3_J27639	243	LTVSNLS#GEGGPTNNDIVK
Phatr3_J27639	197	NLTLPAS#LPTTLIVPETSK
Phatr3_J46270	519	AT#VSTTGFQTEISR
Phatr3_J46270	521	ATVS#TTGFQTEISR
Phatr3_J46270	534	TPS#SAM*FAVEEAR
Phatr3_J46270	853	YAQSM*VSSLS#TDENPAISDR
Phatr3_J54534	48	ADDS#FNTFFSETSSGSHVPR
Phatr3_J54534	58	ADDSFNTFFSETSS#GSHVPR
Phatr3_J54534	294	AFHENLTVAEITNS#VFEP*SNMM*TK
Phatr3_J46289	146	S#GNDFTYIHNLKR
Phatr3_J46086	420	AGS#INAIDATTR
Phatr3_J46086	435	TTS#QLLTM*TEK
Phatr3_EG02323	1466	RQS#AVIINNM*SK
Phatr3_EG02323	2036	YAGS#TVDSGEYLSSK
Phatr3_J54536	22	GYTEIAAGETEP*LRET#STSMISPSR
Phatr3_J12752	63	S#RFNLFR
Phatr3_J12779	50	NNS#IGFAGYSVPHPSEPVVQIR
Phatr3_EG02601	334	GPSVPS#TGSGRPLR
Phatr3_EG02601	267	LSAS#GAAVSPSNFTYSGK
Phatr3_EG02601	272	LSASGAAVS#PSNFTYSGK
Phatr3_EG02630	841	NQPM*S#PDRPR
Phatr3_EG02630	582	RYS#VDDEDDYSR
Phatr3_EG02630	581	RY#SVDDEDDYSRR
Phatr3_Jdraft1613	663	TTEPVVHISQS#IVK
Phatr3_Jdraft1042	6	RGS#SLFAQGGAAPASGAAPTSAK
Phatr3_Jdraft1656	994	DSS#FGSEYAVDSVAVAR
Phatr3_Jdraft1656	997	DSSFGS#EYAVDSVAVAR
Phatr3_Jdraft1656	984	RAS#ASSLVSR
Phatr3_Jdraft1656	1040	RAST#GSSETLQSR
Phatr3_Jdraft1656	261	RM*S#LTGQNIEIR
Phatr3_Jdraft1656	863	RSS#LASNISM*PR
Phatr3_Jdraft497	642	S#RSQANQYNVR
Phatr3_Jdraft1746	234	LFSDEYY#FR
Phatr3_Jdraft1756	663	ALPKGS#VEESSGVASIAAIR
Phatr3_Jdraft741	100	ALIPPS#SIVLVPR
Phatr3_Jdraft1767	317	AHT#EM*DDTPR
Phatr3_Jdraft1767	473	LGS#TPPGAAFIGS#VGTTATK
Phatr3_Jdraft1767	483	LGS#TPPGAAFIGS#VGTTATK
Phatr3_Jdraft1767	450	S#LNRSPSSDLEAR
Phatr3_J46341	63	AVTGVPEST#SVTSDDHR
Phatr3_J46341	7	M*DKPNPT#RNYP*R
Phatr3_J46341	755	S#QSLLKPSFALR
Phatr3_J27877	479	GSAY#DLSGPSKDHVDELM*EIR
Phatr3_EG02428	135	ASS#FDISTPSKR
Phatr3_J46529	187	VRT#PAAAIYVR
Phatr3_EG00743	536	S#FKPLLDNTSEVR
Phatr3_J46405	805	AISAAIDSEAASAS#FQQR
Phatr3_J46405	463	DHYS#LSR
Phatr3_J46405	740	GTIVSGVRT#SSVLVEK
Phatr3_J46405	425	LLEDST#SLTDLLSK
Phatr3_J46405	426	LLEDSTS#LTDLLSK
Phatr3_J46405	446	SGDS#VNSAPAM*SSALVR
Phatr3_J46405	449	SGDSVNS#APAM*SSALVR
Phatr3_J46405	783	S#LTVLTTPR
Phatr3_J46405	491	SSHESGAS#VSDIIK
Phatr3_J46405	653	S#VANDLLR
Phatr3_J46405	645	SYM*S#QM*SEQSR
Phatr3_J231	1494	SM*LGDDGEET#EDEADEPLLK
Phatr3_J20773	67	TAHYTPLPTGSS#PLAR
Phatr3_J36337	577	NQS#FDAAGNGHFFQR
Phatr3_J46530	351	LETM*GM*S#FGSVNGYAR
Phatr3_J46888	128	NALTM*S#GALGASR
Phatr3_EG00800	445	IAS#IPSLNVTPEHR
Phatr3_EG00800	473	RAS#M*ATPLPTTSVSR
Phatr3_J46891	561	M*LS#SIDLR
Phatr3_J46952	373	SSS#PRPLHLSAR
Phatr3_J46863	1192	IY#EY#RNRMQK
Phatr3_J46863	1194	IY#EY#RNRMQK
Phatr3_J1103	159	QGS#SM*VTYGSNK
Phatr3_J1103	24	SDPTAS#ESASSVK
Phatr3_J1103	82	S#SYVLSR
Phatr3_J1103	148	VSINSDENNIIAPFS#PNTRR
Phatr3_J2089	594	Y#GDDAQR
Phatr3_J37341	172	WITNSNEAS#SGHIAEGYAK
Phatr3_J47231	1327	S#FEKGSSITEAASR
Phatr3_J37131	574	SGQLGPGVS#YM*K
Phatr3_J47056	27	RPS#GPPVGIDELM*R
Phatr3_J47006	71	VQDNS#FLNR
Phatr3_EG02064	162	TPSNES#SLTVTPVK
Phatr3_J47120	384	AGS#EFVLLPR
Phatr3_J37268	1170	DIEGLGLDRS#ILDQR
Phatr3_J28359	61	RFS#GTFR
Phatr3_EG02335	2177	LLS#PDEGSLAAVVGVFK
Phatr3_EG02335	16	TTTPATVDPQGHQFS#PTTR
Phatr3_J21535	93	RPTSS#TSLAPLAK
Phatr3_J21659	25	HQS#DLFLR
Phatr3_J47492	87	SVEFTTPS#PK
Phatr3_J47334	165	AFT#PVPTTAAEQIEAAR
Phatr3_J47607	9	T#ASSSSLSEASFDGGSSTYEATK
Phatr3_J47607	11	TAS#SSSLSEASFDGGSSTYEATK
Phatr3_J14202	231	QQHPS#TENLVDGR
Phatr3_J14202	836	RT#QSM*DEFR
Phatr3_J14202	871	VDS#M*DDLHQLSEEDR
Phatr3_J47762	166	S#LWKP*ALTPHKK
Phatr3_EG00624	77	GS#KSAKSTPTK
Phatr3_J37858	79	AATVS#AADLSSK
Phatr3_EG01985	24	ES#SEIDFGR
Phatr3_EG01985	153	TVS#YDSVLR
Phatr3_J47705	808	DLGTNDS#FGNVHKDK
Phatr3_J47705	257	RT#ESPHPYTR
Phatr3_J47705	18	S#EPGVGNTHTLLPLGIPAR
Phatr3_J47705	519	S#IVTPPATIQVGAAK
Phatr3_J47705	701	SS#PYRHPYDDQTR
Phatr3_J47705	606	S#VTSGEAQHLAIPYSNAR
Phatr3_J47705	259	TES#PHPYTR
Phatr3_J47705	934	YS#SRYS#QK
Phatr3_J47705	938	YS#SRYS#QK
Phatr3_J47686	491	AAS#EM*SIDDEER
Phatr3_J47686	494	AASEM*S#IDDEER
Phatr3_J14161	556	LHGSVPHS#ER
Phatr3_EG00654	125	MLLADEEDS#HNDVR
Phatr3_J47736	398	SKP*T#TAEKRR
Phatr3_J47936	2218	AETDS#VGAAATLR
Phatr3_J47936	2640	AHLEQVS#PAFR
Phatr3_J47936	135	EART#SPPTAPTGAATESTVSSPSVPK
Phatr3_J47936	59	EGS#PGVTTASEK
Phatr3_J47936	2136	NQS#NVGFYDELPALSLR
Phatr3_J47936	2157	NTSYQDS#FKTNLR
Phatr3_J52316	354	VKNS#YNPSAVGTIIR
Phatr3_J38166	136	VVEEES#GVDATTEDVAVSSGANSK
Phatr3_J47917	813	EKIPEGLTSP*FY#AGSQR
Phatr3_J47917	364	FFLSES#AAVAR
Phatr3_J47917	1207	TIPM*PVPQLS#PR
Phatr3_J47917	1211	TIPM*PVPQLSPRLS#PR
Phatr3_J22113	788	SMS#PTATLTK
Phatr3_J22113	978	TGS#GAVLKPDQVSTK
Phatr3_J14607	409	VANESLVTSAHSQPDTTPES#PR
Phatr3_J47861	117	DWTSDNT#RM*PVRPK
Phatr3_J47861	156	S#VHNATMEALVR
Phatr3_J47861	954	VQS#GQYAEFQQSTR
Phatr3_EG00619	160	AQS#QAELSADDDEDEKPK
Phatr3_J51092	78	S#KTRTLPAKK
Phatr3_J54855	152	EAS#GIQDKTQESLM*NTR
Phatr3_J54855	178	EVGIS#TLEELER
Phatr3_J54855	97	LAS#LDQTLK
Phatr3_J48121	199	SDLM*SIVLGKS#PAR
Phatr3_J48121	158	S#NSFLELQTQNFPM*K
Phatr3_J48121	160	SNS#FLELQTQNFPM*K
Phatr3_J14887	312	LNDVEQVEGGAYKLT#GNTGSLR
Phatr3_J14887	17	S#PASNLFFTANGPEQR
Phatr3_J14783	220	GALAES#ADTHER
Phatr3_J38433	8	TAS#ADRDALFGGVPAATEGGR
Phatr3_EG02284	646	YFSSRNS#PVTVTGSTR
Phatr3_J48159	511	GLESNETTLLLAS#PK
Phatr3_J48252	195	AFVAQPS#SPK
Phatr3_J48233	75	SSTPSSSS#SSSPVSDLTK
Phatr3_J14922	377	NHGFS#M*LTK
Phatr3_J29502	548	VLGVTTM*DDM*S#QDEK
Phatr3_J48422	36	GIS#PKPSSPSSSPYLGTK
Phatr3_J48422	55	STAS#YDTTSVQNDKLYK
Phatr3_J48306	512	ANDTTDST#SITSDTIK
Phatr3_J48306	513	ANDTTDSTS#ITSDTIK
Phatr3_J48306	598	SIPGLVIQS#K
Phatr3_J48608	300	GLFGM*GS#AR
Phatr3_J48597	16	GIVPSQS#TTTLHR
Phatr3_J15281	30	NST#DYQGGTSSAVR
Phatr3_J48720	154	S#GSVGANATNSFSR
Phatr3_J48720	156	SGS#VGANATNSFSR
Phatr3_J48720	152	TPS#RSGSVGANATNSFSR
Phatr3_J48726	77	AS#TSPVVPTGHSSR
Phatr3_J48726	78	AST#SPVVPTGHSSR
Phatr3_J48726	79	ASTS#PVVPTGHSSR
Phatr3_J48726	471	FIS#NDEHSQESFDNR
Phatr3_J48726	773	RS#PVTPYR
Phatr3_J42247	206	S#IAHLRPR
Phatr3_J48859	14	ASS#SM*TTPLLSSGSSR
Phatr3_J48859	15	ASSS#M*TTPLLSSGSSR
Phatr3_J48806	227	NNM*AS#M*VVPITR
Phatr3_J17954	44	VLS#ISVSK
Phatr3_J42694	444	VISTFLM*TPLQQS#PK
Phatr3_EG02456	316	QRFS#YQGGTQGR
Phatr3_J42505	181	T#PSSSFLSANSK
Phatr3_J42505	183	TPS#SSFLSANSK
Phatr3_J42505	184	TPSS#SFLSANSK
Phatr3_J42505	185	TPSSS#FLSANSK
Phatr3_J24886	46	RAM*S#AFFLFSQGNR
Phatr3_EG01798	59	AHGGGAFS#STHVR
Phatr3_J43274	188	GNS#KDFNHEAGDEVTR
Phatr3_J43274	293	GNTATSAISSS#STQTGPR
Phatr3_J42832	30	S#SAALFSAYGGAK
Phatr3_J17633	75	TTPS#VVAFTNSGER
Phatr3_J43224	815	SLQQS#LIM*AR
Phatr3_J42809	115	KDFAGEPS#K
Phatr3_J43146	336	AS#GVVGGYSEFSR
Phatr3_J43146	190	GAFASS#LYGGTSYVDSGSAFGPVR
Phatr3_J43146	174	QRS#VNSAFGAVGR
Phatr3_J43146	482	SIDSET#ASPGTTR
Phatr3_J43146	477	S#IDSETASPGTTR
Phatr3_J43146	542	SLLNS#PVTSK
Phatr3_J43146	462	SPS#PTQIGR
Phatr3_J43146	735	SSVSPM*YQQLS#PPR
Phatr3_J43146	164	ST#STPSSFR
Phatr3_J42513	1369	ANT#SSPNVSHRYT
Phatr3_J42513	521	TDS#SGSLSSLGSFDRPAKIEPR
Phatr3_J43228	420	SIANATAGS#VSASNSAPSPSR
Phatr3_J43228	645	TVLSASQSS#PTM*AK
Phatr3_J43126	20	S#ILPEETLLK
Phatr3_J43126	48	VELPLS#PR
Phatr3_J1785	24	AIGES#PTFETAK
Phatr3_J1785	201	EQDANS#M*DVTELER
Phatr3_J1785	341	S#PSSM*STM*AFTSR
Phatr3_J1785	344	SPSS#M*STM*AFTSR
Phatr3_J3171	335	S#QQGLGALAR
Phatr3_J9321	295	GNPNSPAPS#TTPPRR
Phatr3_J9321	225	SSQSSSAGDSDPTS#FFYSAHAR
Phatr3_J9321	133	ST#SYTNIFEDEM*EETKPR
Phatr3_J42495	998	SGES#ISETVANPQLASK
Phatr3_J15516	649	FNYM*GAGM*GS#PASR
Phatr3_J48938	138	GALLKDS#TVQELSGTGLK
Phatr3_J49053	176	TTS#DTTVFDM*K
Phatr3_J54986	374	RVPNPS#VSSDGIM*NTYSELR
Phatr3_J49102	382	APS#PLEFQR
Phatr3_J49072	353	ESGYIS#PSEDELSPK
Phatr3_J49072	232	NST#VTTNTAGHSNPVVAAR
Phatr3_J49072	234	NSTVT#TNTAGHSNPVVAAR
Phatr3_J49072	172	TLTS#SSVVGTHSQR
Phatr3_J49072	47	TTS#ISHDLDAIVFSSR
Phatr3_J39711	45	IGSLHDS#FLSK
Phatr3_J3676	150	DAAAPAAVHS#PQR
Phatr3_EG00447	123	T#ASQGHVYALAQSVPSYDDK
Phatr3_J49081	158	APAAT#PPRPR
Phatr3_J49081	17	APES#PETAPAR
Phatr3_J49081	113	AQAPT#TPPPVK
Phatr3_J49081	72	RLT#PVVSATTSTNR
Phatr3_J39648	24	NSENPS#LARQPTNTR
Phatr3_J39648	40	S#TEVLKDGTGISDSLSNAADALPPPTTR
Phatr3_J54971	208	S#IGQQITAK
Phatr3_J22993	393	YYDPRES#M*R
Phatr3_J15852	142	GGHENS#LTTGNPGPR
Phatr3_J7164	1145	TFS#DRSPEKDFSSPR
Phatr3_J2936	1311	KRS#GSSTGPPSVTFVAER
Phatr3_J2936	182	LLNS#FVVHR
Phatr3_J2936	1313	RSGS#STGPPSVTFVAER
Phatr3_J2936	1064	SS#SM*ENM*PESTK
Phatr3_J2936	1065	SSS#M*ENM*PESTK
Phatr3_J2936	161	VFS#SSNVHETEAK
Phatr3_J2936	162	VFSS#SNVHETEAK
Phatr3_J49328	116	NGVYTGQLS#GYAAISEDGK
Phatr3_EG02234	574	AVS#PIEAR
Phatr3_EG02234	469	SQT#PPSVSSDIR
Phatr3_EG00327	84	AVDS#LLGIM*PR
Phatr3_EG00327	262	ELVLQAS#M*AQR
Phatr3_EG02232	491	S#FSAPSSSSPR
Phatr3_EG02232	367	S#IQQLYSPR
Phatr3_J55004	82	NVS#FHAIEIR
Phatr3_J30334	415	VT#SLTEDESEHVR
Phatr3_J49491	502	IAS#QTSM*SYGSVS#PSPSNLDDHAR
Phatr3_J49491	512	IAS#QTSM*SYGSVS#PSPSNLDDHAR
Phatr3_J40174	775	FLGDAM*VNS#APR
Phatr3_J49494	19	SAEEM*VAVS#PLSK
Phatr3_J23314	489	RSPS#DDLDAVSGATQEETELR
Phatr3_J30394	36	NS#VY#PVEKK
Phatr3_J30394	38	NS#VY#PVEKK
Phatr3_J49419	129	RT#GSADK
Phatr3_J16073	584	GIQGLNVGS#PLTIGGGGGRPR
Phatr3_J49672	334	IQT#TTSTPPSALER
Phatr3_J49646	231	S#FRAPQPR
Phatr3_EG01929	177	RSVSET#M*TPALDSK
Phatr3_EG01929	242	S#AGPVTPTTHVGR
Phatr3_EG01929	173	S#VSETM*TPALDSK
Phatr3_EG01929	175	SVS#ETM*TPALDSK
Phatr3_J49781	27	T#TSTNLSAVSSGTPR
Phatr3_J16357	1246	ATLAS#ATSSADFR
Phatr3_J16357	1243	HSPSKAT#LASATSSADFR
Phatr3_J16357	63	TEGVPEGVPGEQRPSNT#TNTNSPSR
Phatr3_J49939	208	SKS#GVVLGVQR
Phatr3_J23687	111	NQHNSVS#LIK
Phatr3_J50024	12	S#PSAAFGR
Phatr3_J16445	16	SSVPES#STSVLSAGTVEGR
Phatr3_J50076	434	S#VFSATASHTTNP*TTLMGLALLGK
Phatr3_J50129	66	RTAS#GGLFFR
Phatr3_J50129	64	T#ASGGLFFR
Phatr3_J50169	16	LVQEGNPIVNS#QVR
Phatr3_J50136	250	DTIANAVGRS#PR
Phatr3_J50136	253	S#IDM*HSLAR
Phatr3_J41029	2152	AP*MLTAEPDSS#FSLAK
Phatr3_J41029	2151	APM*LTAEPDS#SFSLAK
Phatr3_J41029	2170	FVGTIS#PIK
Phatr3_J41029	1414	IAS#ASNFATLK
Phatr3_J41029	139	T#VASNTLNTR
Phatr3_J41029	142	TVAS#NTLNTR
Phatr3_J16649	33	FS#HNSLQELGR
Phatr3_J16649	36	FSHNS#LQELGR
Phatr3_J16649	3	TS#SGSSSAATSALAM*GAATVAGAALAAR
Phatr3_J50246	123	ESEFSAS#VLPSANLTLDSLM*K
Phatr3_J50246	432	GLLNLS#FM*QR
Phatr3_J41214	490	LAPNS#SFLSPHNR
Phatr3_J41214	517	S#PGGNAVASSPFASM*EPK
Phatr3_J16786	687	AQAFQHGM*DQS#SFLALK
Phatr3_J16786	668	SLGSVPAIVTSSDFGNS#ANM*ER
Phatr3_EG02209	957	AY#STAEAITTR
Phatr3_J24019	173	T#GPSPSLSNDDR
Phatr3_J50387	14	PS#ATDPFDGVDTLGYR
Phatr3_J50387	374	SAS#NSGVFDALPPPPQR
Phatr3_J50387	376	SASNS#GVFDALPPPPQR
Phatr3_EG00097	146	GTSYISS#PVTAEK
Phatr3_EG00097	1718	SM*S#LSQPPLYGSR
Phatr3_EG00097	952	S#TSESAIYR
Phatr3_EG00097	953	ST#SESAIYR
Phatr3_J10025	33	QMLKGS#GIEFR
Phatr3_EG01496	286	T#WY#RSRLPAYK
Phatr3_EG01496	288	T#WY#RSRLPAYK
Phatr3_J9697	21	RFGGAS#TSTGGK
Phatr3_J9731	231	S#GSWGEREER
Phatr3_J43529	96	SM*DTPST#PDVHR
Phatr3_J7924	158	GGTGIQFS#M*GGPR
Phatr3_J24119	34	LS#TESTSDVPLLQIK
Phatr3_J50430	240	DS#SILLTAGTPSR
Phatr3_J50430	248	DSSILLTAGT#PSR
Phatr3_J2845	358	DESS#VVQNLSAALTK
Phatr3_J50451	167	NVNSS#VQLATPEITK
Phatr3_J51291	14	DVALS#EEEVVHR
Phatr3_J41515	87	ASVPSGAS#TGAYEAVELR
Phatr3_J41515	40	GSASS#SVTTLAM*SGITGVLAR
Phatr3_J50575	456	DS#SLRGPVDFDR
Phatr3_J50575	626	S#SGNVSTTAQALLEKER
Phatr3_J50561	373	T#GSPQPHSVAGISR
Phatr3_J50561	375	TGS#PQPHSVAGISR
Phatr3_EG02204	1173	LVRDS#VALPAM*LAK
Phatr3_EG02204	295	RSS#VGSPLQR
Phatr3_EG02204	274	T#SGFFPR
Phatr3_EG02204	1234	VSQGDDSDNGS#VGSM*SHVSVER
Phatr3_J50618	115	S#SETPVTPHSAPTR
Phatr3_J50618	112	TAQSTPGAFPQIGM*GS#TR
Phatr3_J44216	206	GTSS#ATPATVNLDETK
Phatr3_J10208	213	GHS#M*ESILASIEAR
Phatr3_J10208	216	GHSM*ES#ILASIEAR
Phatr3_EG02146	193	NIPPLVGGS#YASR
Phatr3_J44084	322	ADDDS#IEHLSAGSPR
Phatr3_J44084	3093	RSES#IASENGDR
Phatr3_J44084	586	SAAAS#VASDGLSLPSLLPHVR
Phatr3_J44084	3113	S#FSASVFSSGGSSAAGTPTAR
Phatr3_J44084	3367	TAS#LGPTVSDSIDRHPR
Phatr3_J44084	2844	VANS#VGVENTEWQNSLSK
Phatr3_J43891	105	HYPAS#TASNPTPPAR
Phatr3_J43891	381	M*RSNS#LFSALLDPR
Phatr3_J43891	379	S#NSLFSALLDPR
Phatr3_J10209	395	FLT#EIADEYKITVVR
Phatr3_J43954	149	EATSGKQEPSVSSYST#SPTR
Phatr3_J43954	372	GNPYAPT#DRYGSPSK
Phatr3_J18893	13	NSS#LTGVLRR
Phatr3_J18893	21	S#M*SSIPSTM*K
Phatr3_J18893	23	SM*S#SIPSTM*K
Phatr3_J6635	208	IS#SIEMETPIASSK
Phatr3_J6635	209	ISS#IEM*ETPIASSK
Phatr3_J6635	200	SRPGS#PPNFTR
Phatr3_J44426	463	SYYGS#PNR
Phatr3_J44554	79	MLTGDVAS#EGDDAPKR
Phatr3_EG02390	94	AFS#ADRPSYK
Phatr3_EG02390	2013	EGYGS#DTPAANEDVILSK
Phatr3_EG02390	77	GEATALGS#PQASEFR
Phatr3_EG02390	147	NANLTQS#TIK
Phatr3_EG02390	1349	SSS#ATSLENVVASTK
Phatr3_EG02390	1351	SSSAT#SLENVVASTK
Phatr3_EG01600	32	SNVLYQT#GESHEELER
Phatr3_EG01600	12	S#VGGEM*VVSDDVLK
Phatr3_J44301	455	AAS#TGTDVSKFR
Phatr3_J44301	273	TAT#THSPGSTVPVR
Phatr3_J54229	2005	EALAVTSDSHS#PAQSR
Phatr3_J54229	228	YTS#PVDNTVAPKR
Phatr3_J26029	24	YSS#YHIK
Phatr3_J44269	855	S#WQESFPK
Phatr3_J44308	179	ADDDFDDDIS#VVGVSR
Phatr3_J44308	143	ANGIVS#PTLR
Phatr3_J44308	256	NTSLSNS#VTAR
Phatr3_J44308	291	TIS#ELTM*R
Phatr3_J44584	25	SSS#SAGDLGSSPVVR
Phatr3_J44584	26	SSSS#AGDLGSSPVVR
Phatr3_J44584	510	T#NTLSTTDLIER
Phatr3_J44584	512	TNT#LSTTDLIER
Phatr3_J44584	514	TNTLS#TTDLIER
Phatr3_J779	688	AEQDAS#FM*ISDETASK
Phatr3_J779	1290	DNTPGT#PISGNVTAIR
Phatr3_J779	1347	YEQSSPAS#PSSSIQQR
Phatr3_J19211	964	TSS#FIDPDSLR
Phatr3_J10963	211	SSACPS#P*MASSVATSK
Phatr3_J44251	158	AHY#GTTT
Phatr3_J26176	26	LHAPEAS#FR
Phatr3_J19030	3	KT#PGSILLAP
Phatr3_J44406	268	RGS#AHLVFR
Phatr3_J10893	289	AM*EEPVART#FLGTR
Phatr3_J10893	409	AS#PALAGGR
Phatr3_J10893	49	HDPIGT#PLPETPIYQR
Phatr3_J10893	54	HDPIGTPLPET#PIYQR
Phatr3_J10893	402	TAPKENLLAS#PGR
Phatr3_J44623	540	SAT#SPPSAPHTTSSAR
Phatr3_J10954	22	GRS#VVALER
Phatr3_J44302	262	S#FSTAVQSVHR
Phatr3_J44302	269	SFSTAVQS#VHR
Phatr3_J44302	290	S#VTIDGQSVALHGQEQTR
Phatr3_J44552	287	KYPTQQY#R
Phatr3_J44944	50	SLS#PYGSTLTTPDDAVSR
Phatr3_J11363	278	SSDS#VAPSTAPTVDR
Phatr3_J44828	350	AATLS#PHTGLK
Phatr3_J44828	122	HT#GNSNGDFAYNR
Phatr3_J44828	125	HTGNS#NGDFAYNR
Phatr3_J44828	418	TSS#LPAISR
Phatr3_J44902	374	LLGLGEFDEDP*M*ANS#LHK
Phatr3_J44902	317	M*LLDGTLPQS#IGGGVGQSR
Phatr3_J26635	428	S#RNFLNIPR
Phatr3_J44997	28	SSPALAS#FSSSR
Phatr3_J44804	182	ALYT#DSASSSR
Phatr3_J44804	184	ALYTDS#ASSSRK
Phatr3_J44804	174	SRQPDAAVS#LNTK
Phatr3_J11368	537	TSLTHS#GNQSTTFSSPLSGIYSR
Phatr3_EG01287	347	SVSS#LSGADLASQGNLNK
Phatr3_EG01287	349	SVSSLS#GADLASQGNLNK
Phatr3_EG01287	256	T#DSHAVLM*ELFAR
Phatr3_EG01287	258	TDS#HAVLM*ELFAR
Phatr3_EG01287	503	TLS#QEFINR
Phatr3_J44899	270	S#RENAILR
Phatr3_J51811	95	DKS#LM*ELGGK
Phatr3_J34754	177	RFFS#ETTPGPASFFR
Phatr3_J34754	153	SNS#SVDFSEPVSATGSK
Phatr3_J19805	213	AIVDGLRT#SIVDFSDHVEGSSTK
Phatr3_J11741	326	RPP*MAGS#TSISPQAASIIAQK
Phatr3_J45254	117	TANTNVAS#GNEEESLTVR
Phatr3_J45346	205	IGS#EHFNR
Phatr3_EG01420	85	AS#SQKSQQM*AEFFQHAIR
Phatr3_J45472	46	TLT#DSNSQEDVSR
Phatr3_J45472	99	VRS#YDAIR
Phatr3_J45616	34	HFFASPAES#IR
Phatr3_J4918	493	SVS#SAEFTSFANESM*K
Phatr3_J45626	913	S#QYAFALTK
Phatr3_J51848	1238	NGTDSAGLISS#LR
Phatr3_J51848	680	RGS#NLVGDTVWTK
Phatr3_J45589	527	FSTIDPGSGSS#NDASANEHSDR
Phatr3_J45589	207	RQQLLAASSQS#P*MVSSSR
Phatr3_J45587	469	NAT#FGEYGGR
Phatr3_J45587	452	S#FGRPHAGDFGSGPR
Phatr3_J45587	354	TEPASEGSNPSILTS#TSLAGFR
Phatr3_J45587	522	TS#QSAVGVEAGM*PR
Phatr3_J45420	2	S#VAEESHDTTYDR
Phatr3_EG01026	128	NSNIAKS#QVSGLGSER
Phatr3_J35397	33	SELRPSPS#FALAK
Phatr3_J6847	157	HIDFST#NSPYGQGAPGR
Phatr3_J6847	159	HIDFSTNS#PYGQGAPGR
Phatr3_J6847	147	T#ASEKHIDFSTNSPYGQGAPGR
Phatr3_J6847	135	VGS#QLVNVPSFNVR
Phatr3_J45990	247	DY#AIHESPIR
Phatr3_J45990	156	S#ITGADVAYTAK
Phatr3_J2762	311	SHAS#DQHIATAGSAR
Phatr3_J54505	307	GIPGGTNS#PFM*GNSSSNSAR
Phatr3_J51970	18	M*VS#RLPVTGVEVVR
Phatr3_EG02308	392	EGEADTTVS#DEDHESPVTHSR
Phatr3_J46012	1094	S#YSVGKSDVEFVEQYPK
Phatr3_J12384	19	IGS#PTVEAAVAEALLK
Phatr3_J12384	21	IGSPT#VEAAVAEALLK
Phatr3_J45816	273	STS#IDM*LAR
Phatr3_J45816	296	VSVELQEQQPTSM*EGAS#VPR
Phatr3_J45814	292	RAS#VPEITYVR
Phatr3_J45814	123	SSASLS#PTAFLLAAR
Phatr3_J45969	36	SVPS#AATASGR
Phatr3_J45926	47	T#P*SMDSAIR
Phatr3_J45840	58	KGPM*GLASAQQS#FLR
Phatr3_J45854	652	DNSGLLS#PESHLR
Phatr3_J45854	633	SEPS#KSTALSLSAVGR
Phatr3_J45854	614	YSASPYVTT#TPR
Phatr3_J46296	49	ITPETAALSGSS#SPASVGK
Phatr3_J46296	976	NTATVVTS#GESRKSPLR
Phatr3_J12902	40	AYGTSHS#SSALFSTEAK
Phatr3_EG01125	339	AGS#FLGHIR
Phatr3_EG01125	463	APES#PSAAPS#PHPR
Phatr3_EG01125	469	APES#PSAAPS#PHPR
Phatr3_EG01125	252	TPS#VDGVEHIPR
Phatr3_J36180	15	SAAAT#PTDDSGTVAASPHR
Phatr3_J46063	450	QNDDPS#VHLAR
Phatr3_J46118	206	ST#PDAPTVSK
Phatr3_EG02326	25	GLLANGS#DHQPK
Phatr3_J12887	215	AT#SPLAASTPR
Phatr3_J12887	216	ATS#PLAASTPR
Phatr3_J12887	756	SLPPPGQLSQHS#SK
Phatr3_J12887	234	STASLPTTNS#RTQLINATEALSNSR
Phatr3_J12887	246	TQLINATEALS#NSR
Phatr3_EG02544	268	S#VLQAAISER
Phatr3_EG02547	959	RPS#FGSGGSGVSNSK
Phatr3_EG02547	55	TDADFDAARGS#PSALGR
Phatr3_EG02578	1719	NPEISS#ISSI
Phatr3_EG02615	22	IRT#PAGVVSR
Phatr3_EG02635	803	AVT#P*SNMTPETEK
Phatr3_Jdraft152	176	QRS#LEASAIR
Phatr3_EG02360	19	YDS#SNNNDLIEGAGK
Phatr3_EG02360	20	YDSS#NNNDLIEGAGK
Phatr3_Jdraft1463	71	QLS#FSLPEDM*QAVNR
Phatr3_Jdraft1686	243	ASGM*S#SQELLAM*AEFQR
Phatr3_Jdraft1686	341	GLSSDS#LSNM*IQR
Phatr3_Jdraft1686	309	LSGLQS#NNASM*NNLM*LK
Phatr3_Jdraft1686	313	LSGLQSNNAS#M*NNLM*LK
Phatr3_Jdraft1686	497	QDS#STGLTALR
Phatr3_Jdraft1686	403	QNIT#GASSGDLSNAAR
Phatr3_Jdraft1686	406	QNITGAS#SGDLSNAAR
Phatr3_Jdraft1686	240	RAS#GM*SSQELLAM*AEFQR
Phatr3_Jdraft1686	281	S#GSSNGLSSAAFSQLAQSVSAAR
Phatr3_Jdraft1686	283	SGS#SNGLSSAAFSQLAQSVSAAR
Phatr3_Jdraft1686	284	SGSS#NGLSSAAFSQLAQSVSAAR
Phatr3_Jdraft1686	485	SSAASLLGSGNGPS#AVSLANLLR
Phatr3_Jdraft1686	167	SSGVGGAAS#AAPEAIIMGRPK
Phatr3_Jdraft1686	324	TGLS#REQLTQLAR
Phatr3_J46475	79	ESNRPRT#PGTSAPIFSADEFDDPDKER
Phatr3_J46475	182	GPS#IPLASTR
Phatr3_J46475	112	STIQS#ASPVYVR
Phatr3_J46475	42	TPAPPGS#PTTPSSSSTAAR
Phatr3_J46475	34	T#RTPAPPGSPTTPSSSSTAAR
Phatr3_J46475	36	TRT#PAPPGSPTTPSSSSTAAR
Phatr3_J13150	188	Y#DPVAAEK
Phatr3_J46601	241	DTNT#DDGASFFR
Phatr3_J46601	358	VISNPDS#FRFV
Phatr3_J36502	302	RSNS#FISVPYDHR
Phatr3_J46429	164	LM*AT#SINANR
Phatr3_J46484	160	AVSQTIGS#VTGFLGGAVK
Phatr3_EG00769	64	ARS#PAVVGTR
Phatr3_EG00769	451	TAS#PTQVLGMYR
Phatr3_EG00769	382	T#GSADNEGNTQLLSR
Phatr3_EG00769	384	TGS#ADNEGNTQLLSR
Phatr3_EG00769	317	VSGLALS#PDASPNQQRPIEQLFER
Phatr3_J46453	5	AAS#ASTTLLR
Phatr3_J46453	109	RPDS#SSSVLFR
Phatr3_J46545	1344	VGFS#VTGISLR
Phatr3_J13114	289	LNDDM*HVS#SGSVEVPNER
Phatr3_J46854	110	T#TSHTTLDDSTTIGSTTAR
Phatr3_J21006	517	ASLLEQQSSHVS#EHGLVGLDAK
Phatr3_J46752	1068	SSKNSSS#RRPVLQK
Phatr3_J46752	139	STDVLGAPDDDTFS#HSFR
Phatr3_J46917	68	LGDNS#YVPAGLSK
Phatr3_J46917	125	S#VTLGHR
Phatr3_J46917	127	SVT#LGHR
Phatr3_J46917	150	TLDS#ATSTGIFGKK
Phatr3_J46775	270	TT#GSPTSTLSM*TTIQK
Phatr3_J28219	120	IITGDSDAS#NEGASSAVSTSTK
Phatr3_J46737	349	RTNS#DPALTSGPTFDIDSIDGYQNK
Phatr3_J46710	464	ADGY#SQASNLGSPSAR
Phatr3_J46710	465	ADGYS#QASNLGSPSAR
Phatr3_J46710	435	LDVDT#ARPLLSM*SVAAGATPSDLVVR
Phatr3_J46710	443	LDVDTARPLLSM*S#VAAGATPSDLVVR
Phatr3_J46710	488	M*LAESS#YSR
Phatr3_J46710	182	TFVHVADPT#SIDNR
Phatr3_J46710	229	VDVDTGRPLFAM*S#VAAGASPGDLASGVSSR
Phatr3_J46906	92	SSYSLGGS#GM*DLVPVEPR
Phatr3_J36733	268	NHNVTGS#PVAM*NR
Phatr3_EG02331	1279	M*DSAGEVES#PTPANR
Phatr3_EG02331	1492	S#DSVTNHSGALR
Phatr3_EG02331	1494	SDS#VTNHSGALR
Phatr3_J46969	299	GSAAVSAVSPNDTLS#SSLTPR
Phatr3_J21369	4	HM*S#T#AFTSGSK
Phatr3_J21369	5	HM*S#T#AFTSGSK
Phatr3_J47232	28	FDS#TGHDAGGHVPAQQR
Phatr3_J47218	606	RLQS#LQGLELREER
Phatr3_J13606	491	S#QVVQHM*DVYTGDLIQK
Phatr3_J28551	745	NYDLSGST#GNTGLSGSM*K
Phatr3_J47289	470	LFSLPTEVT#PLTALK
[truncated: 1,212 more rows]
