# Supplementary material for: The Importance of Protein Phosphorylation for Signaling and Metabolism in Response to Diel Light Cycling and Nutrient Availability in a Marine Diatom
Source: Biology (Basel). 2020 Jul 6;9(7):155. doi: 10.3390/biology9070155 (PMC7408324; doi:10.3390/biology9070155)
Supplement: Supplementary file 1 [file biology-09-00155-s001.zip › ROUND2_Supp/Table S4 LFePhos_ProtPhos.xlsx]

## Sheet: Sheet1
Table S3: Normalized protein and phosphopeptide abundance data of LowFe-P subset proteins.
Protein ID	pt3	pt2	PepCount_or_Phosphopeptide	Transcript Response	PhosPattern	ProtPattern	pt3_KOG_desc	pt3_KOG_class	pt3_KOG_group	BBH protein names_y	L_10AM_A_prot_prot	L_2PM_A_prot	L_6PM_A_prot	L_10PM_A_prot	L_2AM_A_prot	L_6AM_A_prot	M_10AM_A_prot	M_2PM_A_prot	M_6PM_A_prot	M_10PM_A_prot	M_2AM_A_prot	M_6AM_A_prot	H_10AM_A_prot	H_2PM_A_prot	H_6PM_A_prot	H_10PM_A_prot	H_2AM_A_prot	H_6AM_A_prot	L_10AM_B_prot	L_2PM_B_prot	L_6PM_B_prot	L_10PM_B_prot	L_2AM_B_prot	L_6AM_B_prot	M_10AM_B_prot	M_2PM_B_prot	M_6PM_B_prot	M_10PM_B_prot	M_2AM_B_prot	M_6AM_B_prot	H_10AM_B_prot	H_2PM_B_prot	H_6PM_B_prot	H_10PM_B_prot	H_2AM_B_prot	H_6AM_B_prot	L_10AM_A_zscore_phos	L_2PM_A_zscore_phos	L_6PM_A_zscore_phos
Phatr3_EG00097	307418		SM*S#LSQPPLYGSR		p1000	prot011					0	0	0	0	0	0	13.1929	13.2364	13.4326	13.507	13.4407	13.2419	13.487	13.5272	13.3694	12.9886	13.1124	13.076	14.7102	14.5126	14.2354	15.0603	14.9845	14.9527	14.5893	14.7596	14.8059	15.2822	14.7741	14.507	14.4523	14.7007	14.6941	14.9324	14.9417	14.5408	0.938907	-1.06732	0.57489
Phatr3_EG00731	304218		DSGGITGVVLEPDS#PELR		p1001	prot111	Dual-specificity tyrosine-phosphorylation regulated kinase	General function prediction only	POORLY CHARACTERIZED		12.4504	12.9729	12.7228	12.751	13.1328	12.5107	12.8494	13.1771	12.9344	13.2753	12.9427	12.9683	12.7468	12.8989	12.6853	12.7728	12.7301	12.4157	13.1306	12.861	13.424	13.0728	13.387	13.0888	13.2718	12.73	13.613	13.0661	12.897	12.8401	13.0933	13.0595	12.7406	12.9207	13.1096	12.791	0.241485	0.989707	-1.41271
Phatr3_EG00800	306347		IAS#IPSLNVTPEHR		p1001																																										-0.937771	-0.643137	0.451354
Phatr3_EG01046	310046		GPLQLS#PLGR		p1100	prot111					13.606	13.4115	13.6752	13.43	13.6157	13.7827	13.5413	13.8128	13.903	14.0713	14.141	13.5153	13.4299	13.5506	13.3051	13.9039	12.9674	13.4345	13.6857	13.323	13.6299	13.7939	13.7968	13.6648	13.6478	13.9191	13.7674	13.8407	13.8325	13.7058	13.5538	13.5693	13.6536	13.3896	13.698	13.3435	-0.573808	-1.16302	0.401455
Phatr3_EG01286	309862		ST#HSQGM*ESSVLR		p1000	prot111	Transporter ABC superfamily (Breast cancer resistance protein)	Secondary metabolites biosynthesis transport and catabolism	METABOLISM		15.4439	15.3641	15.4345	15.6222	15.6881	15.4984	15.2371	15.5315	15.6399	15.6937	15.3038	15.2453	15.2691	15.2386	15.0521	15.1399	15.0217	14.95	14.9962	14.7548	14.9148	15.0621	15.3477	15.2613	15.2111	15.1592	14.8836	15.097	15.2428	15.0904	15.5427	15.0969	14.9616	15.1463	15.0965	15.0722	-0.756305	-0.122057	-0.879851
Phatr3_EG01424	305894		RS#ISDSVLSR		p1101	prot111					17.8293	17.5528	17.509	17.8795	17.8715	17.5942	16.8022	16.9514	15.9345	17.096	16.5008	16.4107	17.08	17.5974	17.157	17.8936	17.2244	17.1496	17.0651	17.2305	17.3959	17.1087	17.5244	17.0899	18.0498	18.0095	17.6286	17.5657	17.8804	17.6979	17.4098	16.8195	16.8225	17.5788	16.9051	17.3125	0.943452	-0.953936	-1.43517
Phatr3_EG01526	303322		RLT#VPDVPIDASNAR		p1000																																										-1.25764	-0.939385	0.263023
Phatr3_EG01550	305660		LVSVPSPSS#SQQLHTTR	LowFe Responsive	p1000																																										-1.11239	-1.17587	1.42973
Phatr3_EG02180	302773		S#KSEYDIAVIETQAR	LowFe Responsive	p1000	prot111					17.74	17.6964	17.7632	17.0328	17.4865	17.7605	17.8351	17.1491	17.2961	16.7275	17.4465	17.6964	16.3742	16.7091	16.6186	16.3369	16.6052	16.824	16.9908	17.4185	17.4107	17.571	17.3606	17.7346	16.8928	16.8478	17.095	17.3062	17.0065	16.9079	16.9457	16.5909	16.5441	16.714	16.7473	16.6928	1.47363	-0.489574	-0.857304
Phatr3_EG02239	302718	15440	TLLPGT#PSGGNLFR		p1100		Kinesin (KAR3 subfamily)	Cytoskeleton	CELLULAR PROCESSES AND SIGNALING	Kinesin-2 (Kinesin-like protein B)																																					-0.605088	-0.934549	0.961515
Phatr3_EG02268	308623	47972	QNS#STSGSGIFGAARPR		p1000	prot111					13.6907	13.6691	13.5569	13.5595	13.6458	13.916	13.8138	13.7615	13.9178	13.6462	14.1058	14.3678	13.7919	13.7282	13.8168	14.2517	14.3326	14.1187	13.9548	14.1695	14.0076	0	13.3298	14.288	14.1922	14.0264	13.8208	14.0533	14.0053	13.902	13.4891	13.8102	13.5225	13.3893	13.242	13.3276	0.0815107	0.254041	-1.65429
Phatr3_EG02294	310395	13400	S#FHEALVR		p1101		Ca2+/calmodulin-dependent protein kinase EF-Hand protein superfamily	Signal transduction mechanisms	CELLULAR PROCESSES AND SIGNALING																																						-0.924982	1.0264	0.357821
Phatr3_EG02331	308417	47206	SDS#VTNHSGALR		p1001	prot111				Polycystin-2 (Polycystic kidney disease 2 protein homolog)	12.6278	12.5138	12.3295	12.3663	11.887	12.9428	12.5735	12.2444	11.5226	12.3614	12.2392	12.9745	12.8279	11.8709	11.3074	11.9871	11.3798	11.1662	12.3541	12.9616	12.8901	12.5161	12.092	12.7507	12.0276	12.1772	12.5835	12.067	12.3035	12.5247	11.591	12.3735	12.287	12.0764	11.9053	12.431	-0.931809	-1.13877	0.352062
Phatr3_EG02354	301635	34343	S#VTTVDSNFVK		p1000	prot111					16.1039	15.8714	16.0952	16.0632	15.7258	15.9327	15.9977	16.4806	16.2018	16.0589	16.5438	16.4117	16.0957	15.8931	15.4075	15.7847	15.6005	16.1219	16.4382	16.7643	16.8891	17.056	16.9217	17.06	16.6918	16.6357	16.2976	16.7069	16.6697	16.5142	16.0175	16.6218	16.2853	16.5047	16.4609	16.3344	0.75786	-0.975021	-1.04093
Phatr3_EG02355	309838	44984	APSIASAS#TLNLAALAEAK		p1100	prot111	Nucleosome-binding factor SPN POB3 subunit	Transcription	INFORMATION STORAGE AND PROCESSING	FACT complex subunit SSRP1 (Facilitates chromatin transcription complex subunit SSRP1) (Recombination signal sequence recognition protein 1) (Structure-specific recognition protein 1) (T160)	13.2891	13.1538	13.105	13.2495	13.1208	13.2553	13.6611	13.7704	13.2879	13.2438	13.2658	13.5583	13.5007	13.2576	13.1135	12.6684	12.8885	12.9254	13.1427	13.2511	13.0837	13.3705	13.1708	13.1171	13.1108	12.8202	12.747	12.8984	12.8175	13.2259	12.972	12.8793	13.0228	13.2698	13.0917	12.9452	-0.337004	-0.443705	-0.0369766
Phatr3_J10102	311432	10102	ATT#VTAPSLPTR		p1101		MOT2 transcription factor	Transcription	INFORMATION STORAGE AND PROCESSING	CCR4-NOT transcription complex subunit 4 (EC 6.3.2.-) (CCR4-associated factor 4) (E3 ubiquitin-protein ligase CNOT4) (Potential transcriptional repressor NOT4Hp)																																					0.94705	0.518714	0.890163
Phatr3_J10499	305603	10499	AAS#PLPSAAIR		p1100		Tousled-like protein kinase	Signal transduction mechanisms	CELLULAR PROCESSES AND SIGNALING	Serine/threonine-protein kinase TOUSLED (EC 2.7.11.1)																																					-0.163895	-1.86832	0.245052
Phatr3_J10693	305666	10693	S#SAHPS#LNGSLGGSR		p1000	prot111	Mannose-6-phosphate isomerase	Carbohydrate transport and metabolism	METABOLISM	Mannose-6-phosphate isomerase (EC 5.3.1.8) (Phosphohexomutase) (Phosphomannose isomerase) (PMI)	14.3249	14.4385	14.8959	14.6292	14.7232	14.26	14.1866	15.4038	15.5869	15.4291	15.4945	13.9804	13.837	14.4674	14.101	14.2062	13.9304	14.222	15.7789	15.2782	15.3251	15.5763	16.0162	15.1123	15.9196	15.706	15.6798	15.3991	15.821	15.4706	15.4503	15.529	15.7562	15.8351	15.7513	15.2394	-0.835511	-0.772713	-1.09852
Phatr3_J10693	305666	10693	SSAHPS#LNGSLGGSR		p1100	prot111	Mannose-6-phosphate isomerase	Carbohydrate transport and metabolism	METABOLISM	Mannose-6-phosphate isomerase (EC 5.3.1.8) (Phosphohexomutase) (Phosphomannose isomerase) (PMI)	14.3249	14.4385	14.8959	14.6292	14.7232	14.26	14.1866	15.4038	15.5869	15.4291	15.4945	13.9804	13.837	14.4674	14.101	14.2062	13.9304	14.222	15.7789	15.2782	15.3251	15.5763	16.0162	15.1123	15.9196	15.706	15.6798	15.3991	15.821	15.4706	15.4503	15.529	15.7562	15.8351	15.7513	15.2394	-0.653281	-0.544127	-1.28266
Phatr3_J11403	303680	11403	S#PVVSLNAIR		p1000		Serine/threonine protein kinase	General function prediction only	POORLY CHARACTERIZED	Probable serine/threonine-protein kinase WNK4 (OsWNK4) (EC 2.7.11.1) (Protein kinase with no lysine 4)																																					0.639289	-0.656177	0.446135
Phatr3_J12588	304048	12588	LLSELHAVQPHVAGST#PR	LowFe Responsive	p1000	prot111	Heme oxygenase	Inorganic ion transport and metabolism	METABOLISM	Heme oxygenase 1 (HO-1) (EC 1.14.99.3)	15.0205	15.2315	15.3125	15.4835	15.4735	14.9939	15.6958	15.4863	15.7579	14.8356	15.445	15.9712	15.4179	14.8529	14.5187	14.5803	14.0205	14.4913	14.1014	14.5113	14.6701	14.3132	14.4772	14.4642	14.392	14.7766	15.5385	15.3281	15.0814	15.3093	13.8731	13.9513	13.6749	13.7423	14.155	13.5729	0.339149	1.27839	0.838144
Phatr3_J12588	304048	12588	SS#FVLP*GGCPVAHAPELR	LowFe Responsive	p1100	prot111	Heme oxygenase	Inorganic ion transport and metabolism	METABOLISM	Heme oxygenase 1 (HO-1) (EC 1.14.99.3)	15.0205	15.2315	15.3125	15.4835	15.4735	14.9939	15.6958	15.4863	15.7579	14.8356	15.445	15.9712	15.4179	14.8529	14.5187	14.5803	14.0205	14.4913	14.1014	14.5113	14.6701	14.3132	14.4772	14.4642	14.392	14.7766	15.5385	15.3281	15.0814	15.3093	13.8731	13.9513	13.6749	13.7423	14.155	13.5729	-0.421987	0.782634	-0.43698
Phatr3_J12779	306120	12779	NNS#IGFAGYSVPHPSEPVVQIR		p1000	prot001	DNA-directed RNA polymerase subunit L	Transcription	INFORMATION STORAGE AND PROCESSING	DNA-directed RNA polymerases I and III subunit RPAC2 (RNA polymerases I and III subunit AC2) (AC19) (DNA-directed RNA polymerases I and III 16 kDa polypeptide) (RPA19)	0	0	0	0	0	0	0	0	0	0	0	0	12.4738	11.2231	11.4124	11.9725	12.0789	11.8781	13.4272	13.9088	13.7052	14.2387	13.394	13.3551	13.603	13.6197	13.6062	13.8609	13.4729	13.4652	14.9407	13.698	15.0214	13.5941	14.7281	14.6884	0.746664	-0.301507	0.0822271
Phatr3_J12887	308161	12887	RATS#PLAASTPR	LowFe Responsive	p1001	prot111	Protein involved in mRNA turnover and stability	RNA processing and modification	INFORMATION STORAGE AND PROCESSING	E3 ubiquitin-protein ligase MARCH7 (EC 6.3.2.-) (Axotrophin) (Membrane-associated RING finger protein 7) (Membrane-associated RING-CH protein VII) (MARCH-VII) (RING finger protein 177)	13.1879	12.8505	13.0915	13.038	12.9338	12.8091	13.0295	12.8988	12.7193	12.7832	13.0395	12.8608	12.5411	12.5067	12.9681	12.9812	13.0208	12.6575	13.8372	13.9581	14.2636	14.4236	14.1355	13.9954	13.145	12.9071	13.2167	13.2432	13.2174	13.0801	12.7863	13.0416	13.0332	12.913	13.1972	12.6722	1.398	0.737347	-0.729063
Phatr3_J13192	302163	13192	GS#LTLPAPTVTDAELM*QVAK		p1100	prot011	mRNA splicing protein CDC5 (Myb superfamily)	RNA processing and modification	INFORMATION STORAGE AND PROCESSING	Cell division cycle 5-like protein (Cdc5-like protein) (Pombe cdc5-related protein)	14.8097	15.0506	15.1585	14.7659	15.0481	14.8835	15.6908	15.8436	14.3783	16.0934	14.4014	15.8404	14.5082	14.2954	14.3725	14.2394	14.6073	14.1479	0	0	0	0	0	0	12.8626	13.3611	13.3614	13.1182	13.385	13.3005	13.1758	13.0215	12.9719	12.9378	12.8973	13.2475	-1.78607	1.26238	0.391816
Phatr3_J1372	303006	1372	HTS#LFKPITSSK		p1100	prot111				Glucan 1,3-beta-glucosidase (EC 3.2.1.58) (Exo-1,3-beta-glucanase)	14.0472	14.1432	14.5489	14.1197	13.946	14.3235	14.2703	13.6442	14.0797	14.0947	13.4986	13.4758	14.7934	14.3918	14.2896	14.6847	14.7213	14.494	13.4367	13.5293	13.6883	13.7736	13.9371	13.837	14.8212	14.9182	14.7983	14.6811	14.7237	14.7991	14.6233	14.8359	14.637	14.6805	14.3903	14.7079	0.937547	1.1298	-0.068929
Phatr3_J14374	304474	14374	SAHQVS#M*LK		p1000	prot111	Transcription factor MBF1	Transcription	INFORMATION STORAGE AND PROCESSING	Multiprotein-bridging factor 1b	14.2643	14.9894	14.2735	14.8536	14.8361	14.8084	14.4544	14.6181	14.8869	14.5552	14.7451	14.5432	15.6087	14.6411	14.7066	14.8969	15.1324	14.7797	14.5031	14.501	14.5354	14.2568	14.3251	14.5442	14.8948	15.1095	15.4448	15.3951	15.1886	14.7458	15.0039	14.6302	15.2997	15.003	14.854	14.4873	0.198498	-1.92017	0.482395
Phatr3_J14553	308633	14553	M*YSY#IQSR		p1001		Dual-specificity tyrosine-phosphorylation regulated kinase	General function prediction only	POORLY CHARACTERIZED	Dual specificity tyrosine-phosphorylation-regulated kinase 1B (EC 2.7.12.1) (Minibrain-related kinase) (Mirk protein kinase)																																					1.04787	-1.08458	-1.00516
Phatr3_J15016	304683	15016	VSIS#PISKDAIQEK		p1000		Transcription factor Myb superfamily	Transcription	INFORMATION STORAGE AND PROCESSING	Transcriptional activator Myb (Proto-oncogene c-Myb)																																					-1.14956	1.16054	-0.416214
Phatr3_J15479	308859	15479	QSS#LPELPELSQDGQIR		p1100	prot111	Ca2+/calmodulin-dependent protein kinase EF-Hand protein superfamily	Signal transduction mechanisms	CELLULAR PROCESSES AND SIGNALING		14.7369	14.1285	14.3578	13.9132	14.4902	13.9589	14.6224	14.3103	14.4614	14.5331	14.3201	14.7171	13.9937	13.9369	13.6645	13.7133	13.7465	13.7553	14.0263	13.949	14.022	14.2077	14.1002	14.0367	14.0814	13.9946	14.3858	14.2681	13.9622	14.0003	13.9274	13.7967	13.5703	13.817	13.9602	14.0281	0.485297	-0.748058	0.775953
Phatr3_J15755	311122	15755	SAEDPVLLKQS#LR		p1000		Nuclear distribution protein NUDC	Signal transduction mechanisms	CELLULAR PROCESSES AND SIGNALING																																						0.681675	-0.997419	0.0910358
Phatr3_J16073	307198	16073	GIQGLNVGS#PLTIGGGGGRPR		p1000	prot111	ATP-dependent RNA helicase pitchoune	RNA processing and modification	INFORMATION STORAGE AND PROCESSING	DEAD-box ATP-dependent RNA helicase 25 (EC 3.6.4.13)	12.8131	13.0416	13.0039	12.841	13.0385	12.4707	13.4056	13.6357	13.4791	13.4245	13.5503	13.2414	13.7776	13.8987	13.8243	13.5588	13.8947	13.6475	13.3893	13.512	13.7206	13.5508	13.2733	13.4644	13.809	13.8503	13.3244	14.2032	13.5779	13.8978	13.4062	13.4607	13.4642	13.4652	13.4614	13.7167	1.26068	-1.19479	-0.40695
Phatr3_J17545	300747	17545	FVAPS#LFATK		p1000	prot111	40S ribosomal protein S3A	Translation ribosomal structure and biogenesis	INFORMATION STORAGE AND PROCESSING	40S ribosomal protein S3a	21.5922	21.7837	21.6633	21.5293	21.704	21.629	21.8434	21.6401	21.8061	21.6754	21.7892	21.7644	22.0973	21.9459	22.0178	21.9413	21.9086	22.103	21.5987	21.4995	21.6577	21.7405	21.664	21.5219	21.5552	21.755	21.5931	21.8105	21.6701	21.7995	21.2558	21.485	21.6185	21.5166	21.5579	21.5812	-0.0148728	-0.090481	1.67061
Phatr3_J1764	309646	1764	LSNS#VQSPGSPIR		p1000		Sodium/hydrogen exchanger protein	Inorganic ion transport and metabolism	METABOLISM																																						1.02098	-0.103846	-1.58982
Phatr3_J18473	301488	18473	RQS#VFSTK		p1100	prot111	Peptide exporter ABC superfamily	Intracellular trafficking secretion and vesicular transport	CELLULAR PROCESSES AND SIGNALING	ATP-binding cassette sub-family B member 10, mitochondrial (ATP-binding cassette transporter 10) (ABC transporter 10 protein) (Mitochondrial ATP-binding cassette 2) (M-ABC2)	13.482	13.9562	14.0595	13.7914	13.9598	13.4825	13.0383	13.1938	12.8058	13.2193	12.8785	13.1351	13.1925	12.8212	12.2546	12.6903	12.574	13.0023	13.6196	13.9035	14.2502	14.2345	13.8746	13.9404	12.9854	13.1762	13.5659	13.4712	13.4388	12.9486	13.3616	13.5353	13.4432	13.2674	13.1781	13.0866	0.175627	-0.153682	-0.339785
Phatr3_J18893	307689	18893	SM*S#SIPSTM*K		p1001	prot111	Predicted quinone oxidoreductase	Energy production and conversion	METABOLISM	Probable quinone oxidoreductase (EC 1.6.5.5) (NADPH:quinone reductase)	16.4679	16.3561	16.4957	16.1978	16.6679	16.4108	17.6151	15.8771	16.4625	15.678	15.4026	17.124	17.2504	17.4508	17.4841	17.3729	17.0033	17.4883	17.5846	17.1229	17.7985	17.5005	17.4379	17.0282	16.6986	16.5471	17.6475	17.7783	16.8767	16.7405	17.1141	17.4982	17.4038	17.6247	17.1183	18.3095	1.57299	-0.00317831	-0.825404
Phatr3_J19152	305637	19152	AFS#LTVQR		p1000	prot111	60s ribosomal protein L24	Translation ribosomal structure and biogenesis	INFORMATION STORAGE AND PROCESSING	60S ribosomal protein L24	19.1498	18.9777	18.6745	18.7201	18.6702	18.834	19.3283	19.259	19.0322	19.1252	19.1468	19.1663	19.674	19.2174	19.0654	18.7744	18.4875	19.0267	18.6896	19.4182	19.2083	19.3453	19.3073	19.2068	19.0491	18.4153	18.7242	18.9756	18.7261	19.0408	18.6882	18.7102	18.5549	18.5056	18.6553	18.9525	0.581585	-0.263208	-1.10834
Phatr3_J20424	312031	20424	GEVT#SEHFNTAGR		p1000	prot111	Urea transporter	Amino acid transport and metabolism	METABOLISM	Urea-proton symporter DUR3 (AtDUR3) (High-affinity urea active transporter DUR3)	15.9855	16.1937	15.9381	16.4115	15.5022	16.2092	16.4156	16.345	16.9273	16.8224	16.4111	16.6779	16.9232	16.5796	17.1724	17.4053	18.1121	17.1986	17.1279	16.756	16.1648	15.798	16.6263	17.4207	17.3751	16.7993	15.8878	15.8786	15.9925	16.596	17.8667	17.7019	17.1368	17.2966	17.1452	17.2396	1.19453	0.145082	0.311012
Phatr3_J21548	308498	21548	DM*S#FTSLLR		p1000	prot111	Multidrug/pheromone exporter ABC superfamily	Secondary metabolites biosynthesis transport and catabolism	METABOLISM		17.256	16.9702	17.0287	17.3044	17.0404	17.4327	17.1366	16.8033	16.976	17.2694	17.1513	17.1662	17.1255	17.0749	17.2231	17.3171	17.2175	17.0088	16.8165	16.8289	17.3396	17.2367	17.3901	17.3418	16.798	16.7558	16.9733	17.3072	17.0046	16.9785	16.3897	16.5762	16.4013	16.4308	16.6373	16.3145	-1.54034	0.353386	-0.670362
Phatr3_J22418	302601	22418	YVVS#PAIELLK		p1100	prot111	Catalase	Inorganic ion transport and metabolism	METABOLISM	Catalase (EC 1.11.1.6)	15.2769	15.0737	15.1067	15.0636	15.0503	15.2674	15.1505	15.0917	14.8022	15.2641	15.273	15.3501	15.0933	14.87	14.6759	14.8267	15.1399	14.7106	16.1851	16.4106	16.3168	16.3113	16.1895	16.3121	15.7661	15.2874	15.6439	15.7818	15.3887	15.7051	15.6087	15.5367	15.6067	15.5523	15.734	15.7725	-0.371597	-0.18411	-0.887424
Phatr3_J23658	309354	23658	Y#TASTTALEAGVK	LowFe Responsive	p1100	prot111				Flavodoxin	16.2649	16.1739	15.8091	16.0876	16.1784	16.3574	15.9697	15.8817	16.0368	15.846	16.0291	16.3326	14.6829	15.0896	14.2288	14.3028	14.1975	14.3964	15.7966	15.5813	15.8196	15.4748	15.4068	15.6835	15.4955	15.8206	16.0861	15.8849	15.5836	16.0188	13.6987	14.3186	14.9749	14.1454	13.9624	14.1839	1.34477	-1.56942	-0.612738
Phatr3_J29016	300421	29016	ASS#M*SIEAAPSDSLAVAHLIR		p1000	prot111	2-oxoglutarate dehydrogenase E1 subunit	Carbohydrate transport and metabolism	METABOLISM	2-oxoglutarate dehydrogenase, mitochondrial (EC 1.2.4.2) (2-oxoglutarate dehydrogenase complex component E1) (OGDC-E1) (Alpha-ketoglutarate dehydrogenase)	14.2242	14.3008	14.1671	14.12	14.2053	14.3366	14.3823	14.0569	14.1495	14.2693	14.3407	14.3445	14.2278	14.0499	14.0061	14.0473	14.2616	14.1823	14.4933	14.623	14.4004	14.6016	14.523	14.7744	14.4165	14.4793	14.4365	14.3792	14.2983	14.2643	14.3723	14.6229	14.1599	14.2849	14.34	14.3004	-1.71963	-0.652607	0.392968
Phatr3_J2936	307117	2936	S#GSSTGPPSVTFVAER		p1000	prot111	Ubiquitin C-terminal hydrolase	Posttranslational modification protein turnover chaperones	CELLULAR PROCESSES AND SIGNALING		14.8327	15.1121	15.3622	15.1418	15.5405	14.6286	14.9348	14.7189	14.9383	14.8186	14.8243	14.9773	14.343	14.683	14.4826	14.6568	14.5031	14.7853	15.2388	15.4251	15.5063	15.7133	15.1725	15.4952	15.1916	15.2175	15.0828	15.3242	15.0611	15.122	15.1888	15.0509	14.7369	14.7867	15.1009	15.2898	1.64392	-0.359776	0.669008
Phatr3_J31619	302894	31619	GVADNARAS#TAIPTER		p1000	prot111				Uncharacterized protein YwbO	11.6434	11.8405	11.7469	11.7183	11.9674	11.9891	11.7637	11.7706	11.8214	11.7668	11.972	11.6715	12.1386	11.9039	11.2465	11.8106	11.4221	11.8669	12.0921	12.6895	12.3952	12.6449	12.1825	12.2838	12.1134	12.369	12.139	12.066	11.9581	11.9751	11.4872	12.1028	10.4668	11.8443	10.4595	10.8468	0.689222	-0.71267	-0.992825
Phatr3_J3171	306979	3171	S#QQGLGALAR		p1001	prot111	TFIIF-interacting CTD phosphatase including NLI-interacting factor (involved in RNA polymerase II regulation)	Transcription	INFORMATION STORAGE AND PROCESSING	Mitochondrial import inner membrane translocase subunit TIM50 (NIF domain protein 3)	15.3333	15.237	15.0263	15.2831	15.141	15.3074	15.7014	15.2511	15.3995	15.2761	15.3123	15.6258	15.6459	15.5061	15.3491	15.3497	15.3606	15.6362	15.3556	15.0874	15.4256	15.3351	15.4545	15.5826	15.8919	15.505	15.4532	15.5155	15.4949	15.7868	15.5692	15.4581	15.2465	15.3582	15.4826	15.5558	-0.206191	0.929619	-0.657699
Phatr3_J32099	308988	32099	IS#PSEHSLATLLSK		p1000		Molecular chaperone (DnaJ superfamily)	Posttranslational modification protein turnover chaperones	CELLULAR PROCESSES AND SIGNALING	Pre-mRNA-splicing factor cwf23 (Complexed with cdc5 protein 23)																																					-1.39437	-0.348234	-0.81232
Phatr3_J32113	308924	32113	AGRGT#PTTLPDDFLR		p1000	prot111					15.8859	16.0617	15.6136	15.66	15.9502	15.6811	15.9356	15.7932	15.2963	15.0149	15.783	15.6869	15.1023	15.5345	15.0309	15.1868	15.3743	15.6834	15.9544	16.0496	15.5999	15.9587	15.7736	16.1265	16.3883	16.3979	15.7964	15.6035	16.1075	16.1812	15.9613	15.8985	15.2279	15.6698	15.4413	15.6102	1.31094	0.0949898	-0.8736
Phatr3_J3296	309751	3296	S#VSPGNTNVFDTFISK		p1000	prot111					15.3152	14.8354	14.6586	14.7981	14.6478	15.1318	15.9176	15.713	15.6155	15.4354	15.3226	15.9009	15.6974	15.2764	15.5023	15.4554	15.4301	15.1748	15.2938	14.8064	14.8956	14.8039	14.853	14.864	14.7839	14.9893	14.6125	14.8206	14.6883	14.7794	14.8679	14.8105	14.8657	14.8129	14.8577	14.7507	0.40585	1.06315	0.806615
Phatr3_J33623	311555	33623	GTITT#GSM*VDVIPM*R		p1000		Oxidation resistance protein	Replication recombination and repair	INFORMATION STORAGE AND PROCESSING																																						1.41443	-0.300991	-1.31687
Phatr3_J36662	304310	36662	LGILTGGS#KSPVSGVK		p1100	prot111					15.1245	15.1245	15.4743	15.3351	15.5297	14.9701	15.7184	15.717	15.6672	15.8607	15.9152	15.3963	15.4164	15.1803	15.3207	15.4656	15.4298	15.2322	15.5656	15.1337	15.2431	15.1996	15.6943	15.5097	15.3211	15.5723	15.6002	16.2151	15.8078	15.6604	15.5017	15.1769	15.1195	15.6261	15.336	15.1485	0.0836651	-0.763853	-0.132268
Phatr3_J39711	307060	39711	IGSLHDS#FLSK		p1100	prot011	Glutathione S-transferase	Posttranslational modification protein turnover chaperones	CELLULAR PROCESSES AND SIGNALING	Glutathione S-transferase theta-1 (EC 2.5.1.18) (GST class-theta) (GST-CL1)	14.622	14.6159	14.7211	14.8129	15.0926	15.0633	14.0916	14.1637	14.4403	14.1696	14.1743	14.0019	14.4498	14.4523	14.573	14.473	14.5116	14.629	0	0	0	0	0	0	15.3171	16.4744	16.1776	15.995	15.8404	15.6108	16.2914	16.2029	15.3604	16.1618	17.2123	16.2432	-0.37509	0.677868	-0.58204
Phatr3_J4227	303473	4227	RDS#HPAQPHGFAK		p1000	prot111	Predicted glutathione S-transferase	Posttranslational modification protein turnover chaperones	CELLULAR PROCESSES AND SIGNALING		14.2519	14.2476	14.2816	14.1422	13.8263	14.3474	13.3154	13.2564	13.4308	13.6859	13.3335	13.3906	12.9614	13.1494	13.7252	13.483	13.5963	13.312	13.6053	12.7467	12.8493	12.4479	13.5252	12.8803	13.485	13.6306	13.3212	13.4524	13.1755	13.1855	13.2968	13.4449	13.1528	12.954	12.7359	12.7251	0.501465	-1.03594	-0.785601
Phatr3_J42443	310934	42443	LLVS#PPTLPSPR	LowFe Responsive	p1000	prot010	WD40-repeat-containing subunit of the 18S rRNA processing complex	RNA processing and modification	INFORMATION STORAGE AND PROCESSING		13.7766	14.652	13.4184	13.6502	13.5494	13.404	13.6032	13.4845	13.5763	13.4673	13.5288	13.4351	0	0	0	0	0	0	0	0	0	0	0	0	13.3838	13.6365	13.7976	13.9804	13.6558	13.5686	13.3302	13.5064	13.6173	13.4576	13.5651	13.4769	0.0987806	-0.14944	-0.729578
Phatr3_J42689	310975	42689	ESVATAIS#PEKYAGNAGR		p1000	prot111					15.6819	15.6512	15.7676	15.7695	15.6426	15.4394	15.3859	15	15.0834	15.1856	15.222	15.4637	15.2123	15.2509	15.4306	15.4661	15.5756	15.6743	15.8142	15.5995	15.5688	15.6636	15.6144	15.9472	15.5626	15.4388	15.2897	15.7095	15.3378	15.6731	15.4566	15.6371	15.5009	15.4141	15.5648	15.5402	0.24005	0.505552	0.266827
Phatr3_J42776	304971	42776	IQQPSGVATFNLGSAPAS#PK		p1001	prot110	Predicted GTPase-activating protein	Signal transduction mechanisms	CELLULAR PROCESSES AND SIGNALING	Arf-GAP domain and FG repeat-containing protein 1 (HIV-1 Rev-binding protein homolog) (Nucleoporin-like protein RIP)	12.6524	12.6537	12.8397	13.1521	12.7913	12.5196	12.3001	12.9305	12.721	12.9274	12.9399	13.1749	0	0	0	0	0	0	13.5235	12.9638	13.0662	13.0452	13.1846	13.1714	12.8077	12.7313	12.4136	13.2273	12.938	12.7134	13.245	12.6854	13.0747	13.0518	12.4632	12.9181	0.137273	0.496054	1.38081
Phatr3_J42911	311003	42911	IIIPAAFSNTS#TPVTPK		p1000	prot111					15.7213	15.9527	15.4779	15.6965	15.6396	15.96	15.629	13.7991	14.2092	13.8315	14.1695	15.3829	15.0167	14.7904	14.7279	15.511	15.3596	15.4246	15.0399	14.8667	14.5988	14.7957	14.808	14.7099	15.4876	14.8507	14.5706	14.3706	15.3017	14.9751	14.9455	14.9612	14.9104	15.0113	15.1638	14.7541	-1.34762	1.10811	0.741275
Phatr3_J43047	302867	43047	RLS#LTQSK		p1000	prot111	Predicted proline-serine-threonine phosphatase-interacting protein (PSTPIP)	Cell cycle control cell division chromosome partitioning	CELLULAR PROCESSES AND SIGNALING		14.2531	14.5024	14.6782	14.6224	14.8224	14.3488	13.4922	14.6765	14.8988	14.469	14.7098	13.4933	12.8751	13.9413	14.5044	14.1609	14.3205	14.2932	14.5934	13.5931	13.7415	13.6545	14.352	13.8515	14.3668	14.4212	14.346	14.1759	14.4663	14.192	14.9479	14.3724	14.5309	14.6785	14.9637	14.1415	1.27518	-1.24175	-0.228477
Phatr3_J43215	304901	43215	AQTDDDASRVS#TPSLLR		p1000	prot111					15.2194	15.1018	15.2127	15.2041	15.3611	14.8048	15.6864	15.5096	15.6655	15.988	16.1785	15.6235	15.0789	15.054	14.8478	15.4119	15.1626	14.8937	14.8252	14.7723	14.5147	14.8251	14.6182	14.9682	14.9148	15.0475	14.2306	15.0625	14.6972	14.6915	14.8095	14.9624	14.7307	14.9861	14.9972	14.7006	0.488043	-0.624903	-1.54968
Phatr3_J43627	309519	43627	ST#SSFNLVGTEETNR		p1001	prot111	IkappaB kinase complex IKAP component	Transcription	INFORMATION STORAGE AND PROCESSING	Elongator complex protein 1 (ELP1) (IkappaB kinase complex-associated protein) (IKK complex-associated protein) (p150)	13.3572	12.9702	13.143	12.7919	13.2792	12.4471	13.1056	14.0259	13.5383	13.4028	13.8872	13.6329	12.9259	13.3566	12.3982	12.9332	12.5599	12.706	13.6281	11.0992	11.1008	13.4886	11.1769	13.4148	13.3118	13.4891	13.7305	13.4581	13.5068	13.2741	14.6581	13.4976	13.6124	14.9605	14.6352	14.65	-0.311666	-1.22614	1.3193
Phatr3_J43835	301474	43835	TSGRS#LADLAAR		p1001	prot111	GYF domain containing proteins	General function prediction only	POORLY CHARACTERIZED	PERQ amino acid-rich with GYF domain-containing protein 2 (Trinucleotide repeat-containing gene 15 protein)	15.5119	15.5766	15.5017	15.494	15.4748	15.4982	14.9787	15.3775	15.2619	15.3767	15.3943	15.0724	15.4095	15.2678	15.2433	15.2153	15.1742	15.3485	15.0021	14.6352	14.6135	14.6646	15.0274	14.9976	14.9078	15.0347	14.6131	14.3827	14.7716	14.9816	14.705	14.925	15.0293	14.7762	14.9144	14.8991	0.00781633	0.711352	-1.83677
Phatr3_J43996	311539	43996	FAS#FPTLGAHIR		p1100	prot111	Uncharacterized protein PSP1 (suppressor of DNA polymerase alpha mutations in yeast)	General function prediction only	POORLY CHARACTERIZED	Uncharacterized protein PB7E8.02	15.4935	15.3768	15.6308	15.0614	14.961	15.0161	15.3685	14.4259	14.7076	14.8527	15.1565	15.1178	15.9983	15.2034	15.0899	15.5202	15.3257	15.3214	15.03	14.9332	15.3081	15.4494	15.3653	15.4316	15.1098	15.3308	15.1692	15.3432	15.549	15.3652	14.7879	15.0995	14.5313	14.5052	14.8931	14.6158	0.452079	-0.0978528	1.42599
Phatr3_J43996	311539	43996	RES#VDFLLHPNTPQQK		p1100	prot111	Uncharacterized protein PSP1 (suppressor of DNA polymerase alpha mutations in yeast)	General function prediction only	POORLY CHARACTERIZED	Uncharacterized protein PB7E8.02	15.4935	15.3768	15.6308	15.0614	14.961	15.0161	15.3685	14.4259	14.7076	14.8527	15.1565	15.1178	15.9983	15.2034	15.0899	15.5202	15.3257	15.3214	15.03	14.9332	15.3081	15.4494	15.3653	15.4316	15.1098	15.3308	15.1692	15.3432	15.549	15.3652	14.7879	15.0995	14.5313	14.5052	14.8931	14.6158	0.0883718	0.412589	-0.795134
Phatr3_J43996	311539	43996	S#IGSIGQVAGDR		p1101	prot111	Uncharacterized protein PSP1 (suppressor of DNA polymerase alpha mutations in yeast)	General function prediction only	POORLY CHARACTERIZED	Uncharacterized protein PB7E8.02	15.4935	15.3768	15.6308	15.0614	14.961	15.0161	15.3685	14.4259	14.7076	14.8527	15.1565	15.1178	15.9983	15.2034	15.0899	15.5202	15.3257	15.3214	15.03	14.9332	15.3081	15.4494	15.3653	15.4316	15.1098	15.3308	15.1692	15.3432	15.549	15.3652	14.7879	15.0995	14.5313	14.5052	14.8931	14.6158	0.469122	-0.227019	-1.15403
Phatr3_J44011	311557	44011	M*HAS#ALLVDKR		p1101	prot111	FOG: Leucine rich repeat	General function prediction only	POORLY CHARACTERIZED		13.0184	13.7086	13.7077	13.7858	13.0455	13.1844	14.9197	13.9076	15.0235	13.4355	13.4936	13.983	12.7385	13.5438	13.047	13.0831	12.5602	12.8333	14.021	13.6598	13.5296	13.2978	13.2239	13.1312	12.9258	13.1639	13.1122	12.685	12.7547	12.5275	13.0263	12.9129	12.8653	12.6318	12.8323	12.6082	-0.254693	0.776405	0.828946
Phatr3_J44084	307642	44084	S#FSASVFSSGGSSAAGTPTAR		p1000	prot111					15.5749	15.7052	15.9149	15.7282	15.9989	15.4427	15.5329	15.4758	15.493	15.5326	15.5273	15.82	15.3589	15.1191	14.9686	15.5468	15.5631	15.553	15.4838	15.3047	14.7591	15.3311	15.0529	15.0672	15.0958	15.2503	15.5626	15.1822	15.5382	15.3217	15.2454	15.1361	14.8435	15.0954	15.3909	15.4028	-0.554227	0.418481	0.0167309
Phatr3_J44747	309833	44747	SLS#ESNVGAASLPR		p1101		Predicted E3 ubiquitin ligase	Posttranslational modification protein turnover chaperones	CELLULAR PROCESSES AND SIGNALING	E3 ubiquitin-protein ligase RMA1 (EC 6.3.2.-) (Protein RING membrane-anchor 1)																																					-0.623155	1.10234	0.619586
Phatr3_J44807	309870	44807	AM*S#VATGTPNVETVVVK		p1101																																										1.06537	1.05798	-1.23845
Phatr3_J44828	307822	44828	AATLS#PHTGLK	LowFe Responsive	p1100																																										1.27309	-0.601343	-0.580619
Phatr3_J44944	307811	44944	SLS#PYGSTLTTPDDAVSR		p1000					Pleckstrin homology domain-containing family H member 1 (PH domain-containing family H member 1)																																					0.819444	-0.740161	0.314049
Phatr3_J45029	301677	45029	SS#VTIEDAETLK		p1101	prot111				Telomeric repeat-binding factor 2 (TTAGGG repeat-binding factor 2) (Telomeric DNA-binding protein)	14.9643	15.0139	14.9787	14.5721	14.9325	14.8868	0	15.7875	15.4552	14.9943	15.8563	15.8991	12.6038	15.1195	15.6365	15.3261	15.3062	15.177	16.1182	15.1457	16.0621	15.2908	15.9192	15.5217	15.7422	15.7359	15.1982	14.659	15.5115	15.6075	16.4182	16.0435	16.4699	16.802	16.3079	15.9996	0.041312	1.59835	0.010666
Phatr3_J45200	301744	45200	SLS#IPELTATKPTSK		p1100					Phosphoglycerate mutase-like protein AT74 (At-74)																																					1.78306	-0.0627083	-1.0689
Phatr3_J45221	305907	45221	YRFEDAPSS#PVPSTSSK		p1000	prot111	Predicted mechanosensitive ion channel	Cell wall/membrane/envelope biogenesis	CELLULAR PROCESSES AND SIGNALING	Mechanosensitive ion channel protein 9 (Mechanosensitive channel of small conductance-like 9) (MscS-Like protein 9) (AtMSL9)	14.1645	13.9953	14.4656	14.2255	14.4697	13.7053	13.9182	15.1525	15.3552	15.1423	14.978	13.7461	14.0869	14.2447	14.5533	14.6489	14.8046	14.6702	14.8066	14.5535	14.6686	14.9318	14.8325	14.721	14.0153	14.358	14.2665	14.2979	14.2911	14.1763	13.9304	14.1166	14.1495	14.1554	14.2196	13.4721	1.49798	-1.1232	-0.871073
Phatr3_J45239	303778	45239	SEYGS#LGDLPSPSK		p1001	prot111	Glutamate/leucine/phenylalanine/valine dehydrogenases	Amino acid transport and metabolism	METABOLISM	Glutamate dehydrogenase 2 (EC 1.4.1.2) (NAD-specific glutamate dehydrogenase) (NAD-GDH)	15.1297	14.849	14.6556	14.6496	15.0436	15.119	15.096	14.6947	14.3433	14.5874	14.8328	14.8182	14.7994	14.6716	14.7361	14.6193	14.8467	14.6866	15.1533	14.9033	14.7655	14.913	15.0011	15.1181	14.8241	14.7993	14.6885	14.7541	14.7705	14.884	14.8312	14.7842	14.5786	14.548	14.7009	14.9205	-1.20422	0.413357	0.059687
Phatr3_J45399	305924	45399	AM*S#EGVSSM*LR		p1000					MLO-like protein 4 (AtMlo4)																																					0.45454	-0.0195156	0.550196
Phatr3_J45706	303908	45706	LGSS#PLSAAVDLIK	LowFe Responsive	p1100	prot011					13.4201	13.5499	14.1186	0	14.0904	0	12.5059	12.7581	12.7917	12.7244	12.6092	12.4662	12.662	12.762	13.2651	13.0363	13.0246	12.9807	0	0	0	0	0	0	14.026	14.046	13.8986	13.4448	14.0359	13.986	13.9569	13.7969	13.6908	13.751	13.9633	13.5275	-1.72448	0.0459744	0.619505
Phatr3_J45797	301908	45797	S#AGVAAAAAPVGLFGR		p1100	prot111					16.9225	16.7844	17.1063	16.1485	16.2478	17.0191	17.2425	16.6745	16.96	16.9307	17.2197	17.3697	16.8687	16.7332	16.41	16.4446	16.6504	16.4911	15.9797	16.0902	16.0321	15.9204	16.1504	16.1589	16.7366	16.2694	16.2131	16.2404	16.2897	16.6607	16.2127	16.1912	16.314	16.1413	16.2526	16.4229	-1.59664	0.184951	0.769861
Phatr3_J46165	312012	46165	S#ITTFNR		p1000																																										0.772905	-0.486516	-0.750045
Phatr3_J46203	301966	46203	RVAS#PDEPIASPR		p1001																																										-0.705121	-1.05558	1.64025
Phatr3_J47075	304360	47075	SPHTS#IHTQALR		p1000		Predicted integral membrane protein	General function prediction only	POORLY CHARACTERIZED	Solute carrier family 35 member F6 (ANT2-binding protein) (ANT2BP) (Transport and Golgi organization 9 homolog)																																					0.410462	-0.422319	-1.56665
Phatr3_J47216	302341	47216	NGLS#LSSAAAVASR		p1000																																										-0.554126	0.180075	0.977144
Phatr3_J47249	302422	47249	SLPLEDSNRS#PSLK		p1100	prot110					14.1186	14.5258	14.7902	14.8188	14.6369	14.194	14.2003	14.5605	14.3231	14.1128	14.1393	13.7607	14.4314	14.3949	14.3439	14.3616	14.2535	14.4407	13.0787	12.7722	13.2249	12.9647	13.1327	12.7657	12.5401	12.5166	12.4906	12.7458	12.4585	12.5934	0	0	0	0	0	0	-0.592673	-1.17867	0.396266
Phatr3_J47590	300430	47590	KEQRLS#QLSPLLGSSLSDM*K		p1100	prot111					16.0128	15.9872	16.0038	16.1446	16.0754	16.0698	16.2247	16.1394	16.2863	16.3357	16.265	16.4237	15.5464	15.5422	15.6474	15.5948	15.6261	15.2554	16.311	15.8834	15.7675	15.8889	16.101	16.1791	16.5784	15.6392	15.85	16.0211	15.6864	16.0444	16.074	16.2614	15.9779	16.0065	16.2014	15.9985	1.77813	-0.0456659	-0.00840135
Phatr3_J47590	300430	47590	LSQLS#PLLGSSLSDM*K		p1000	prot111					16.0128	15.9872	16.0038	16.1446	16.0754	16.0698	16.2247	16.1394	16.2863	16.3357	16.265	16.4237	15.5464	15.5422	15.6474	15.5948	15.6261	15.2554	16.311	15.8834	15.7675	15.8889	16.101	16.1791	16.5784	15.6392	15.85	16.0211	15.6864	16.0444	16.074	16.2614	15.9779	16.0065	16.2014	15.9985	0.939988	0.432072	-0.44013
Phatr3_J47648	300400	47648	SGM*AT#SGVPANYR		p1000	prot111					16.7836	16.2468	16.1727	16.5115	16.1444	16.8364	15.898	15.8441	16.2182	16.3015	15.955	15.9652	16.2327	15.9856	16.1885	16.0814	15.9964	16.1584	16.0322	15.734	16.3009	16.6913	16.4301	16.4494	16.5296	16.2266	16.4469	17.0257	16.6337	16.5366	15.8508	16.0307	16.2011	16.4213	16.3864	15.8624	-0.505679	-0.969955	1.39122
Phatr3_J47705	306557	47705	S#IVTPPATIQVGAAK		p1000																																										1.19136	1.24865	-1.16061
Phatr3_J47760	304510	47760	SQS#IPIYKDGK	LowFe Responsive	p1000																																										1.02527	-0.0256845	-1.19291
Phatr3_J47937	308647	47937	EASQS#LLKTPVK	LowFe Responsive	p1000																																										0.140583	1.1038	0.13961
Phatr3_J48121	306642	48121	SNS#FLELQTQNFPM*K		p1000	prot111					15.4407	15.2842	15.8796	15.7053	15.7454	15.506	15.344	15.1205	15.373	15.401	15.2876	15.3098	15.0217	15.2504	15.1976	15.3097	15.2244	15.1696	15.8322	15.6926	15.6543	15.6524	15.7025	15.4811	15.1981	15.5734	15.3068	15.3283	15.5586	15.3227	15.478	15.5658	15.5949	15.7793	15.6985	15.4531	-0.118944	1.78438	-0.314445
Phatr3_J48210	302554	48210	NNLS#SFHTAR		p1000		Predicted cyclin	General function prediction only	POORLY CHARACTERIZED	Cyclin-Y-like protein 1																																					-0.190285	-0.232285	-1.00178
Phatr3_J48598	310796	48598	S#LDPTM*ISAK		p1100																																										1.14883	-0.472246	-0.739639
Phatr3_J48675	300644	48675	SAT#LTLPHR		p1100																																										-0.78937	-0.823456	-1.07352
Phatr3_J49053	307041	49053	TTS#DTTVFDM*K		p1000	prot111					17.2829	17.4764	17.2912	17.4238	17.3841	17.4435	17.1654	16.9172	16.9377	16.5995	16.4621	17.3371	17.3355	17.2774	17.0848	16.8949	17.2317	17.2103	17.2017	17.2727	17.3101	16.9594	17.3611	17.142	17.0635	16.8182	16.7194	16.84	16.7601	16.6206	16.9076	16.9557	17.1679	17.113	17.1707	17.0501	1.33069	0.0253486	-0.187033
Phatr3_J49690	305166	49690	NT#SFIGVPLKDASLSR		p1000					Protein FMP42																																					-1.07253	1.23941	0.367396
Phatr3_J49974	309319	49974	EES#FNPEDPFSPNLK		p1000	prot111					14.2267	14.5595	14.3485	14.5728	14.58	14.4275	14.4569	14.758	14.8899	14.3456	14.765	14.3789	14.083	14.3358	14.8921	14.823	14.9367	14.4094	14.5664	13.3287	13.7437	0	14.2199	13.8609	14.9015	14.5006	14.3356	13.6495	14.5968	14.8325	14.5616	14.4981	14.3659	14.3393	14.2312	14.3946	-1.45693	1.09553	0.193386
Phatr3_J50215	305306	50215	SNANT#VIGGEGGGFM*DR		p1101	prot111					18.8388	19.0439	18.9723	19.0699	19.1172	19.0007	18.7465	18.7166	18.987	18.6209	18.796	18.9827	19.5253	18.8795	19.1345	19.1976	19.2008	19.0906	19.2098	19.1524	19.3291	19.2081	19.102	19.1319	19.0404	19.0438	19.1245	19.2475	19.1033	18.9514	19.2145	19.1307	19.1785	19.2297	18.9256	19.0973	0.556708	-0.984997	-0.307048
Phatr3_J50236	303228	50236	DLLNDDYT#SSVVLK		p1100	prot111	Porin/voltage-dependent anion-selective channel protein	Inorganic ion transport and metabolism	METABOLISM	Mitochondrial outer membrane protein porin 3 (Protein HYPERSENSITIVE RESPONSE 2) (Athsr2) (Voltage-dependent anion-selective channel protein 3) (AtVDAC3) (VDAC-3)	20.8122	20.1157	19.8484	19.6692	19.6396	20.46	20.3386	19.6448	19.6954	19.183	19.3814	20.2719	19.7853	19.8568	19.9153	20.0492	19.6365	20.1579	20.6028	21.0918	20.6921	20.7258	20.8426	20.9668	20.6229	20.3152	20.103	20.3878	20.3653	20.499	20.1251	20.133	19.8515	19.8858	20.0295	20.2299	-1.48459	1.0684	1.0056
Phatr3_J50493	303421	50493	S#LSPEALAR		p1001	prot111				Histone H1-I	13.9494	14.4777	14.5234	14.9776	13.664	14.0005	14.9431	14.3437	14.7515	15.0874	14.6887	14.8543	14.3563	14.6086	14.2643	14.2658	14.1946	14.3812	14.8759	15.0336	15.0634	14.8314	14.8791	15.0495	14.6896	14.8728	14.9949	14.7867	14.8939	14.7133	15.0373	14.9645	14.963	15.048	14.8332	14.7353	0.142164	-1.53009	-0.064039
Phatr3_J5099	305395	5099	RGSS#GPGIAGGFLKPSTR	LowFe Responsive	p1000	prot110	Uncharacterized conserved protein	Function unknown	POORLY CHARACTERIZED	Adaptin ear-binding coat-associated protein 1 (NECAP endocytosis-associated protein 1) (NECAP-1)	13.0912	13.0356	13.1255	13.0463	13.1146	12.9331	12.1972	11.6848	13.0074	12.3558	12.2887	0	0	0	0	0	0	0	13.1146	13.3246	12.7735	13.735	12.5123	12.7305	13.8426	14.5411	13.8632	13.9318	14.0396	14.1117	14.0114	13.9086	14.0178	13.6828	14.0538	14.2694	0.407679	0.379389	-1.7719
Phatr3_J51511	305430	51511	S#LAPM*YYR		p1101	prot111	GTPase Rab5/YPT51 and related small G protein superfamily GTPases	Intracellular trafficking secretion and vesicular transport	CELLULAR PROCESSES AND SIGNALING	Ras-related protein Rab-5C	17.3404	17.2554	17.0624	17.3503	17.3379	17.5635	17.4272	17.2694	17.5195	17.3116	17.0484	17.3174	17.3972	17.0348	16.9803	17.072	17.1408	17.4096	17.0944	17.5033	17.1195	17.1793	17.5212	17.631	17.2297	17.5761	17.5223	17.815	17.5182	17.3565	17.3165	17.2823	16.8949	17.3331	17.6156	17.3522	-1.26249	-0.460463	1.17423
Phatr3_J54143	311393	54143	STM*S#SSVFGAFGR	LowFe Responsive	p1100	prot111	Pattern-formation protein/guanine nucleotide exchange factor	Intracellular trafficking secretion and vesicular transport	CELLULAR PROCESSES AND SIGNALING		14.4293	14.4397	14.7447	14.4702	14.5615	14.4507	14.5176	14.5501	14.769	14.8343	14.6541	14.7339	14.4994	14.4646	14.7655	14.7513	14.6739	14.542	14.5813	14.7478	15.0423	15.1401	14.7239	14.7827	14.54	14.6563	14.6976	14.9269	14.6614	14.6493	14.3943	14.5418	14.3931	14.5694	14.4349	14.3945	-1.13844	-0.37465	0.240392
Phatr3_J54197	303510	54197	S#GSVFGIPR		p1001	prot111					18.8266	19.0449	18.921	18.6577	18.6795	18.909	18.8612	18.8378	18.4816	18.7735	18.778	18.7028	18.9794	18.9095	18.9409	19.1842	19.0671	19.061	19.2052	19.12	19.4395	18.8643	19.5424	19.27	19.2233	18.8314	19.0571	18.6545	19.2069	19.0887	18.8121	19.0003	18.9992	18.8724	18.8873	19.2881	-0.656942	0.433373	0.391975
Phatr3_J7924	307526	7924	GGTGIQFS#M*GGPR		p1000	prot111	Molecular chaperone (DnaJ superfamily)	Posttranslational modification protein turnover chaperones	CELLULAR PROCESSES AND SIGNALING	DnaJ homolog subfamily B member 3	12.7754	12.6871	12.746	12.6506	12.7637	12.9281	12.3431	12.206	12.3681	12.244	12.286	12.4584	13.0352	12.6193	12.7846	13.4467	12.9447	12.7774	12.2616	11.9204	12.0299	12.2122	12.1483	12.1318	12.236	12.0985	12.0005	11.6981	12.1005	12.1339	12.1677	11.9731	11.9004	11.6381	11.8323	11.8952	-0.658403	-0.0275226	1.48984
Phatr3_J8773	300885	8773	GLS#DASM*DVDIDGKER		p1001	prot111	Serine/threonine protein kinase	Signal transduction mechanisms	CELLULAR PROCESSES AND SIGNALING	SNF1-related protein kinase catalytic subunit alpha KIN10 (AKIN10) (EC 2.7.11.1) (AKIN alpha-2) (AKINalpha2)	13.1403	13.1777	13.333	13.7423	12.9687	13.1645	13.5247	12.9492	13.3276	12.9723	13.003	13.3419	13.4806	13.4757	13.2734	13.5412	13.4208	13.5728	13.0449	13.9851	13.5418	13.3514	13.7199	13.1592	13.4261	12.7474	12.8159	12.7449	13.118	13.3427	12.8876	13.0102	12.8469	12.8833	13.391	13.3201	0.693731	0.292837	-0.580646
Phatr3_J8970	302749	8970	RNS#SNFSFPSPSAK		p1000		LRR-containing protein	Function unknown	POORLY CHARACTERIZED																																						1.57871	-0.926654	-0.0447307
Phatr3_J9576	304861	9576	LS#TQSPIFSPR		p1100	prot111	mRNA deadenylase subunit	RNA processing and modification	INFORMATION STORAGE AND PROCESSING	CCR4-NOT transcription complex subunit 7 (EC 3.1.13.4) (CCR4-associated factor 1) (CAF-1)	14.8569	15.5744	15.6235	14.8375	15.1751	14.8638	14.4825	14.9433	15.346	15.1232	15.0892	14.5895	14.811	14.7843	14.7014	15.1075	14.8856	14.6534	15.018	15.1361	15.5934	15.1859	15.8948	15.4408	15.0135	14.748	15.3114	15.2452	15.2086	15.1852	15.583	15.1914	15.2432	15.4007	15.693	15.4838	0.787445	0.0832046	-1.54433
Phatr3_Jdraft1042	306156	1042_bd	RGS#SLFAQGGAAPASGAAPTSAK		p1100																																										0.180742	0.477109	-1.89296
Phatr3_Jdraft1656	306168	1656_bd	RAS#ASSLVSR		p1001	prot111	Cyclic nucleotide phosphodiesterase	Signal transduction mechanisms	CELLULAR PROCESSES AND SIGNALING		11.871	11.9528	11.5363	11.9841	11.8473	12.1017	11.8877	11.6431	11.9862	11.883	11.7302	11.6953	12.3433	11.4485	12.7562	11.7551	11.9975	11.5925	13.0759	13.3788	13.0303	13.1347	12.9622	12.4721	12.5746	12.9792	12.9721	12.298	13.2547	12.2327	12.1621	12.3742	12.6886	12.6704	12.664	12.139	0.0895624	-1.32739	-0.946747
	500079		Y#ESGVIPYAK		p1000	prot111					23.1598	23.3335	23.3414	23.2565	23.1431	22.9747	23.007	23.1205	23.0982	22.991	22.9228	22.9747	23.1827	23.2754	23.1125	23.1158	22.849	23.1246	23.2459	23.4928	23.6574	23.5589	23.2363	23.4587	23.1678	23.3212	23.1986	23.5203	23.156	23.1617	22.9596	23.2763	23.2373	23.2746	23.2197	23.3191	0.119546	0.647157	-0.987241
[truncated: 33 more columns]
