# Supplementary material for: The Importance of Protein Phosphorylation for Signaling and Metabolism in Response to Diel Light Cycling and Nutrient Availability in a Marine Diatom
Source: Biology (Basel). 2020 Jul 6;9(7):155. doi: 10.3390/biology9070155 (PMC7408324; doi:10.3390/biology9070155)
Supplement: Supplementary file 1 [file biology-09-00155-s001.zip › ROUND2_Supp/Table S5 DielPhos_ProtPhos.xlsx]

## Sheet: Sheet1
Table S4: Normalized protein and phosphopeptide abundance data of Diel-P subset proteins.
Protein ID	ProteinID	PepCount_or_Phosphopeptide	Cluster	PhosPattern	ProtPattern	phosVar	protVar	Pearson	Annotation	10AM_prot_avgZscore	2PM_prot_avgZscore	6PM_prot_avgZscore	10PM_prot_avgZscore	2AM_prot_avgZscore	6AM_prot_avgZscore	10AM_phos_avgZscore	2PM_phos_avgZscore	6PM_phos_avgZscore	10PM_phos_avgZscore	2AM_phos_avgZscore	6AM_phos_avgZscore
Phatr3_J27877	306230	GS#AYDLSGPSK	Transition	p1111	prot111	0.2	0.392205	0.528911	Amt	0.801373	-1.01526	-0.362824	0.0522147	0.352118	0.17238	0.41	-0.7	0.43	0.18	-0.38	-0.03
Phatr3_EG02122	311641	SHS#ASLPNTR	Transition	p1111	prot111	0.39	0.243855	-0.0601711	Eukaryotic translation initiation factor 4 gamma 3 (eIF-4-gamma 3) (eIF-4G 3) (eIF4G 3) (eIF-4-gamma II) (eIF4GII)	0.374459	-0.401978	-0.577869	-0.011994	0.751869	-0.134487	0.48	-0.61	0.35	0.94	-0.46	-0.36
Phatr3_J45547	311868	SLS#PSLVAAVQSAR	Transition	p1110	prot111	0.09	0.314848	0.708349		0.646514	-0.775173	-0.576668	0.428888	0.119969	0.15647	0.16	-0.26	-0.07	0.58	-0.12	0.04
Phatr3_J50561	307568	TGS#PQPHSVAGISR	Transition	p1111		0.48										0.44	-0.79	0.18	0.78	-0.95	0.22
Phatr3_J42510	302742	RTS#LDALAR	Transition	p1110		0.21										0.5	-0.48	0.18	0.64	-0.33	-0.22
Phatr3_J49797	301112	M*NS#IGNSHAVQR	Transition	p1111		0.19										0.56	-0.36	0.3	0.34	-0.4	-0.35
Phatr3_J49797	301112	M*FS#GGVSNPPQAHR	Transition	p1110		0.33										0.49	-0.97	0.14	0.65	-0.14	-0.1
Phatr3_J50461	303407	RLS#M*PSATDYLK	Light-9h	p1110	prot100	0.17										-0.76	0.39	0.28	0.02	0.2	0.13
Phatr3_EG01908	311260	KST#FPFGISLGFGK	Light-9h	p1110	prot111	0.45	0.348403	-0.616582	Ca2+ transporting ATPase	0.636958	0.216365	-0.611736	-0.840685	0.420077	0.179022	-0.61	0.52	1.14	-0.01	-0.55	-0.19
Phatr3_J44383	301609	M*S#LGEFIGDAK	Light-9h	p1110	prot111	0.15	0.0417289	0.605313	Translation initiation factor 4F ribosome/mRNA-bridging subunit (eIF-4G)	-0.226879	0.0503143	0.208626	0.0464703	0.190812	-0.269343	-0.44	0.5	0.49	0.07	-0.21	-0.19
Phatr3_J42911	311003	IIIPAAFSNT#STPVTPK	Light-9h	p1110	prot111	0.05	0.288886	-0.768759		0.627917	-0.0837926	-0.926009	-0.156861	0.358558	0.180187	-0.18	0.33	0.28	-0.06	-0.17	-0.09
Phatr3_J30660	311219	VGS#VAPINVVVPK	Light-9h	p1110	prot111	0.22	0.303619	-0.0687484	60S acidic ribosomal protein P0	-0.720699	0.334	-0.0146689	0.0351886	0.82287	-0.45669	-0.21	0.02	0.86	0.07	-0.46	-0.32
Phatr3_J48121	306642	SDLM*SIVLGKS#PAR	Light-9h	p1110	prot111	0.49	0.270087	0.679705		-0.46545	-0.241571	0.226925	0.598325	0.514888	-0.633116	-0.75	-0.29	1.06	0.69	-0.17	-0.39
Phatr3_J46405	306246	LLEDST#SLTDLLSK	Light-9h	p1111	prot111	0.17	0.306215	0.212326		0.0483558	-0.26962	0.7534	0.529835	-0.678996	-0.382975	-0.73	0.26	0.17	0.35	-0.2	0.25
Phatr3_J50135	305288	S#VQSILTNASSR	Light-9h	p1111		0.26			Serine/threonine-protein kinase RIO1 (EC 2.7.11.1) (RIO kinase 1)							-0.72	0.4	0.73	0.06	-0.33	0.01
Phatr3_J44500	301606	KGLLPALTS#TPPR	Light-9h	p1110		0.24			Adenosine 3'-phospho 5'-phosphosulfate transporter 2 (PAPS transporter 2) (Solute carrier family 35 member B3 homolog)							-0.69	-0.09	0.69	0.4	0.13	-0.28
Phatr3_J45874	303969	LQQS#NLFILSNM*HAR	Light-9h	p1110		0.1			FOG: Predicted E3 ubiquitin ligase							-0.2	-0.11	0.39	0.43	-0.22	-0.27
Phatr3_J46021	310158	IVDTTPGLAHSPFS#AK	Light-9h	p1110		0.25										-0.78	0.11	0.38	0.67	-0.11	-0.09
Phatr3_EG01125	308098	AGS#FLGHIR	Dark-1h	p1111	prot011	0.29										-0.42	-0.11	-0.1	0.82	0.52	-0.55
Phatr3_J9143	300787	FLSQS#PSQTLGDDVFK	Dark-1h	p1110	prot101	0.4			Pumilio domain-containing protein C6G9.14							-0.8	0.34	0.56	0.68	0.19	-0.67
Phatr3_J10805	303581	S#TAPEIDAFTR	Dark-1h	p1110	prot111	0.29	0.121048	0.107129	Kinase A-anchor protein Neurobeachin and related BEACH and WD40 repeat proteins	0.285813	-0.582145	-0.0611166	0.419228	-0.0712729	0.00949274	-0.2	0.05	0.35	0.55	0.18	-0.97
Phatr3_J47001	304391	S#TIGTVVLGR	Dark-1h	p1110	prot111	0.25	0.563864	0.847498		-0.428795	-0.653418	0.393891	0.935233	0.634241	-0.881152	-0.15	0.03	0.03	0.55	0.35	-0.88
Phatr3_J48778	308866	VDSGT#PNGDLGGVFR	Dark-1h	p1110	prot111	0.28	0.0532032	-0.349093	Putative acyl-CoA-binding protein (ACBP)	-0.148439	0.423137	0.0276321	-0.250289	-0.016678	-0.0353633	-0.8	-0.32	0.07	0.76	0.25	0.1
Phatr3_J3940	309518	RPS#NFLEFQQESLSR	Dark-1h	p1110	prot111	0.11	0.0865084	0.442278	Adenosine 3'-phospho 5'-phosphosulfate transporter 1 (PAPS transporter 1) (Solute carrier family 35 member B2)	-0.345523	-0.104327	0.497338	0.0902832	0.0676525	-0.205423	-0.42	0.11	-0.05	0.38	0.41	-0.2
Phatr3_J4708	305322	GQLGPSM*S#FVFR	Dark-1h	p1111	prot111	0.16	0.191311	0.714589	Uncharacterized conserved protein with similarity to predicted ATPase of the PP-loop superfamily	-0.263295	0.205603	-0.142548	0.776573	-0.121592	-0.454741	-0.5	0.07	0.2	0.48	0.36	-0.4
Phatr3_J42650	311029	RT#SDIFPTAPK	Dark-1h	p1111	prot111	0.06	0.055912	-0.141547		-0.240663	0.166	0.368462	-0.0533156	-0.00499691	-0.235487	0.12	-0.39	0.16	0.15	0.32	-0.01
Phatr3_J47590	300430	NVTFPVAS#TPDRIIQEAR	Dark-1h	p1110	prot111	0.17	0.114689	0.190035		0.328354	-0.432932	-0.400558	0.242034	0.242369	0.0207335	-0.33	-0.41	0.35	0.27	0.59	-0.23
Phatr3_J47001	304391	RST#IGTVVLGR	Dark-1h	p1110	prot111	0.14	0.563864	0.956141		-0.428795	-0.653418	0.393891	0.935233	0.634241	-0.881152	-0.1	-0.3	0.23	0.31	0.45	-0.51
Phatr3_J43801	305611	SFLPSM*S#PSGTIK	Dark-1h	p1111	prot111	0.12	0.289468	0.37659		0.465965	-0.581458	-0.424667	-0.395901	0.226224	0.709836	-0.13	-0.53	-0.16	0.39	0.33	0.17
Phatr3_J50338	305321	S#APNLLASYIR	Dark-1h	p1110		0.42										-0.27	0.47	-0.21	0.73	0.57	-0.96
Phatr3_J47544	302462	S#LFFNTSK	Dark-1h	p1110		0.22										-0.57	-0.33	0.23	0.76	0.14	-0.17
Phatr3_Jdraft1590	300009	VQFS#PDVLEK	Dark-1h	p1110		0.17			Sister chromatid cohesion protein PDS5 homolog B-B (Androgen-induced proliferation inhibitor B)							-0.58	-0.06	0.21	0.53	0.33	-0.25
Phatr3_J46021	310158	IVDTTPGLAHS#PFSAK	Dark-1h	p1110		0.4										-0.53	-0.54	0.35	0.73	0.74	-0.49
Phatr3_J50338	305321	TRS#APNLLASYIR	Dark-1h	p1110		0.09										-0.04	-0.37	0.17	0.33	0.41	-0.15
Phatr3_EG02146	307620	NIPPLVGGS#YASR	Light	p1111	prot111	0.21	0.223965	-0.227252	Vacuolar protein sorting-associated protein 35 (Vesicle protein sorting 35)	0.219663	-0.400951	-0.580497	0.359849	-0.225393	0.627329	0.63	0.25	0.23	-0.46	-0.55	-0.17
Phatr3_J9617	310952	RVVSAGS#LSSLDAESK	Light	p1111	prot111	0.32	0.173197	0.430268	Putative callose synthase 8 (EC 2.4.1.34) (1,3-beta-glucan synthase) (Protein GLUCAN SYNTHASE-LIKE 4)	0.239875	-0.11429	0.424634	-0.0201764	-0.751944	0.221901	0.77	0.6	-0.24	-0.21	-0.69	-0.17
Phatr3_J2936	307117	SGS#STGPPSVTFVAER	Light	p1111	prot111	0.13	0.0802612	-0.163726		-0.254947	-0.0340753	-0.139941	0.349392	-0.268696	0.348268	0.47	-0.17	0.4	0.04	-0.48	-0.17
Phatr3_J48806	306829	NNM*AS#M*VVPITR	Light	p1110	prot111	0.12	0.127734	0.59071		0.565833	-0.278323	-0.170044	-0.0900272	-0.332814	0.305375	0.45	-0.18	0.39	-0.02	-0.47	-0.08
Phatr3_J37283	304381	VFS#AEGPGLIR	Light	p1111	prot111	0.4	0.313249	-0.34159		-0.977184	0.0841932	-0.285081	0.430457	0.544453	0.203163	0.18	0.79	0.6	-0.13	-0.13	-0.99
Phatr3_EG01947	300931	AFS#VGQAVAK	Light	p1111	prot111	0.32	0.223413	-0.736658	CPS-II	-0.32996	-0.315201	-0.49388	-0.0120803	0.542107	0.609014	0.27	0.94	0.11	-0.26	-0.19	-0.74
Phatr3_J50516	301377	S#TPVVGGGLFDKR	Light	p1111	prot111	0.33	0.241219	-0.258212	Probable Na(+)/H(+) antiporter GerT	-0.430412	-0.356349	0.467264	0.729814	-0.376495	-0.0338217	0.1	0.96	0.17	-0.18	-0.1	-0.82
Phatr3_J54465	301805	SASGS#TVEFK	Light	p1110	prot111	0.06	0.112715	-0.199635	ISIP2A; iron starvation induced protein	-0.181684	-0.262524	0.280059	-0.412815	0.136243	0.440721	0.21	0.3	0.2	-0.26	-0.06	-0.28
Phatr3_J46405	306246	S#LTVLTTPR	Light	p1110	prot111	0.43	0.306215	0.69658		0.0483558	-0.26962	0.7534	0.529835	-0.678996	-0.382975	0.33	0.24	1.09	-0.2	-0.47	-0.74
Phatr3_J20424	312031	GEVTS#EHFNTAGR	Light	p1111	prot111	0.37	0.0953795	-0.0356105	Urea-proton symporter DUR3 (AtDUR3) (High-affinity urea active transporter DUR3)	0.392491	-0.00636304	-0.271064	-0.0347929	-0.390064	0.309792	0.6	-0.04	0.67	-0.04	-0.48	-0.89
Phatr3_J44399	309766	RPS#IPGPSVELK	Light	p1111	prot111	0.17	0.269974	-0.34548		-0.445479	-0.441788	-0.285934	-0.133117	0.69516	0.611158	0.56	-0.18	0.24	-0.51	0.08	-0.41
Phatr3_J42911	311003	IIIPAAFS#NTSTPVTPK	Light	p1110	prot111	0.11	0.288886	-0.255444		0.627917	-0.0837926	-0.926009	-0.156861	0.358558	0.180187	0.37	0.09	0.48	-0.34	-0.02	-0.31
Phatr3_EG00448	300960	LSFGAS#PPSDVSAVSK	Light	p1110	prot111	0.07	0.225189	0.427255		-0.0746616	-0.0252681	0.208178	0.164178	0.575239	-0.847666	0.13	-0.08	0	0.39	-0.17	-0.36
Phatr3_J42677	309078	LAEFEAM*S#PAR	Light	p1111	prot111	0.15	0.186112	-0.369068	Molybdate-anion transporter (Major facilitator superfamily domain-containing protein 5) (Molybdate transporter 2 homolog)	0.204199	0.0251304	-0.60796	-0.296333	0.0188788	0.656084	0.36	0.22	0.01	0.36	-0.53	-0.41
Phatr3_J18893	307689	S#M*SSIPSTM*K	Light	p1110	prot111	0.23	0.148273	-0.0558842	Probable quinone oxidoreductase (EC 1.6.5.5) (NADPH:quinone reductase)	0.036138	-0.407611	0.58434	-0.0290258	-0.419578	0.235736	0.32	0.43	0.05	0.47	-0.54	-0.58
Phatr3_J45835	310082	SAGIESEYLS#TSTSPALR	Light	p1110	prot111	0.25	0.349154	-0.835749	Membrane protein Patched/PTCH	-0.0426123	-0.296488	-0.738458	-0.126822	0.172435	1.03195	0.42	0.37	0.38	0.13	-0.54	-0.69
Phatr3_J9617	310952	VVS#AGSLSSLDAESK	Light	p1111	prot111	0.11	0.173197	0.160577	Putative callose synthase 8 (EC 2.4.1.34) (1,3-beta-glucan synthase) (Protein GLUCAN SYNTHASE-LIKE 4)	0.239875	-0.11429	0.424634	-0.0201764	-0.751944	0.221901	0.22	0.42	0.14	0.27	-0.21	-0.46
Phatr3_EG02204	307575	LVRDS#VALPAM*LAK	Light	p1110	prot111	0.11	0.209	0.366344	Phosphatidylinositol 4-kinase involved in intracellular trafficking and secretion	-0.655763	0.170753	0.467738	0.144428	0.347578	-0.474733	0.21	0.21	0.21	0.2	-0.1	-0.6
Phatr3_J21548	308498	NS#SSVDLVQLAETSK	Light	p1110	prot111	0.2	0.345897	-0.0642323	Multidrug/pheromone exporter ABC superfamily	-0.379249	-0.819984	-0.105914	0.835876	0.450582	0.0186885	0.14	0.43	0.08	0.4	0.01	-0.81
Phatr3_J54855	306638	EVGIS#TLEELER	Light	p1110	prot111	0.18	0.378663	-0.0557748		-0.184284	0.259041	-0.351372	-0.12471	1.08743	-0.686103	-0.2	0.34	0.43	0.44	-0.31	-0.51
Phatr3_J49701	301048	LS#VSAPSLLHVDQR	Light	p1110		0.44										1.05	0.24	0.12	-0.04	-0.98	-0.27
Phatr3_J49690	305166	NTS#FIGVPLKDASLSR	Light	p1110		0.15			Protein FMP42							0.57	0.06	0.34	-0.27	-0.17	-0.46
Phatr3_J5099	305395	RGS#SGPGIAGGFLKPSTR	Pre-/Post-Light	p1110	prot110	0.15			Adaptin ear-binding coat-associated protein 1 (NECAP endocytosis-associated protein 1) (NECAP-1)							0.56	-0.2	-0.41	0.05	-0.29	0.41
Phatr3_J45848	310077	SGAAPGTGAS#LLNR	Pre-/Post-Light	p1110	prot111	0.22	0.214061	-0.576604	Protein sum2	-0.00108277	-0.219644	-0.508557	0.814207	0.17764	-0.262564	0.04	-0.28	0.73	-0.12	-0.5	0.47
Phatr3_J25067	300894	RGSS#PVM*ITDALSDVR	Pre-/Post-Light	p1111	prot111	0.21	0.116014	-0.888678	Calcium-dependent protein kinase 17 (EC 2.7.11.1)	-0.121091	-0.417632	0.0731438	-0.106344	0.610604	-0.0386822	0.26	0.31	-0.28	0.14	-0.79	0.41
Phatr3_J29157	302488	IRSS#IPTIEYLK	Pre-/Post-Light	p1110	prot111	0.09	0.347869	0.0742568	Phosphoglycerate kinase, chloroplastic (EC 2.7.2.3)	-0.0615933	0.650332	0.781745	-0.40221	-0.672481	-0.295793	0.03	0.04	-0.06	0.43	-0.48	0.21
Phatr3_EG02323	306100	AGEALDS#EEEELAFEKELV	Pre-/Post-Light	p1111	prot111	0.25	0.177046	-0.00580547	Elongation factor 3A (EF-3) (EF-3A) (Eukaryotic elongation factor 3) (eEF3) (Translation elongation factor 3A) (Yeast elongation factor 3)	-0.52227	0.416411	-0.103359	-0.285711	-0.0874062	0.582335	0.48	-0.29	0.21	-0.11	-0.81	0.49
Phatr3_J46710	308396	ADGYS#QASNLGSPSAR	Pre-/Post-Light	p1111	prot111	0.21	0.410317	0.064182		1.067	0.283304	-0.205902	-0.863131	-0.194928	-0.0863394	0.27	-0.19	0.1	0.28	-0.83	0.41
Phatr3_J44011	311557	SFANQSSAS#LPTVEEAR	Pre-/Post-Light	p1110	prot111	0.32	0.485266	0.2073		0.43522	0.760745	0.639807	-0.33001	-0.696932	-0.80883	0.51	-0.03	-0.12	0.07	-1.03	0.51
Phatr3_J54143	311393	STM*SSS#VFGAFGR	Pre-/Post-Light	p1110	prot111	0.09	0.587735	-0.349993		-0.998113	-0.395965	0.672301	1.10643	-0.0590685	-0.325579	0.21	0.08	0.19	-0.22	-0.51	0.19
Phatr3_EG01598	301578	SLS#QLKDAEK	Pre-/Post-Light	p1111	prot111	0.36	0.178649	-0.358532		-0.352458	0.119653	-0.301148	0.20014	0.699934	-0.366122	0.82	0.25	-0.82	-0.33	-0.32	0.42
Phatr3_J20504	312037	HFS#ALDLTAFSNGSSGVK	Pre-/Post-Light	p1110	prot111	0.17	0.143413	0.217862	Alpha,alpha-trehalose-phosphate synthase [UDP-forming] 5 (EC 2.4.1.15) (Trehalose-6-phosphate synthase 5) (AtTPS5)	0.661539	-0.265121	0.0229892	-0.276195	0.175454	-0.318666	0.43	0.11	-0.47	-0.4	-0.05	0.55
Phatr3_EG02120	301368	STTTS#PSTIVGGSK	Pre-/Post-Light	p1110	prot111	0.57	0.169138	-0.265364	Nuclear pore complex protein Nup153 (153 kDa nucleoporin) (Nucleoporin Nup153)	-0.169038	-0.395924	0.517134	0.39349	-0.47146	0.125798	0.98	-0.32	-0.53	-0.8	-0.23	0.89
Phatr3_J50049	311279	YILSS#HVDGSDHR	Pre-/Post-Light	p1110	prot111	0.32	0.694249	0.826752	Programmed cell death protein 4 (Death up-regulated gene protein)	1.01934	-0.976643	-0.877594	-0.227158	0.31584	0.746214	0.71	-0.14	-0.61	-0.49	-0.16	0.67
Phatr3_J50136	307341	DTIANAVGRS#PR	Pre-/Post-Light	p1110	prot111	0.18	0.167882	0.43891	Pt_HSF2.2b Heat shock transcription factor	0.214483	-0.144494	-0.768308	0.133201	0.331596	0.233522	0.8	-0.46	-0.12	0.01	0.21	-0.1
Phatr3_J48195	310709	RLT#TGATSTR	Pre-/Post-Light	p1111	prot111	0.25	0.902669	0.591202		0.875074	-0.780873	-1.22143	-0.510734	0.671275	0.966686	0.87	-0.42	-0.48	0.3	0.02	-0.13
Phatr3_J48859	306826	ASSS#M*TTPLLSSGSSR	Pre-/Post-Light	p1111	prot111	0.15	0.0420873	0.107078		0.124399	0.152098	-0.238345	-0.274492	0.0415381	0.194802	0.58	-0.38	0.12	-0.1	-0.44	0.24
Phatr3_J44591	311638	SIVS#PASASM*TTSK	Pre-/Post-Light	p1111	prot111	0.2	0.118489	0.377905		0.197691	0.230089	0.458475	-0.405293	-0.312243	-0.168719	0.66	-0.54	0.37	-0.04	-0.38	0.1
Phatr3_EG02413	305498	SGS#GNFQIGAASAGGQR	Pre-/Post-Light	p1111	prot111	0.21	0.299145	0.444513	Uncharacterized RNA-binding protein C328.05	0.11339	-0.554051	-0.067061	0.0789935	-0.518184	0.946913	0.75	-0.16	0.21	-0.15	-0.64	0.09
Phatr3_J21988	304572	GGVT#SHAAVVAR	Pre-/Post-Light	p1111	prot111	0.39	0.685625	0.593579	Pyruvate, phosphate dikinase, chloroplastic (EC 2.7.9.1) (Pyruvate, orthophosphate dikinase)	0.847611	0.646595	0.0285394	-1.16407	-0.839414	0.480736	1.03	-0.35	-0.13	-0.06	-0.83	0.27
Phatr3_J2607	310694	LGNS#SGGLLAR	Pre-/Post-Light	p1111	prot111	0.35	0.259055	-0.463422	Tyrosine kinase specific for activated (GTP-bound) p21cdc42Hs	-0.670832	-0.33643	-0.280305	0.688136	0.312217	0.287214	1.07	-0.65	-0.12	-0.2	-0.34	0.06
Phatr3_J45990	308026	S#ITGADVAYTAK	Pre-/Post-Light	p1111	prot111	0.42	0.229494	0.369047		0.297431	0.128117	-0.695046	-0.481049	0.527642	0.222906	1.26	-0.26	-0.37	-0.39	-0.42	0.06
Phatr3_J37131	306391	SGQLGPGVS#YM*K	Pre-/Post-Light	p1110	prot111	0.51	0.0976772	0.45143	T-complex protein 1 subunit eta (TCP-1-eta) (CCT-eta) (Chaperonin CCT7)	-0.335981	0.326606	-0.381624	-0.0155556	0.0613085	0.345245	0.33	0.18	-0.52	-0.4	-0.79	1.17
Phatr3_J6847	308018	VGS#QLVNVPSFNVR	Pre-/Post-Light	p1110	prot111	0.13	0.0728031	0.695804	40S ribosomal protein S9-2	-0.0629761	0.104671	0.0239377	0.146894	-0.496365	0.283838	-0.2	0.04	-0.01	-0.23	-0.34	0.67
Phatr3_J54465	301805	S#NELIAGFEPR	Pre-/Post-Light	p1110	prot111	0.36	0.112715	0.641657	ISIP2A; iron starvation induced protein	-0.181684	-0.262524	0.280059	-0.412815	0.136243	0.440721	0.12	-0.15	-0.25	-0.58	-0.29	1.12
Phatr3_J47589	302461	KT#SFFHNELSEDAAR	Pre-/Post-Light	p1110	prot111	0.17	0.491174	0.697295	Uncharacterized conserved protein	0.130866	-0.577104	0.390936	-0.0439923	-0.93676	1.03605	-0.05	0.05	-0.05	-0.44	-0.28	0.76
Phatr3_J42398	309596	SLASVASYSSAS#VAR	Pre-/Post-Light	p1110	prot111	0.25	0.186986	0.370521	Malate dehydrogenase, mitochondrial (EC 1.1.1.37)	-0.128008	-0.390061	-0.511445	0.0300802	0.452368	0.547065	-0.07	0.44	-0.34	-0.66	0.06	0.7
Phatr3_J42494	300887	KGT#ISLFGGNAK	Pre-/Post-Light	p1110	prot111	0.17	0.368462	-0.940751		-0.212919	-0.29833	0.837916	0.447266	0.116193	-0.890125	0.24	0.08	-0.58	-0.21	0.22	0.61
Phatr3_J55209	309581	QAEGAVSNLSTVAS#LM*DLK	Pre-/Post-Light	p1110	prot111	0.38	0.597929	-0.869669	Acetyl-CoA carboxylase (ACC) (EC 6.4.1.2) [Includes: Biotin carboxylase (EC 6.3.4.14)]	-0.376529	0.450153	0.904743	0.541867	-0.325666	-1.19457	0.07	0.24	-0.73	-0.57	0	0.98
Phatr3_EG02345	305749	KVS#APIIPTDR	Pre-/Post-Light	p1111	prot111	0.15	0.215615	0.0456371	Eukaryotic elongation factor 2 kinase (eEF-2 kinase) (eEF-2K) (EC 2.7.11.20) (Calcium/calmodulin-dependent eukaryotic elongation factor 2 kinase)	0.313339	-0.034727	0.398589	0.320635	-0.829954	-0.167882	0.06	0.45	-0.15	-0.44	-0.38	0.44
Phatr3_J42858	309097	SSLQFQEQS#QASFNR	Pre-/Post-Light	p1111	prot111	0.09	0.122414	0.117571	Exocyst complex component 6 (Exocyst complex component Sec15A) (SEC15-like protein 1)	-0.141831	0.101051	-0.0546404	0.450717	-0.572928	0.217632	0	0.2	0.09	-0.43	-0.28	0.35
Phatr3_J22122	308678	AAS#GNIIPSSTGAAK	Pre-/Post-Light	p1111	prot111	0.24	0.476651	0.245044	Glyceraldehyde-3-phosphate dehydrogenase, chloroplastic (EC 1.2.1.59) (NAD(P)-dependent glyceraldehyde-3-phosphate dehydrogenase)	-0.192772	0.434089	0.94227	0.291238	-0.958107	-0.516719	0.04	0.38	0.14	-0.67	-0.61	0.49
Phatr3_J41029	307343	IAS#ASNFATLK	Pre-/Post-Light	p1110	prot111	0.51	0.193763	-0.226523		-0.212611	-0.447413	-0.486252	0.270717	0.314479	0.561079	0.59	0.59	-0.33	-1.14	-0.39	0.54
Phatr3_J40626	303118	AAS#SSELLKPTK	Pre-/Post-Light	p1110	prot111	0.1	0.124151	0.229681	plasminogen activator inhibitor 1 RNA-binding protein	-0.291642	-0.120336	-0.0344773	-0.28194	0.0681747	0.660221	0.39	0.02	0.02	-0.38	-0.36	0.24
Phatr3_J54143	311393	LAEAPPLPPPS#GGLER	Pre-/Post-Light	p1111	prot111	0.13	0.587735	-0.843101	Pattern-formation protein/guanine nucleotide exchange factor	-0.998113	-0.395965	0.672301	1.10643	-0.0590685	-0.325579	0.28	0	-0.08	-0.63	0.08	0.4
Phatr3_J45797	301908	VNDGAS#LLDM*GEK	Pre-/Post-Light	p1111	prot111	0.36	0.414962	0.982644		0.486837	-0.239781	-0.157957	-0.998862	0.0402756	0.869487	0.37	-0.25	0	-0.97	-0.16	0.8
Phatr3_J42701	302850	S#ISDPTPILHSQR	Pre-/Post-Light	p1111		0.49										0.62	-0.6	0.06	0.03	-0.95	0.9
	306231	ASS#FDISTPSKR	Pre-/Post-Light	p1111		0.47			Repressor of RNA polymerase III transcription MAF1 homolog							1.11	0.13	-0.6	-0.71	-0.27	0.35
Phatr3_J50039	303174	VANFAQNQEQS#PQLR	Pre-/Post-Light	p1110		0.47										1.03	-0.13	-1	-0.32	-0.1	0.41
Phatr3_J47624	308579	SSS#PTDVFVHAAK	Pre-/Post-Light	p1111		0.34										0.95	-0.1	-0.86	-0.22	0.02	0.16
Phatr3_EG01929	307210	S#VSETM*TPALDSK	Pre-/Post-Light	p1110		0.14										0.57	-0.26	-0.17	-0.09	-0.49	0.21
Phatr3_J46762	304275	KAQS#LFVFPTGQR	Pre-/Post-Light	p1110		0.04										0.4	-0.06	-0.04	-0.1	-0.06	0.21
Phatr3_J45033	303721	YRLPDEAPPS#PQPGFER	Pre-/Post-Light	p1111		0.24										0.69	-0.69	-0.3	0.12	-0.22	0.31
Phatr3_EG02188	300727	FAQVSDSDNSLSVS#PSAR	Pre-/Post-Light	p1110		0.39										1.1	-0.19	-0.55	-0.09	-0.42	0.46
Phatr3_J42942	300788	RIS#ALAQANEK	Pre-/Post-Light	p1110		0.24			DENN domain-containing protein 5A (Rab6-interacting protein 1) (Rab6IP1)							0.58	0.32	0.06	-0.62	-0.54	0.27
Phatr3_J44205	301461	S#QHIPNPIAESSSVAR	Pre-/Post-Light	p1110		0.32										0.64	0.21	-0.13	-0.48	-0.6	0.73
Phatr3_J47080	300283	AAS#LFTVNTPK		p1110	prot010	0.22			HVA22/DP1 gene product-related proteins							-0.55	0.69	-0.36	0.13	-0.14	0.39
Phatr3_J42996	302821	RSS#LLSQYVEGAK		p1110	prot011	0.19										-0.3	0.62	-0.48	0.39	0.21	-0.27
Phatr3_J25067	300894	GS#SPVM*ITDALSDVR		p1111	prot111	0.34	0.116014	0.0966243	Calcium-dependent protein kinase 17 (EC 2.7.11.1)	-0.121091	-0.417632	0.0731438	-0.106344	0.610604	-0.0386822	-0.38	0.23	-1	0.45	0.45	0.25
Phatr3_J49896	301148	AHS#LGGLDPAALR		p1111	prot111	0.06	0.191649	-0.437247		0.399145	0.0206026	0.324113	-0.82488	-0.0292995	0.110318	0.02	0.28	-0.39	0.13	0.26	-0.08
Phatr3_J44387	309813	S#VSNDTPFTDAHDYAK		p1111	prot111	0.07	0.313785	0.129642	cGMP-dependent 3',5'-cGMP phosphodiesterase A (EC 3.1.4.35) (Cyclic GMP-binding protein A) (Phosphodiesterase 5) (DdPDE5) (Phosphodiesterase D)	-0.75797	-0.529427	0.296185	0.758231	0.226796	0.00618548	-0.16	0.19	-0.32	0.13	0.35	-0.26
Phatr3_J44387	309813	TM*M*NS#FQNLDFIGAK		p1110	prot111	0.15	0.313785	-0.178735	cGMP-dependent 3',5'-cGMP phosphodiesterase A (EC 3.1.4.35) (Cyclic GMP-binding protein A) (Phosphodiesterase 5) (DdPDE5) (Phosphodiesterase D)	-0.75797	-0.529427	0.296185	0.758231	0.226796	0.00618548	-0.38	0.74	-0.21	-0.03	-0.03	0.07
Phatr3_J46601	308291	VISNPDS#FRFV		p1110		0.15										-0.5	0.63	-0.18	-0.01	0.18	0.19
Phatr3_EG00161	303235	EFVPADQIRLS#FGSK		p1110	prot011	0.33			Ubiquitin-60S ribosomal protein L40 [Cleaved into: Ubiquitin; 60S ribosomal protein L40 (CEP52)]							-0.27	1.11	-0.2	-0.18	0.22	-0.47
Phatr3_J9355	305002	GFYT#PDHGVVPPTR		p1111	prot101	0.16			Vacuolar amino acid transporter 1							-0.47	0.14	0.37	-0.43	0.48	-0.16
Phatr3_J43709	311366	NPSIIS#FGGPR		p1110	prot111	0.43	0.239974	-0.404001		0.540585	-0.230152	-0.842067	-0.00238621	0.305705	0.228316	-0.34	0.97	0.19	-0.08	0.43	-0.94
Phatr3_J42689	310975	DDDS#LFHLM*EEK		p1110	prot111	0.2	0.130553	-0.756565		0.0335881	-0.319922	-0.375897	0.0825816	-0.051623	0.631271	-0.14	0.52	-0.06	0.18	0.39	-0.72
Phatr3_J42689	310975	ALS#TLTSIVR		p1110	prot111	0.06	0.130553	-0.78519		0.0335881	-0.319922	-0.375897	0.0825816	-0.051623	0.631271	-0.21	0.21	0.2	-0.08	0.28	-0.26
Phatr3_J47943	308670	DFRGS#GIGNAFGGSNR		p1111	prot111	0.05	0.1563	0.621233		0.290559	-0.246665	-0.253703	-0.0932502	0.66008	-0.35702	-0.19	0.08	-0.03	-0.04	0.4	-0.22
Phatr3_J42494	300887	RPT#LSLFGSPK		p1110	prot111	0.09	0.368462	0.244619		-0.212919	-0.29833	0.837916	0.447266	0.116193	-0.890125	-0.06	0.21	0.05	-0.15	0.56	-0.25
	308169	S#VLQAAISER		p1110	prot111	0.08	0.18762	-0.251599		0.602067	0.412519	-0.450526	-0.0897692	-0.439547	-0.034745	-0.02	0.15	0.01	0.07	0.46	-0.41
Phatr3_J43126	306956	S#ILPEETLLK		p1110		0.07										-0.27	0.35	0.07	-0.1	0.33	-0.17
Phatr3_J49720	305203	S#LFANVVGDAK		p1110		0.08			Pt_Myb2R8							-0.42	0.33	0.06	0.05	0.2	-0.27
Phatr3_J47705	306557	S#EPGVGNTHTLLPLGIPAR		p1110		0.22										-0.07	0.29	-0.13	-0.1	0.79	-0.6
Phatr3_J50098	305285	SAS#GQVDILELR		p1110		0.13										-0.47	0	0.08	-0.24	0.6	0.03
Phatr3_EG01287	307842	TLS#QEFINR		p1111	prot010	0.2			Transcription factor MEIS1 and related HOX domain proteins							0.14	-0.3	-0.33	-0.37	0.79	0.18
Phatr3_J9617	310952	RVVS#AGSLSSLDAESK		p1111	prot111	0.21	0.173197	-0.240066	Putative callose synthase 8 (EC 2.4.1.34) (1,3-beta-glucan synthase) (Protein GLUCAN SYNTHASE-LIKE 4)	0.239875	-0.11429	0.424634	-0.0201764	-0.751944	0.221901	0.47	0.39	-0.15	-0.75	0.3	-0.09
Phatr3_J44591	311638	S#FRFDGSLR		p1111	prot111	0.08	0.118489	0.115185		0.197691	0.230089	0.458475	-0.405293	-0.312243	-0.168719	0	0.48	-0.27	-0.25	0.14	-0.06
Phatr3_EG02272	308606	ARVS#ASTLTSPR		p1111	prot111	0.24	0.276231	0.0859344		0.64327	0.0970634	0.413431	-0.687363	-0.553965	0.0875633	0.2	0.67	-0.47	-0.53	0.42	-0.17
Phatr3_EG02272	308606	VS#ASTLTSPR		p1111	prot111	0.25	0.276231	0.157249		0.64327	0.0970634	0.413431	-0.687363	-0.553965	0.0875633	0.58	0.5	-0.49	-0.29	0.29	-0.51
Phatr3_J16036	305115	NVDGLYNM*T#GFTGAVR		p1111	prot111	0.1	0.464385	-0.297907	Tyrosine kinase specific for activated (GTP-bound) p21cdc42Hs	-0.0639615	-1.11027	0.518612	0.637988	0.461025	-0.44339	0.17	0.16	-0.36	-0.27	0.48	-0.02
Phatr3_J46157	304072	RT#SVYFDSAK		p1111	prot111	0.09	0.178567	-0.220721	Phosphatidylinositol/phosphatidylcholine transfer protein SFH2 (Protein SEC FOURTEEN HOMOLOGS 2) (AtSFH2)	0.00833667	-0.19294	0.0262062	0.422342	0.43444	-0.698385	-0.08	0.3	-0.13	-0.45	0.37	0.07
Phatr3_J48439	302593	SS#ILTANDDFDIK		p1110	prot111	0.08	0.0862081	0.411612		0.355336	0.286946	-0.385918	-0.263775	-0.0404606	0.0478722	0.02	0.26	-0.11	-0.3	0.5	-0.11
	306133	LSAS#GAAVSPSNFTYSGK		p1110		0.06			FOG: Leucine rich repeat							-0.18	0.18	-0.12	-0.15	0.45	0.04
Phatr3_Jdraft1686	308243	ASGM*S#SQELLAM*AEFQR		p1110	prot111	0.27	0.115585	-0.444067		0.288938	-0.15486	0.331986	-0.568885	-0.0737478	0.176568	0.56	0.22	-0.86	0.27	0.24	-0.34
Phatr3_EG01034	311870	SQPLS#PGPQQSM*QTVFGAIGR		p1110	prot111	0.13	0.139268	-0.264415	Ankyrin	-0.0804031	0.232788	0.300005	-0.707308	0.2078	0.0471185	0.37	0.04	-0.51	0.1	0.4	-0.27
Phatr3_J32745	311359	SSS#PPNHPADLSLESVR		p1110		0.18										0.47	-0.17	-0.25	0.1	0.49	-0.6
Phatr3_J4937	300896	GIPIPHANGM*S#LTAGPR		p1110	prot111	0.19	0.19082	-0.198723	AAA+-type ATPase	0.559038	-0.620161	-0.202139	0.205123	-0.264486	0.322624	-0.33	0.33	0.32	-0.21	-0.62	0.43
Phatr3_J8741	300842	GTQGSNM*S#FAGIDGLHK		p1110	prot111	0.22	0.0441964	0.577381	ENTH domain-containing protein C794.11c	-0.134846	-0.091848	0.285265	0.0357556	-0.278744	0.184417	-0.19	0.49	0.44	-0.52	-0.55	0.25
Phatr3_J45698	303902	LLES#FYGK		p1110	prot111	0.09	0.174752	-0.262926	Vacuolar protein sorting-associated protein 51 homolog (Protein fat-free homolog)	0.236622	0.306227	-0.538894	-0.253116	0.535968	-0.286806	-0.31	0.33	0.25	-0.31	-0.13	0.22
Phatr3_J17335	310990	NIS#VSSQLFK		p1110	prot111	0.35	0.467695	0.884879	Predicted oxidoreductase	0.252388	1.05111	0.247257	-0.818235	-0.658677	-0.0738383	-0.13	1.16	0.08	-0.25	-0.56	-0.1
Phatr3_J50049	311279	S#VYGPM*LTNQEFK		p1110	prot111	0.13	0.694249	-0.424913	Programmed cell death protein 4 (Death up-regulated gene protein)	1.01934	-0.976643	-0.877594	-0.227158	0.31584	0.746214	-0.1	0.6	0.08	-0.5	0.06	0
Phatr3_EG01549	305690	S#FTDGGIELSTVR		p1111		0.07			FOG: Predicted E3 ubiquitin ligase							-0.26	0.22	0.28	-0.25	-0.09	0.27
Phatr3_J47348	300327	S#VSQLIADR		p1111		0.24										-0.04	0.68	0.17	-0.26	-0.76	0.23
Phatr3_J11403	303680	SRS#PVVSLNAIR		p1111		0.23			Probable serine/threonine-protein kinase WNK4 (OsWNK4) (EC 2.7.11.1) (Protein kinase with no lysine 4)							-0.48	0.6	0.26	-0.65	0.25	0.07
Phatr3_Jdraft853	300013	FRS#LTSNFFGR		p1110	prot111	0.12	0.320967	0.572662	PtRabX1; hypothetical protein	-0.0290946	-0.601945	0.0980414	-0.636112	0.852874	0.316236	0.25	-0.12	0.5	-0.53	0.12	0.05
Phatr3_J48634	308783	DYQLNQS#GPLVR		p1110		0.32			Protein SIP5 Putative Zn-finger protein							0.61	-0.11	0.5	-0.93	-0.22	0.3
Phatr3_J44848	311757	GLPVTDM*EVS#FSSDPK		p1111		0.11										-0.06	0.16	0.35	-0.59	0.01	0.26
Phatr3_J1875	301518	VIPPLTVS#ALR		p1110	prot101	0.12			Ca2+/calmodulin-dependent protein kinase EF-Hand protein superfamily							-0.24	-0.45	-0.01	0.28	-0.17	0.49
Phatr3_EG02240	300708	ADAAVM*VTAS#HLPR		p1110	prot111	0.54	0.49158	0.899485	Phosphoglucomutase (PGM) (EC 5.4.2.2) (Glucose phosphomutase)	-0.259428	-0.404412	-0.989404	0.0853484	0.707476	0.86042	0.17	-0.71	-0.76	-0.35	0.75	0.95
Phatr3_J31147	311347	ALAGEADAHSDS#PVAGTIR		p1111	prot111	0.27	0.166164	0.742726	Probable bifunctional methylthioribulose-1-phosphate dehydratase/enolase-phosphatase E1 [Includes: Methylthioribulose-1-phosphate dehydratase (MTRu-1-P dehydratase) (EC 4.2.1.109); Enolase-phosphatase E1 (EC 3.1.3.77) (2,3-diketo-5-methylthio-1-phosphopentane phosphatase)]	0.483771	-0.314603	-0.354078	-0.324114	-0.00800773	0.517033	0.24	-0.77	-0.52	0.14	0.29	0.55
Phatr3_J46289	306072	S#GNDFTYIHNLKR		p1111	prot111	0.46	0.476213	0.648071	5'-AMP-activated protein kinase subunit beta-2 (AMPK subunit beta-2)	0.434419	0.110821	-0.47312	-0.738079	-0.438289	1.10425	0.54	-0.13	-1.21	0.07	0.03	0.72
Phatr3_J21548	308498	AS#IDAKHETPLLQFR		p1110	prot111	0.16	0.345897	0.40131	Multidrug/pheromone exporter ABC superfamily	-0.379249	-0.819984	-0.105914	0.835876	0.450582	0.0186885	-0.51	-0.19	-0.07	0.06	0.13	0.7
Phatr3_J21548	308498	AGS#VAYSSVSAIK		p1111	prot111	0.15	0.345897	0.447917	Multidrug/pheromone exporter ABC superfamily	-0.379249	-0.819984	-0.105914	0.835876	0.450582	0.0186885	-0.14	-0.38	-0.13	0.26	-0.23	0.65
Phatr3_J42701	302850	SIS#DPTPILHSQR		p1110		0.29										0.33	-0.55	-0.59	0.05	-0.16	0.82
