# Supplementary material for: The Importance of Protein Phosphorylation for Signaling and Metabolism in Response to Diel Light Cycling and Nutrient Availability in a Marine Diatom
Source: Biology (Basel). 2020 Jul 6;9(7):155. doi: 10.3390/biology9070155 (PMC7408324; doi:10.3390/biology9070155)
Supplement: Supplementary file 1 [file biology-09-00155-s001.zip › ROUND2_Supp/Table S6 NPhos_TransProtPhos.xlsx]

## Sheet: Sheet1
Table S5: Normalized transcript, protein and phosphopeptide abundance data of Nshort-P subset proteins, including log2FC calculations between timepoints.
Protein ID	pt3	id_pt2	PepCount_or_Phosphopeptide	Cluster	Annotation	FC Comparison	FC_phos	FCstd_phos	phosVar	protVar	Pearson	T15m_trans_avgZscore	T45m_trans_avgZscore	T18h_trans_avgZscore	T15m_prot_avgZscore	T15m_prot_avgZscore	T15m_prot_avgZscore	T15m_phos_avgZscore	T45m_phos_avgZscore	T18h_phos_avgZscore
Phatr3_J42556	309030	42556	S#TSNLM*DQGDIGHVR		Sulfate Transport	T15m_VS_T45m	0.24	0.04	0.98	0.190839	-0.221981	0.0118654	0.400098	-0.411964	-0.112581	-0.37	0.48	-1.03	0.94	0.09
Phatr3_Jdraft1767	306204	1767_bd	LGS#TPPGAAFIGSVGTTATK		Autophagy	T15m_VS_T45m	0.3	0.05	0.64	0.25915	-0.975329				0.317441	-0.59	0.27	-0.66	0.89	-0.23
Phatr3_J44011	311557	44011	SFANQS#SASLPTVEEAR		FOG: Leucine rich repeat	T15m_VS_T45m	0.43	0.03	0.61	0.214465	-0.623307	0.291723	-0.489451	0.197729	0.532221	-0.22	-0.31	-0.63	0.87	-0.25
Phatr3_J11144	309878		STNPTTKT#SPSSSLAQAAAAGGSR		Protein MEI2-like 4 (OML4) (MEI2-like protein 4)	T15m_VS_T45m	0.51	0.09	0.65	0.986545	0.380751	-0.548245	-0.570484	1.11873	-0.574388	-0.57	1.15	-0.93	0.57	0.35
Phatr3_J14067	310513	14067	VSLAQDS#DGENPHSGDVR		tRNA pseudouridine(32) synthase, mitochondrial (EC 5.4.99.28) (tRNA pseudouridine synthase 9) (tRNA pseudouridylate synthase 9) (tRNA-uridine isomerase 9)	T15m_VS_T45m	0.55	0.12	0.89			-0.807992	-0.50549	1.31348				-1.03	0.81	0.22
Phatr3_J46601	308291	46601	DTNT#DDGASFFR			T15m_VS_T45m	0.6	0.13	0.78	0.110009	-0.151093	-0.288319	0.059572	0.228747	-0.00422189	-0.33	0.33	-1	0.65	0.36
Phatr3_J9123	309059		AAS#FTGVVANNANDDPALTK		Arf-GAP with coiled-coil, ANK repeat and PH domain-containing protein 3 (Centaurin-beta-5) (Cnt-b5)	T15m_VS_T45m	0.71	0.1	0.89	0.778044	0.310155	0.50328	0.704601	-1.20788	-0.851095	-0.06	0.91	-0.85	1.02	-0.16
Phatr3_EG02242	302705		RAS#FM*GQSEESR		Guanine nucleotide exchange factor	T15m_VS_T45m	1.32	0.31	0.99	0.604335	-0.0449182	-1.21944	0.239905	0.979532	-0.43416	-0.46	0.9	-0.98	1.01	-0.03
Phatr3_EG02294	310395	13400	S#FHEALVR	Ndeplete	Ca2+/calmodulin-dependent protein kinase EF-Hand protein superfamily	T15m_VS_T45m	-1.42	0.27	0.89	0.613647	0.889941	-0.803342	-0.434787	1.23813	0.137286	-0.84	0.71	0.64	-1.08	0.45
Phatr3_J50364	303276	50364	SVGS#PNNLSNDELPSR	Ndeplete		T15m_VS_T45m	-0.9	0.12	0.88	0.0654056	0.775577	-0.638851	-0.685184	1.32404	-0.0619089	-0.22	0.28	0.49	-1.08	0.59
Phatr3_J24195	309585	24195	HLVNEVS#TK	Ndeplete	Carbamoyl-phosphate synthase [ammonia], mitochondrial (EC 6.3.4.16) (Carbamoyl-phosphate synthetase I) (CPSase I)	T15m_VS_T45m	-0.83	0.08	0.95	0.791052	-0.993341	0.196339	0.752876	-0.949214	-0.442003	1.02	-0.58	0.36	-1.1	0.74
Phatr3_J43835	301474	43835	S#LADLAAR	Ndeplete	PERQ amino acid-rich with GYF domain-containing protein 2 (Trinucleotide repeat-containing gene 15 protein)	T15m_VS_T45m	-0.34	0.06	0.64	0.325303	0.349855	0.577982	0.688036	-1.26602	0.658512	-0.34	-0.32	0.31	-0.91	0.6
Phatr3_J39635	305057	39635	S#SSLVLTTESR	Ndeplete		T15m_VS_T45m	-0.24	0.05	0.89	0.187626	-0.660324	-0.382601	-0.716784	1.09939	-0.412639	0.45	-0.04	0.13	-1	0.87
Phatr3_J50387	307417	50387	SASNS#GVFDALPPPPQR	Ndeplete	Golgi reassembly-stacking protein 2 (GRS2) (Golgi phosphoprotein 6) (GOLPH6) (Golgi reassembly-stacking protein of 55 kDa) (GRASP55) (p59)	T45m_VS_T18h	0.21	0.02	0.3	0.0735285	-0.24423	0.287697	0.923723	-1.21142	0.307198	-0.21	-0.1	-0.27	-0.36	0.63
Phatr3_J47737	308559	47737	RPPS#PPPAADYR	Ndeplete	Serine/arginine-rich splicing factor RS31 (At-RSp31) (AtRS31)	T15m_VS_T18h	0.31	0.02	0.71	0.2296	-0.992962	-0.663226	-0.595961	1.25919	0.473438	0.01	-0.48	-0.89	0.1	0.79
Phatr3_J8773	300885	8773	YGGS#VGNSYDGGR	Ndeplete	MARK3; hypothetical protein; K07198 5'-AMP-activated protein kinase catalytic alpha subunit [EC:2.7.11.11]	T15m_VS_T18h	0.32	0.07	0.77	0.723171	-0.840504	-0.754057	1.25737	-0.503309	-0.141841	0.91	-0.77	-0.42	-0.59	1.01
Phatr3_J44084	307642	44084	ADDDS#IEHLSAGSPR	Ndeplete		T45m_VS_T18h	0.34	0.03	0.71	0.904869	0.851031	-0.876193	-0.324696	1.20089	-0.925706	-0.05	0.97	-0.42	-0.55	0.97
Phatr3_J15692	309146	15692	S#TNPLSTASPR	Ndeplete	Uncharacterized protein C119.09c	T45m_VS_T18h	0.35	0.07	0.67	0.22169	0.986184	-1.05248	-0.107447	1.15993	-0.0763001	-0.43	0.5	0.02	-0.83	0.81
Phatr3_J7934	310824		GDTGDRES#PSSIAAPAAGQVR	Ndeplete	IISP	T15m_VS_T18h	0.38	0.09	0.55	0.636866	-0.232124	-0.576277	-0.543691	1.11997	0.860149	-0.72	-0.14	-0.48	-0.37	0.85
Phatr3_J46022	302009	46022	GGSGPS#LSYNDTR	Ndeplete		T45m_VS_T18h	0.38	0.01	0.72	0.806609	0.0834207	-0.0981679	1.10498	-1.00681	-0.902328	0.01	0.89	0.41	-0.97	0.56
Phatr3_J46475	308276	46475	STIQS#ASPVYVR	Ndeplete		T45m_VS_T18h	0.4	0.03	0.9	0.572827	-0.984714	-0.692932	-0.552636	1.24557	0.39492	0.48	-0.87	-0.66	-0.43	1.09
Phatr3_J44848	311757	44848	GLPVTDM*EVS#FSSDPK	Ndeplete		T45m_VS_T18h	0.43	0.09	0.6	0.937462	0.930412	-0.852243	-0.448375	1.30062	-0.855491	-0.2	1.05	-0.43	-0.47	0.9
Phatr3_EG00681	310726		T#TASPAPPPTVR	Ndeplete	Paramyosin (Antigen B) (AgB)	T45m_VS_T18h	0.44	0.11	0.89	0.797323	0.965889	-0.891106	-0.366166	1.25727	0.408299	-1.02	0.62	0.16	-1.01	0.86
Phatr3_J47734	302445	47734	HAPST#PEGLR	Ndeplete		T15m_VS_T18h	0.45	0.07	0.99			-0.876886	-0.32403	1.20092				-0.72	-0.42	1.14
Phatr3_EG02554	312076	49362	M*IAS#STPTTELEK	Ndeplete	HMG box-containing protein	T45m_VS_T18h	0.47	0.05	0.74	0.370643	0.85621	-0.878213	-0.371004	1.24922	0.0349369	-0.63	0.59	-0.47	-0.52	1
Phatr3_J33623	311555	33623	SAS#VNAISTGNNDHGIVFR	Ndeplete	Oxidation resistance protein	T15m_VS_T18h	0.48	0.06	0.98			-0.686879	-0.638015	1.32489				-1.05	0.13	0.92
Phatr3_EG01549	305690	26057	S#FTDGGIELSTVR	Ndeplete	ubiquitin-protein ligase E3 (predicted)	T15m_VS_T18h	0.5	0.09	0.88			-1.00995	0.064869	0.945081				-0.86	-0.14	1
Phatr3_J25067	300894	25067	RGS#SPVM*ITDALSDVR	Ndeplete	Calcium-dependent protein kinase 17 (EC 2.7.11.1)	T15m_VS_T18h	0.52	0.07	0.89	0.286765	0.988731	-0.774522	-0.547926	1.32245	-0.219876	-0.39	0.61	-0.54	-0.56	1.09
Phatr3_J42689	310975	42689	GNGIEDDEDS#LHANVR	Ndeplete		T15m_VS_T18h	0.53	0.05	0.88	0.689142	-0.471314	-0.70622	-0.62411	1.33033	0.956129	-0.42	-0.54	-0.44	-0.64	1.08
Phatr3_EG02310	310112	45761	M*DS#VNGDSSSGSLGR	Ndeplete	Tyrosine--tRNA ligase (EC 6.1.1.1) (Tyrosyl-tRNA synthetase) (TyrRS)	T45m_VS_T18h	0.54	0.08	0.7	0.799564	-0.215588	-0.984241	1.2544	-0.270161	0.954682	-0.14	-0.82	0.17	-0.91	0.74
Phatr3_EG02232	307135	49258	S#IQQLYSPR	Ndeplete	Phosphoenolpyruvate carboxykinase [ATP] (PCK) (PEP carboxykinase) (PEPCK) (EC 4.1.1.49)	T45m_VS_T18h	0.56	0.13	0.91	0.989175	-0.997104	0.377132	0.833232	-1.21036	0.506671	0.64	-1.15	-0.41	-0.68	1.09
Phatr3_J43019	302860	43019	ASEDS#PRPSTAQVVSNR	Ndeplete	centromere/kinetochore protein ZW10	T15m_VS_T18h	0.62	0.06	0.95	0.89631	0.975685	-1.19567	0.382042	0.813627	-0.684393	-0.4	1.08	-0.88	-0.17	1.05
Phatr3_EG02243	302947	39734	ST#PSPSAESTTSAASFR	Ndeplete	Calmodulin-binding protein CRAG contains DENN domain	T45m_VS_T18h	0.62	0.15	0.76	0.999771	0.954596	-0.818634	-0.472094	1.29073	0.0251042	-1.01	0.99	-0.28	-0.7	0.98
Phatr3_EG00681	310726		AQS#SPVILSPR	Ndeplete	Paramyosin (Antigen B) (AgB)	T15m_VS_T18h	0.64	0.1	0.89	0.797323	0.340589	-0.891106	-0.366166	1.25727	0.408299	-1.02	0.62	-0.79	-0.25	1.04
Phatr3_J50328	309411	50328	TS#PALLGIEK	Ndeplete	Probable transcription factor GLK1 (Golden2-like protein 1) (OsGLK1), Pt_Myb1R_SHAQKYF8	T45m_VS_T18h	0.67	0.1	0.86	0.336022	-0.978781	-1.22351	0.238491	0.985021	-0.0193582	0.59	-0.57	-0.19	-0.82	1.01
Phatr3_J43709	311366	43709	NPS#IISFGGPR	Ndeplete		T15m_VS_T18h	0.67	0.03	0.97	0.637824	0.995557	-0.856143	0.33833	0.517812	-0.30527	-0.6	0.91	-0.27	-0.82	1.1
Phatr3_J42872	304842	42872	RRPS#AIDLTALGEEK	Ndeplete	Betaine lipid synthase (20:5(5Z,8Z,11Z,14Z,17Z)/20:5(5Z,8Z,11Z,14Z,17Z))	T15m_VS_T18h	0.69	0.12	0.76	0.104885	-0.998036	-0.745175	1.22003	-0.474858	0.309164	0.03	-0.34	-0.87	-0.01	0.88
Phatr3_J46021	310158	46021	ANS#AQTSSHFVEAAAVTNR	Ndeplete		T45m_VS_T18h	0.69	0.16	0.87	0.597977	0.125836	-0.759474	-0.55864	1.31811	0.576805	-0.88	0.3	-0.73	-0.32	1.05
Phatr3_J43228	306942	43228	TVLSASQSS#PTM*AK	Ndeplete		T45m_VS_T18h	0.7	0.13	0.94	0.77896	0.929543	-0.878113	-0.326957	1.20507	-0.0284862	-0.87	0.9	-0.44	-0.67	1.11
Phatr3_J46270	306067	46270	ATVS#TTGFQTEISR	Ndeplete		T15m_VS_T18h	0.72	0.08	0.77	0.990634	0.856271	-0.924958	0.40282	0.522139	-0.672404	-0.47	1.14	-0.93	0.12	0.81
Phatr3_J43146	306935	43146	S#VNSAFGAVGR	Ndeplete		T15m_VS_T18h	0.73	0.14	0.98	0.223816	-0.826894	-0.640018	-0.667712	1.30773	0.535114	-0.17	-0.36	-0.8	-0.31	1.11
Phatr3_J51511	305430	51511	S#LAPM*YYR	Ndeplete	Ras-related protein Rab-5C	T15m_VS_T18h	0.75	0.14	0.98	0.62508	0.942081	-0.633337	-0.693428	1.32676	-0.130325	-0.72	0.85	-0.53	-0.61	1.14
Phatr3_J44101	301479	44101	S#VLDFHANNK	Ndeplete		T15m_VS_T18h	0.82	0.15	0.9	0.728954	0.501124	-1.00748	-0.170085	1.17757	-0.0763331	-0.81	0.89	-0.99	0.08	0.9
Phatr3_J22921	300945	22921	IRPGNLS#PTNSGNAAANNAK	Ndeplete	NST6 - Moog et al. 2015, Carbon Transport	T15m_VS_T18h	0.82	0.08	0.86			-0.93548	-0.141674	1.07715				-1.03	0.27	0.76
Phatr3_J45239	303778	45239	SEYGS#LGDLPSPSK	Ndeplete	Glutamate dehydrogenase 2 (EC 1.4.1.2) (NAD-specific glutamate dehydrogenase) (NAD-GDH)	T15m_VS_T18h	0.84	0.12	0.98	0.318954	-0.603177	-0.22091	1.15826	-0.937353	-0.215843	0.64	-0.43	-0.63	-0.51	1.14
Phatr3_EG01598	301578		TDPNT#SLDAAR	Ndeplete		T15m_VS_T18h	0.84	0.18	0.96	0.151437	0.773987	-0.852577	-0.440029	1.29261	0.186168	-0.45	0.26	-0.29	-0.8	1.09
Phatr3_J13057	302179		VGGLT#PSLAAAK	Ndeplete	Histone deacetylase complex SIN3 component	T15m_VS_T18h	0.91	0.19	0.88	0.933135	0.0743655	0.154271	0.751498	-0.905769	0.448902	-1.11	0.66	-0.95	0.04	0.92
Phatr3_J47657	302430	47657	TVGS#GGGYGDQSVATVDYDYSK	Ndeplete		T15m_VS_T18h	0.92	0.2	0.82	0.366347	0.470151	0.071603	0.830216	-0.901819	-0.666356	0.52	0.15	-0.75	-0.26	1.01
Phatr3_J42911	311003	42911	VAAEEVSPS#YTTPR	Ndeplete		T45m_VS_T18h	0.98	0.15	0.99	0.872495	-0.312892	-0.672441	-0.635047	1.30749	0.945937	-0.02	-0.92	0.21	-1.08	0.87
Phatr3_J48485	302638	48485	SS#PHLQPPHSAPR	Ndeplete		T15m_VS_T18h	0.99	0.21	0.91	0.516989	-0.18454	-0.775918	-0.475943	1.25186	0.760159	-0.67	-0.09	-0.62	-0.48	1.1
Phatr3_EG00097	307418		GTSYISS#PVTAEK	Ndeplete		T45m_VS_T18h	0.99	0.22	0.99	0.597904	0.852322	-0.187626	-0.970925	1.15855	0.0595782	-0.8	0.74	-0.53	-0.61	1.15
Phatr3_J43132	300825	43132	SLPS#FGPR	Ndeplete	Putative E3 ubiquitin-protein ligase SH3RF2 (EC 6.3.2.-) (Heart protein phosphatase 1-binding protein) (HEPP1) (Protein phosphatase 1 regulatory subunit 39) (RING finger protein 158) (SH3 domain-containing RING finger protein 2)	T15m_VS_T18h	1.02	0.13	0.94	0.527974	-0.591418	-0.701485	-0.580321	1.28181	0.771426	-0.67	-0.1	-0.96	-0.01	0.98
Phatr3_J54038	310910	54038	QAS#PGELLSAAR	Ndeplete	Uncharacterized protein C3B8.09	T15m_VS_T18h	1.08	0.24	0.99	0.829268	-0.82017	0.675789	0.56768	-1.24347	0.0170684	0.9	-0.92	-0.67	-0.47	1.14
Phatr3_J47148	302346	47148	YGS#APVLYK	Ndeplete	Solute carrier family 15 member 2 (Kidney H(+)/peptide cotransporter) (Oligopeptide transporter, kidney isoform) (Peptide transporter 2)	T15m_VS_T18h	1.08	0.16	0.87	0.456993	0.994518	0.504003	0.690541	-1.19454	-0.388782	-0.39	0.78	-0.44	-0.64	1.07
Phatr3_J43127	308939	43127	S#TINSETGEVVQGR	Ndeplete		T15m_VS_T18h	1.13	0.21	0.99	0.131869	0.13902	-0.872012	-0.293407	1.16542	0.371653	-0.35	-0.02	-0.39	-0.75	1.13
Phatr3_J43336	311425	43336	AGPVS#PGSSIDIR	Ndeplete		T15m_VS_T18h	1.14	0.08	0.98	0.102238	-0.449556	0.493546	0.691538	-1.18508	-0.136812	0.37	-0.23	-0.76	-0.36	1.12
Phatr3_J12366	306044	12366	S#YSPSPPGPR	Ndeplete	Serine/arginine-rich SC35-like splicing factor SCL30A (At-SCL30A) (AtSCL30A) (SC35-like splicing factor 30A) (Serine/arginine-rich splicing factor 30A)	T15m_VS_T18h	1.17	0.04	0.81	0.824708	-0.999315	-0.634773	-0.503594	1.13837	0.70004	0.33	-1.03	-0.66	-0.36	1.02
Phatr3_EG02513	305458	21821	Y#ASINNHLGVEQSR	Ndeplete	Casein kinase (serine/threonine/tyrosine protein kinase)	T45m_VS_T18h	1.24	0.28	0.97	0.95906	0.859521	-0.938323	-0.321477	1.2598	-0.175001	-0.88	1.06	0.42	-1.13	0.7
Phatr3_J11016	309740	11016	DDGS#FSGIGNKFDEK	Ndeplete	Cytochrome c oxidase subunit 6b-2 (AtCOX6b-2)	T45m_VS_T18h	1.25	0.13	0.94	0.647391	0.472449	-0.227434	-0.702953	0.930388	0.87275	-0.71	-0.16	0.16	-1.04	0.88
Phatr3_J42442	304957	42442	EAVLSTDTFNS#SYGEASK	Ndeplete	Synaptic vesicle protein EHS-1 and related EH domain proteins	T15m_VS_T18h	1.29	0.25	0.88	0.966238	0.997216	-1.03418	-0.127288	1.16147	-0.638242	-0.49	1.13	-0.54	-0.54	1.08
Phatr3_J43215	304901	43215	VST#PSLLR	Ndeplete		T15m_VS_T18h	1.31	0.09	0.95	0.972254	0.992206	-0.610537	-0.689028	1.29956	-0.48975	-0.65	1.14	-0.61	-0.52	1.13
Phatr3_J27877	306230	27877	GS#AYDLSGPSK	Ndeplete	Ammonium Transport	T15m_VS_T18h	1.31	0.09	0.93	0.899754	0.995212	-0.669007	-0.650562	1.31957	-0.238579	-0.81	1.05	-0.35	-0.74	1.09
Phatr3_J46727	304320	46727	S#RLGLTLR	Ndeplete		T45m_VS_T18h	1.33	0.14	0.99	0.762146	0.904184	-0.75779	-0.555769	1.31356	0.162708	-0.94	0.78	-0.32	-0.8	1.11
Phatr3_J46405	306246	46405	S#VANDLLR	Ndeplete		T45m_VS_T18h	1.33	0.26	0.98	0.327201	-0.242704	-0.895132	0.199729	0.695404	0.644198	-0.2	-0.45	-0.03	-0.98	1
Phatr3_J42832	306882	42832	S#SAALFSAYGGAK	Ndeplete	Superoxide dismutase [Mn], mitochondrial (EC 1.15.1.1)	T45m_VS_T18h	1.37	0.15	0.97	0.995067	0.876662	-0.886996	-0.339132	1.22613	-0.804318	-0.31	1.12	-0.31	-0.8	1.1
Phatr3_Jdraft1756	306187	1756_bd	ALPKGS#VEESSGVASIAAIR	Ndeplete	Gamma-aminobutyric acid type B receptor subunit 2 (GABA-B receptor 2) (GABA-B-R2) (GABA-BR2) (GABABR2) (Gb2) (G-protein coupled receptor 51)	T15m_VS_T18h	1.46	0.13	0.93	0.892448	0.994794				-0.60624	-0.48	1.09	-0.52	-0.59	1.11
Phatr3_J43152	309044	43152	GFGFSGS#SFHR	Ndeplete	Cyclophilin type peptidyl-prolyl cis-trans isomerase	T45m_VS_T18h	1.48	0.36	0.97	0.991567	-0.905467	0.752773	-0.813317	0.0605448	0.394285	0.74	-1.13	0.1	-1.03	0.93
Phatr3_J46165	312012	46165	VRS#ITTFNR	Ndeplete		T15m_VS_T18h	1.5	0.24	0.97	0.0775899	0.999971	-0.749155	-0.571125	1.32028	-0.188302	-0.13	0.32	-0.67	-0.46	1.13
Phatr3_J42677	309078	42677	LAEFEAM*S#PAR	Ndeplete	Molybdate-anion transporter (Major facilitator superfamily domain-containing protein 5) (Molybdate transporter 2 homolog)	T15m_VS_T18h	1.53	0	0.97	0.916459	0.183881	-0.0691902	1.11796	-1.04877	-1.032	0.86	0.17	-0.6	-0.54	1.14
Phatr3_Jdraft1590	300009	1590_bd	S#NSPIQALGGSSR	Ndeplete	Sister chromatid cohesion protein PDS5 homolog B-B (Androgen-induced proliferation inhibitor B)	T15m_VS_T18h	1.54	0.22	0.98	0.871627	0.987997				-0.488578	-0.59	1.08	-0.67	-0.47	1.14
Phatr3_J49081	307067	49081	APAAT#PPRPR	Ndeplete		T15m_VS_T18h	1.55	0.2	1	0.942825	-0.945798	-1.04494	0.397912	0.647029	1.09887	-0.36	-0.74	-0.99	-0.01	1
Phatr3_J50129	307336	50129	RTAS#GGLFFR	Ndeplete		T15m_VS_T18h	1.55	0.3	0.99	0.756048	0.975503	-0.683639	-0.647263	1.3309	-0.789283	-0.14	0.93	-0.72	-0.41	1.13
Phatr3_J47544	302462	47544	S#FEEPSFHK	Ndeplete		T15m_VS_T18h	1.67	0.33	0.9	0.995049	0.989827	-0.672971	-0.658402	1.33137	-0.592076	-0.56	1.15	-0.69	-0.39	1.08
Phatr3_J37787	308591	37787	TTES#PEADSSAPGRPR	Ndeplete		T45m_VS_T18h	1.71	0.28	0.99			-0.760153	-0.54385	1.304				-0.08	-0.95	1.03
Phatr3_J50493	303421	50493	S#LSPEALAR	Ndeplete	Histone H1-I	T15m_VS_T18h	1.88	0.15	0.99	0.938293	0.245733	-0.509397	1.24969	-0.740293	0.735242	-1.1	0.36	-0.65	-0.49	1.15
Phatr3_J43214	310963	43214	SDDFAT#ISPIDSK	Ndeplete	KOG Class Lipid Metabolism	T45m_VS_T18h	2.22	0.26	0.99	0.999591	0.998121	-0.71625	-0.606205	1.32245	-0.463671	-0.68	1.15	-0.52	-0.62	1.15
Phatr3_EG02354	301635	34343	APFPSTGS#VTTVDSNFVK	Ndeplete		T45m_VS_T18h	2.92	0.5	0.98	0.0535858	-0.102706	-0.970155	-0.216199	1.18635	-0.23415	0.23	0.01	-0.44	-0.69	1.13
Phatr3_J47283	300328	47283	S#ATVTEPQDR	Nreplete		T45m_VS_T18h	-3.5	0.49	0.99	0.651128	0.892758	-0.619059	-0.67078	1.28984	0.133683	0.73	-0.87	0.66	0.49	-1.15
Phatr3_J44807	309870	44807	S#ASFAAPIR	Nreplete	Pt_TAZ2	T15m_VS_T18h	-3.4	0.57	1	0.9637	0.982697	1.0123	0.15896	-1.17126	0.367704	0.74	-1.11	0.57	0.58	-1.15
Phatr3_Jdraft920	302107	920_bd	LRT#YSNADDAATGDSQQK	Nreplete	DEAD-box ATP-dependent RNA helicase 14 (EC 3.6.4.13)	T15m_VS_T18h	-3.02	0.32	1	0.844742	-0.444991				0.61182	-1.06	0.45	0.55	0.61	-1.15
Phatr3_J37283	304381	37283	VFS#AEGPGLIR	Nreplete		T15m_VS_T18h	-2.79	0.56	0.99	0.882979	0.117054	0.462434	0.187762	-0.650196	-0.87183	1	-0.12	0.57	0.58	-1.15
Phatr3_J42729	309069	42729	ANS#TDGELNLPQR	Nreplete	Ubiquitin carboxyl-terminal hydrolase 36 (EC 3.4.19.12) (Deubiquitinating enzyme 36) (Ubiquitin thioesterase 36) (Ubiquitin-specific-processing protease 36)	T15m_VS_T18h	-2.15	0.26	1	0.0614808	-0.764094	0.210313	0.960708	-1.17102	0.0561823	-0.27	0.22	0.56	0.6	-1.15
Phatr3_J37283	304381	37283	RM*T#TVDASR	Nreplete		T45m_VS_T18h	-2.1	0.42	0.99	0.882979	7.71229e-05	0.462434	0.187762	-0.650196	-0.87183	1	-0.12	0.68	0.46	-1.14
Phatr3_J44807	309870	44807	AM*S#VATGTPNVETVVVK	Nreplete	Pt_TAZ2	T15m_VS_T18h	-2.08	0.4	1	0.9637	0.998391	1.0123	0.15896	-1.17126	0.367704	0.74	-1.11	0.44	0.71	-1.14
Phatr3_J50516	301377	50516	S#TPVVGGGLFDKR	Nreplete	CPA2, Probable Na(+)/H(+) antiporter GerT	T45m_VS_T18h	-1.96	0.38	0.97	0.18545	0.884526	-0.534553	-0.690964	1.22552	0.356414	0.12	-0.48	0.35	0.76	-1.11
Phatr3_J50516	301377	50516	M*RS#TPVVGGGLFDKR	Nreplete	CPA2, Probable Na(+)/H(+) antiporter GerT	T45m_VS_T18h	-1.91	0.29	0.96	0.18545	0.816433	-0.534553	-0.690964	1.22552	0.356414	0.12	-0.48	0.21	0.86	-1.07
Phatr3_J44399	309766	44399	RPS#IPGPSVELK	Nreplete	Transcription initiation factor TFIID subunit BDF1 and related bromodomain proteins	T15m_VS_T18h	-1.86	0.23	1	0.123048	-0.839447	0.683244	0.350437	-1.03368	0.0375856	-0.37	0.33	0.53	0.62	-1.15
Phatr3_J9576	304861	9576	LST#QSPIFSPR	Nreplete	CCR4-NOT transcription complex subunit 7 (EC 3.1.13.4) (CCR4-associated factor 1) (CAF-1)	T45m_VS_T18h	-1.69	0.25	0.97	0.0657909	-0.998288	-0.5648	-0.731453	1.29625	-0.115555	-0.18	0.29	0.38	0.74	-1.12
Phatr3_J54197	303510	54197	S#GSVFGIPR	Nreplete		T45m_VS_T18h	-1.43	0.25	1	0.445886	-0.999987	0.765424	0.557599	-1.32302	-0.562147	-0.18	0.74	0.84	0.26	-1.1
Phatr3_EG00097	307418		S#TSESAIYR	Nreplete		T15m_VS_T18h	-1.43	0.11	0.97	0.597904	-0.816959	-0.187626	-0.970925	1.15855	0.0595782	-0.8	0.74	0.59	0.54	-1.14
Phatr3_J44301	307709	44301	AAS#TGTDVSKFR	Nreplete		T45m_VS_T18h	-1.33	0.21	1	0.681365	-0.848819	-0.340215	-0.849003	1.18922	0.00208186	-0.83	0.82	0.61	0.55	-1.15
Phatr3_EG01947	300931	39528	AFS#VGQAVAK	Nreplete	CPS-II	T15m_VS_T18h	-1.33	0.2	1	0.659099	0.70716	0.570804	0.741108	-1.31191	-0.427167	0.94	-0.51	0.35	0.77	-1.13
Phatr3_J10659	309659	10659	S#VDNYTR	Nreplete	Serine/threonine protein phosphatase	T15m_VS_T18h	-1.28	0.31	0.95	0.534263	-0.431849	-0.360355	-0.811972	1.17233	0.302605	-0.83	0.53	0.77	0.32	-1.09
Phatr3_J12732	304031	12732	S#QSVEEAVR	Nreplete	Adenylate kinase (EC 2.7.4.3) (ATP-AMP transphosphorylase) (ATP:AMP phosphotransferase) (Adenylate kinase cytosolic and mitochondrial) (Adenylate monophosphate kinase)	T15m_VS_T18h	-1.25	0.17	0.99	0.590931	0.941847	-0.677162	-0.573092	1.25025	0.301606	0.57	-0.87	0.73	0.4	-1.13
Phatr3_J49127	302945	49127	TLS#DADEDEAR	Nreplete		T15m_VS_T18h	-1.23	0.12	0.98	0.453737	-0.992938	-0.913754	0.533075	0.380679	-0.309564	-0.46	0.77	0.58	0.57	-1.14
Phatr3_J32665	311440	32665	SNS#LIGGSQSSR	Nreplete		T15m_VS_T18h	-1.23	0.24	0.99	0.761504	-0.135706	-1.04549	-0.143775	1.18927	0.870466	-0.87	0	0.44	0.7	-1.14
Phatr3_J34116	305661	34116	SSS#TSIPHLESPAPLTSGK	Nreplete	Transmembrane anterior posterior transformation protein 1	T45m_VS_T18h	-1.17	0.18	0.98	0.871634	-0.653529	0.611619	0.570403	-1.18202	-1.02091	0.21	0.81	0.43	0.7	-1.13
Phatr3_J9143	300787	9143	S#VSPYTNSTDSR	Nreplete	Pumilio domain-containing protein C6G9.14	T15m_VS_T18h	-1.11	0.09	0.99	0.234148	0.639657	0.746094	0.385361	-1.13146	-0.247209	0.56	-0.31	0.47	0.67	-1.14
Phatr3_J22703	302692	22703	HAVDSDDDDS#VAAVTR	Nreplete	Exosome component 10 (EC 3.1.13.-) (Autoantigen PM/Scl 2 homolog) (Polymyositis/scleroderma autoantigen 2 homolog)	T15m_VS_T18h	-1.05	0.21	0.97	0.242905	0.190884	0.752725	0.37461	-1.12733	0.542499	-0.42	-0.12	0.55	0.59	-1.14
Phatr3_J20424	312031	20424	GEVTS#EHFNTAGR	Nreplete	Urea-proton symporter DUR3 (AtDUR3) (High-affinity urea active transporter DUR3)	T15m_VS_T18h	-1.04	0.2	0.93	0.997079	-0.995182	-0.59865	-0.621417	1.22007	-0.354176	-0.77	1.13	0.44	0.66	-1.11
Phatr3_J46684	304256	46684	STS#LSM*PGSHQEELR	Nreplete	Inositol hexakisphosphate and diphosphoinositol-pentakisphosphate kinase (EC 2.7.4.21) (EC 2.7.4.24) (InsP6 and PP-IP5 kinase)	T15m_VS_T18h	-0.91	0.07	0.81	0.109198	-0.972029	-0.877087	-0.396566	1.27365	-0.146426	-0.23	0.38	0.61	0.42	-1.03
Phatr3_J45731	310068	45731	T#AASPTSSSYPR	Nreplete		T45m_VS_T18h	-0.91	0.14	0.98	0.712998	0.982504	0.398776	-0.379709	-0.0190672	0.489168	0.49	-0.98	0.38	0.74	-1.12
Phatr3_J2171	301227	2171	FAHS#PHLVSLAR	Nreplete	Nitrate/nitrite transport, extracellular	T45m_VS_T18h	-0.85	0.2	0.93	0.972593	-0.991494	0.220285	0.443117	-0.663402	-0.278058	-0.82	1.1	0.13	0.9	-1.03
	500023		T#IAIGQNQER	Nreplete		T45m_VS_T18h	-0.83	0.2	0.88	0.657401	0.90607				-0.209157	0.89	-0.69	0.23	0.8	-1.03
Phatr3_EG02194	300795	32327	AFATDPS#ASTHAR	Nreplete		T45m_VS_T18h	-0.82	0.17	0.69	0.615294	-0.671204	-0.720618	-0.605701	1.32632	-0.802555	0.04	0.76	0.24	0.68	-0.92
Phatr3_EG00408	302727		SS#SPPPGQESDSIGAELYHR	Nreplete	Filamin A-interacting protein 1-like	T15m_VS_T18h	-0.81	0.14	0.95	0.971329	0.00968987	-0.680857	-0.27302	0.953877	1.04768	-0.91	-0.14	0.45	0.67	-1.12
Phatr3_J12424	310086		AAS#GVTDYFNR	Nreplete	SPX and EXS domain-containing protein 1	T45m_VS_T18h	-0.8	0.18	0.98	0.0915619	0.868685	-0.0652511	0.70463	-0.639379	-0.29605	0.31	-0.01	-0.54	1.14	-0.6
Phatr3_Jdraft1686	308243	1686_bd	TGLS#REQLTQLAR	Nreplete		T45m_VS_T18h	-0.73	0.16	0.95	0.145388	0.968313				0.240129	0.2	-0.44	0.36	0.75	-1.11
Phatr3_J47657	302430	47657	TVGSGGGYGDQSVAT#VDYDYSK	Nreplete		T15m_VS_T18h	-0.62	0.13	0.89	0.366347	-0.305172	0.071603	0.830216	-0.901819	-0.666356	0.52	0.15	0.63	0.45	-1.08
Phatr3_J26190	303618	26190	VGSNDAFYNDAS#DVSKSR	Nreplete	Pyrophosphate-energized membrane proton pump 2 (EC 3.6.1.1) (AVP1-like protein 1) (Pyrophosphate-energized inorganic pyrophosphatase 2) (H(+)-PPase 2) (Vacuolar proton pyrophosphatase 2)	T45m_VS_T18h	-0.6	0.14	0.94	0.858757	-0.575691	-0.4461	0.849685	-0.403584	0.987385	-0.85	-0.14	-0.24	1.07	-0.83
Phatr3_J49065	305023	49065	VGS#HDATTTATPSR	Nreplete	Protein transport protein Sec16B (Leucine zipper transcription regulator 2) (Regucalcin gene promoter region-related protein p117) (RGPR-p117) (SEC16 homolog B)	T45m_VS_T18h	-0.56	0.11	0.97	0.206955	0.612384	-0.076924	1.10194	-1.02502	0.521565	-0.31	-0.21	0.8	0.3	-1.1
Phatr3_J42307	305163	42307	GSS#HADIFTEGGR	Nreplete	Eukaryotic translation initiation factor 2 subunit 3 (Eukaryotic translation initiation factor 2 subunit gamma) (eIF-2-gamma)	T45m_VS_T18h	-0.56	0.11	0.89	0.844053	-0.984195	0.498832	0.776469	-1.2753	-0.344958	-0.7	1.04	0.17	0.85	-1.01
Phatr3_J50493	303421	50493	RT#SLDSLESASK	Nreplete	Histone H1-I	T15m_VS_T18h	-0.55	0.11	1	0.938293	-0.579307	-0.509397	1.24969	-0.740293	0.735242	-1.1	0.36	0.27	0.84	-1.11
Phatr3_EG02209	307399	50425	AY#STAEAITTR	Nreplete	ATP-dependent 6-phosphofructokinase 4, chloroplastic (ATP-PFK 4) (Phosphofructokinase 4) (EC 2.7.1.11) (Phosphohexokinase 4)	T45m_VS_T18h	-0.53	0.09	0.92	0.886304	-0.99941	-0.765611	-0.236657	1.00227	-0.574089	-0.51	1.09	0.55	0.56	-1.11
Phatr3_J33342	301533	33342	T#ASPILTASLPR	Nreplete	Glutathionyl-hydroquinone reductase YqjG (GS-HQR) (EC 1.8.-.-)	T15m_VS_T18h	-0.53	0.08	0.98	0.50689	-0.455304	-0.643435	-0.681103	1.32454	-0.771109	0.14	0.63	0.14	0.92	-1.05
Phatr3_J45731	310068	45731	TAAS#PTSSSYPR	Nreplete		T45m_VS_T18h	-0.4	0.07	0.72	0.712998	0.984783	0.398776	-0.379709	-0.0190672	0.489168	0.49	-0.98	0.34	0.63	-0.96
Phatr3_J47657	302430	47657	TVGSGGGYGDQS#VATVDYDYSK	Nreplete		T45m_VS_T18h	-0.36	0.05	0.74	0.366347	-0.170659	0.071603	0.830216	-0.901819	-0.666356	0.52	0.15	0.46	0.53	-0.99
Phatr3_J48350	302595	48350	RPS#EDDVASVLQK	Nreplete	P-ATPase	T15m_VS_T18h	-0.3	0.07	0.86	0.205641	-0.370654	0.0962518	-1.0488	0.952545	-0.522946	0.24	0.28	0.35	0.71	-1.05
Phatr3_J43217	308914	43217	S#QSQYM*NASSSPR	Nreplete		T15m_VS_T45m	0.29	0.04	1			-0.963693	0.121197	0.842496				0.16	0.91	-1.07
Phatr3_J43205	302882	43205	TPS#PTNSDDESFEVVTTGSPHAVPSWVR	Nreplete		T15m_VS_T45m	0.56	0.07	0.88	0.549417	0.201078	-0.664621	-0.657144	1.32177	-0.855458	0.4	0.45	-0.25	1.04	-0.78
Phatr3_J36843	300192	36843	SAASS#PATTTPVSNSISR	Ntransition		T15m_VS_T18h	-2.03	0.34	0.99			0.0253539	0.090398	-0.115752				0.94	0.11	-1.05
Phatr3_J43219	300740	43219	APHAS#AAYR	Ntransition		T15m_VS_T45m	-1.3	0.06	0.88	0.497679	0.408951	-0.603421	-0.647657	1.25108	0.367367	0.45	-0.81	1.08	-0.58	-0.5
	500022		SPS#GEIIFGGETM*R	Ntransition		T15m_VS_T45m	-1.1	0.2	0.78	0.525761	-0.136989				-0.216012	-0.59	0.81	1.01	-0.61	-0.4
Phatr3_J48302	304706	48302	SLQT#SATASSAPTR	Ntransition	Uncharacterized protein C1F12.08	T15m_VS_T45m	-0.94	0.2	0.96	0.372382	-0.998709	-1.12004	0.341225	0.778816	-0.696395	0.26	0.44	1.11	-0.36	-0.75
Phatr3_J20331	311984	20331	SQINELS#YLQVK	Ntransition	PsbO; oxygen-evolving enhancer protein 1 precursor; K02716 photosystem II oxygen-evolving enhancer protein 1	T15m_VS_T18h	-0.92	0.14	0.93	0.716897	0.0369846	0.326834	0.872142	-1.19898	-0.488856	0.98	-0.49	0.95	0.04	-0.99
Phatr3_J45908	303966	45908	S#VASGIATR	Ntransition		T15m_VS_T18h	-0.78	0.07	0.99	0.162357	0.881058	-0.552971	-0.752327	1.3053	0.463822	-0.2	-0.26	1.05	-0.93	-0.13
Phatr3_J3296	309751		GFDS#SSTGM*VAGR	Ntransition		T15m_VS_T18h	-0.74	0.03	0.96	0.364354	-0.00999977	-0.558985	-0.757272	1.31626	-0.0578596	0.63	-0.57	1.13	-0.49	-0.64
Phatr3_J55230	301421	55230	DAT#QSSYM*SSK	Ntransition	Heat shock protein 81-2 (HSP81-2) (Heat shock protein 90)	T45m_VS_T18h	-0.72	0.11	0.99	0.601517	-0.866159	1.00878	-0.10716	-0.901622	-0.885227	0.33	0.56	0.9	0.17	-1.07
Phatr3_J51291	307553	51291	DVALS#EEEVVHR	Ntransition	40S ribosomal protein S20 (S22)	T15m_VS_T18h	-0.71	0.09	0.94	0.161652	-0.978841	0.685574	0.569891	-1.25546	-0.457538	0.16	0.3	1.04	-0.16	-0.88
Phatr3_EG01492	303317		T#ASPVPPR	Ntransition		T15m_VS_T18h	-0.69	0.17	0.8	0.851382	-0.894397	-0.677109	-0.355203	1.03231	-0.697683	-0.35	1.05	0.96	-0.13	-0.82
Phatr3_J46157	304072	46157	T#NTSQANLVR	Ntransition	Phosphatidylinositol/phosphatidylcholine transfer protein SFH2 (Protein SEC FOURTEEN HOMOLOGS 2) (AtSFH2)	T15m_VS_T18h	-0.66	0.11	0.82	0.612195	0.911766	-0.620072	-0.685235	1.30531	0.898541	-0.37	-0.53	0.9	0	-0.91
Phatr3_J43598	305452	43598	VQVPES#STRFNPDER	Ntransition		T15m_VS_T18h	-0.53	0.07	0.76	0.777706	0.769486	0.387595	-0.625471	0.237876	0.61723	0.39	-1.01	0.98	-0.29	-0.69
Phatr3_J42689	310975	42689	HFS#ATSER	Ntransition		T15m_VS_T45m	-0.45	0.11	0.79	0.689142	0.997544	-0.70622	-0.62411	1.33033	0.956129	-0.42	-0.54	1.02	-0.38	-0.63
Phatr3_EG02129	309774	33888	T#GSFSSEPLDR	Ntransition		T15m_VS_T45m	-0.42	0.07	0.49	0.867443	-0.0219735	0.142437	0.906572	-1.04901	-0.0918929	-0.88	0.97	0.81	-0.45	-0.36
Phatr3_EG02413	305498	50625	SGS#GNFQIGAASAGGQR	Ntransition	Uncharacterized RNA-binding protein C328.05	T15m_VS_T18h	-0.4	0.03	0.58	0.328101	-0.520869	0.463642	0.845304	-1.30895	-0.0988021	-0.52	0.62	0.81	-0.11	-0.7
Phatr3_J42488	300857	42488	EAS#IVEGSENDR	Ntransition		T15m_VS_T18h	-0.39	0.07	0.79	0.680281	0.581195	-0.905067	-0.28283	1.1879	0.536041	-0.95	0.41	1.03	-0.53	-0.49
Phatr3_J49832	305215	49832	SAS#ISPASTPSR	Ntransition		T15m_VS_T18h	-0.31	0.05	0.57	0.343142	-0.950328	-0.964171	-0.285335	1.24951	-0.453312	-0.21	0.66	0.75	0	-0.75
